# Supplementary material for: PyMiner: A method for metabolic pathway design based on the uniform similarity of substrate-product pairs and conditional search
Source: PLoS One. 2022 Apr 11;17(4):e0266783. doi: 10.1371/journal.pone.0266783 (PMC9000129; doi:10.1371/journal.pone.0266783)
Supplement: S1 Table — (XLSX) [file pone.0266783.s015.xlsx]

## Sheet: Compound (KndPad)
Entry	Names	Chemical Formula	Molecular Weight(Daltons)	SMILES	Delta Gibbs(kcal/mol)	Reaction Number	Reactions	Source	MetaCyc	ChEBI	KEGG	BiGG	MetaNetX	PubChem	Reference
Met000001-m	["H+", "hydrogen ion", "proton", "H"]	H	1.008	[H+]	0.42906138	13956	["Inf"]	MetaCyc:PROTON	["PROTON"]	["15378"]	["C00080"]	["h"]	["MNXM1"]	["1038"]	""
Met000002-m	["H2O", "H2O", "hydrogen oxide", "water"]	H2O	18.015	O	-36.144756	10457	["Inf"]	MetaCyc:WATER	["WATER"]	["15377"]	["C00001"]	["h2o"]	[]	["962"]	""
Met000003-m	["oxygen", "O2", "oxygen molecule"]	O2	31.999	O=O	3.92	4365	["Inf"]	MetaCyc:OXYGEN-MOLECULE	["OXYGEN-MOLECULE"]	["15379"]	["C00007"]	["o2"]	["MNXM4"]	["977"]	""
Met000004-m	["NADPH", "reduced nicotinamide adenine dinucleotide phosphate", "NADPH2", "NADPH2", "dihydrotriphosphopyridine nucleotide", "reduced dihydrotriphosphopyridine nucleotide", "dihydronicotinamide adenine dinucleotide phosphate", "dihydronicotinamide adenine dinucleotide phosphate reduced", "reduced NADP", "NADP-red", "TPNH", "dihydronicotinamide adenine dinucleotide-P", "beta-NADPH"]	C21H26N7O17P3	741.39	NC(=O)C1=CN([C@@H]2O[C@H](COP(=O)([O-])OP(=O)([O-])OC[C@H]3O[C@@H](n4cnc5c(N)ncnc54)[C@H](OP(=O)([O-])[O-])[C@@H]3O)[C@@H](O)[C@H]2O)C=CC1	-551.72284	2105	["Rxn000002-m", "Rxn000008-m", "Rxn000009-m", "Rxn000017-m", "Rxn000024-m", "Rxn000027-m", "Rxn000029-m", "Rxn000030-m", "Rxn000033-m", "Rxn000035-m", "Rxn000036-m", "Rxn000037-m", "Rxn000039-m", "Rxn000041-m", "Rxn000044-m", "Rxn000045-m", "Rxn000046-m", "Rxn000049-m", "Rxn000050-m", "Rxn000051-m", "Rxn000053-m", "Rxn000054-m", "Rxn000057-m", "Rxn000058-m", "Rxn000064-m", "Rxn000067-m", "Rxn0000…	MetaCyc:NADPH	["NADPH"]	["57783"]	["C00005"]	["nadph"]	["MNXM6"]	["15983949"]	""
Met000005-m	["NADP+", "coenzyme II", "triphosphopyridine nucleotide", "nicotinamide adenine dinucleotide phosphate", "NADP-oxidized", "NADP-ox", "TPN", "TPN+", "TPN-ox", "nicotinamide adenine dinucleotide-P", "NADP(+)", "NADP", "beta-NADP+"]	C21H25N7O17P3	740.39	NC(=O)c1ccc[n+]([C@@H]2O[C@H](COP(=O)([O-])OP(=O)([O-])OC[C@H]3O[C@@H](n4cnc5c(N)ncnc54)[C@H](OP(=O)([O-])[O-])[C@@H]3O)[C@@H](O)[C@H]2O)c1	-563.64954	2103	["Rxn000002-m", "Rxn000008-m", "Rxn000009-m", "Rxn000017-m", "Rxn000024-m", "Rxn000027-m", "Rxn000029-m", "Rxn000030-m", "Rxn000033-m", "Rxn000035-m", "Rxn000036-m", "Rxn000037-m", "Rxn000039-m", "Rxn000041-m", "Rxn000044-m", "Rxn000045-m", "Rxn000046-m", "Rxn000049-m", "Rxn000050-m", "Rxn000051-m", "Rxn000053-m", "Rxn000054-m", "Rxn000057-m", "Rxn000058-m", "Rxn000064-m", "Rxn000067-m", "Rxn0000…	MetaCyc:NADP	["NADP"]	["58349"]	["C00006"]	["nadp"]	["MNXM5"]	["15938972"]	""
Met000006-m	["ATP", "adenylpyrophosphate", "adenosine-triphosphate", "adenosine-5'-triphosphate"]	C10H12N5O13P3	503.15	Nc1ncnc2c1ncn2[C@@H]1O[C@H](COP(=O)([O-])OP(=O)([O-])OP(=O)([O-])[O-])[C@@H](O)[C@H]1O	-553.6995	1790	["Rxn000002-k", "Rxn000012-m", "Rxn000013-m", "Rxn000115-k", "Rxn000116-k", "Rxn000139-m", "Rxn000230-k", "Rxn000234-m", "Rxn000258-k", "Rxn000298-m", "Rxn000364-m", "Rxn000365-k", "Rxn000382-m", "Rxn000397-m", "Rxn000732-r", "Rxn000733-k", "Rxn000784-m", "Rxn000786-m", "Rxn000787-m", "Rxn000788-m", "Rxn000789-m", "Rxn000790-m", "Rxn000793-m", "Rxn000794-m", "Rxn000795-m", "Rxn000796-m", "Rxn0007…	MetaCyc:ATP	["ATP"]	["30616"]	["C00002"]	["atp"]	["MNXM3"]	["5461108"]	""
Met000007-m	["coenzyme A", "CoA", "Co-A-SH", "HS-CoA"]	C21H32N7O16P3S	763.5	CC(C)(COP(=O)([O-])OP(=O)([O-])OC[C@H]1O[C@@H](n2cnc3c(N)ncnc32)[C@H](O)[C@@H]1OP(=O)([O-])[O-])[C@@H](O)C(=O)NCCC(=O)NCCS	-493.56613	2215	["Inf"]	MetaCyc:CO-A	["CO-A"]	["57287"]	["C00010"]	["coa"]	[]	["25113190"]	""
Met000008-m	["CO2", "carbonic anhydride", "carbonic acid gas", "carbon dioxide"]	CO2	44.01	O=C=O	-92.26	1688	["Rxn000005-k", "Rxn000028-m", "Rxn000038-k", "Rxn000084-m", "Rxn000091-m", "Rxn000092-m", "Rxn000131-m", "Rxn000139-m", "Rxn000140-m", "Rxn000141-m", "Rxn000142-m", "Rxn000143-m", "Rxn000144-m", "Rxn000145-m", "Rxn000146-m", "Rxn000147-m", "Rxn000148-m", "Rxn000149-m", "Rxn000150-m", "Rxn000151-m", "Rxn000161-m", "Rxn000162-m", "Rxn000178-m", "Rxn000183-k", "Rxn000205-k", "Rxn000208-m", "Rxn0002…	MetaCyc:CARBON-DIOXIDE	["CARBON-DIOXIDE"]	["16526"]	["C00011"]	["co2"]	["MNXM13"]	["280"]	""
Met000009-m	["diphosphate", "PPi", "PP", "pyrophosphate"]	HO7P2	174.95	O=P([O-])([O-])OP(=O)([O-])O	-473.4674	1332	["Rxn000139-m", "Rxn000234-m", "Rxn000258-k", "Rxn000312-k", "Rxn000313-k", "Rxn000314-k", "Rxn000315-k", "Rxn000365-k", "Rxn000370-k", "Rxn000371-k", "Rxn000397-m", "Rxn000714-m", "Rxn000715-m", "Rxn000736-m", "Rxn000738-m", "Rxn000739-m", "Rxn000740-m", "Rxn000741-m", "Rxn000752-m", "Rxn000753-m", "Rxn000754-m", "Rxn000755-m", "Rxn000756-m", "Rxn000792-m", "Rxn000809-m", "Rxn000810-m", "Rxn0008…	MetaCyc:PPI	["PPI"]	["29888"]	["C00013"]	["ppi"]	[]	["1023"]	""
Met000010-m	["NAD+", "NAD+", "beta-nicotinamide adenine dinucleotide", "coenzyme I", "diphosphopyridine nucleotide", "diphosphopyridine nucleotide oxidized", "nicotinamide adenine dinucleotide", "nicotinamide adenine dinucleotide oxidized", "NAD-oxidized", "NAD-ox", "DPN+", "DPN-ox", "DPN", "beta-nicotinamide adenine dinucleotide", "NAD", "beta-NAD+"]	C21H26N7O14P2	662.42	NC(=O)c1ccc[n+]([C@@H]2O[C@H](COP(=O)([O-])OP(=O)([O-])OC[C@H]3O[C@@H](n4cnc5c(N)ncnc54)[C@H](O)[C@@H]3O)[C@@H](O)[C@H]2O)c1	-338.38196	1625	["Rxn000001-m", "Rxn000003-m", "Rxn000004-m", "Rxn000015-m", "Rxn000016-m", "Rxn000018-m", "Rxn000019-m", "Rxn000020-m", "Rxn000023-m", "Rxn000025-m", "Rxn000026-m", "Rxn000031-m", "Rxn000032-m", "Rxn000034-m", "Rxn000038-m", "Rxn000042-m", "Rxn000043-m", "Rxn000048-m", "Rxn000055-m", "Rxn000056-m", "Rxn000059-m", "Rxn000060-m", "Rxn000061-m", "Rxn000062-m", "Rxn000068-m", "Rxn000069-m", "Rxn0000…	MetaCyc:NAD	["NAD"]	["57540"]	["C00003"]	["nad"]	["MNXM8"]	["15938971"]	""
Met000011-m	["NADH", "NADH2", "NADH2", "dihydrodiphosphopyridine nucleotide", "diphosphopyridine nucleotide reduced", "dihydronicotinamide adenine dinucleotide", "nicotinamide adenine dinucleotide reduced", "NAD-reduced", "NADH+H+", "DPNH", "beta-NADH"]	C21H27N7O14P2	663.43	NC(=O)C1=CN([C@@H]2O[C@H](COP(=O)([O-])OP(=O)([O-])OC[C@H]3O[C@@H](n4cnc5c(N)ncnc54)[C@H](O)[C@@H]3O)[C@@H](O)[C@H]2O)C=CC1	-325.20697	1589	["Rxn000001-m", "Rxn000003-m", "Rxn000004-m", "Rxn000015-m", "Rxn000016-m", "Rxn000018-m", "Rxn000019-m", "Rxn000020-m", "Rxn000023-m", "Rxn000025-m", "Rxn000026-m", "Rxn000031-m", "Rxn000032-m", "Rxn000034-m", "Rxn000038-m", "Rxn000042-m", "Rxn000043-m", "Rxn000048-m", "Rxn000055-m", "Rxn000056-m", "Rxn000059-m", "Rxn000060-m", "Rxn000061-m", "Rxn000062-m", "Rxn000068-m", "Rxn000069-m", "Rxn0000…	MetaCyc:NADH	["NADH"]	["57945"]	["C00004"]	["nadh"]	["MNXM10"]	["21604869"]	""
Met000012-m	["phosphate", "inorganic phosphate", "phosphate-inorganic", "Pi", "orthophosphate", "PO43-", "HPO42-", "HPO4-2", "hydrogenphosphate"]	HO4P	95.979	O=P([O-])([O-])O	-252.94714	1298	["Rxn000229-m", "Rxn000254-m", "Rxn000263-m", "Rxn000269-m", "Rxn000270-m", "Rxn000298-m", "Rxn000364-m", "Rxn000375-m", "Rxn000377-m", "Rxn000391-m", "Rxn000424-m", "Rxn000499-m", "Rxn000500-m", "Rxn000656-m", "Rxn000660-m", "Rxn000673-m", "Rxn000732-r", "Rxn000735-m", "Rxn000750-m", "Rxn000751-m", "Rxn000792-m", "Rxn000809-m", "Rxn000810-m", "Rxn000812-m", "Rxn000853-m", "Rxn000854-m", "Rxn0008…	MetaCyc:Pi	["Pi"]	["43474"]	[]	["pi"]	[]	["3681305"]	""
Met000013-m	["S-adenosyl-L-methionine", "SAM", "(S)-S-adenosyl-L-methionine", "AdoMet", "SAM", "2-S-adenosyl-L-methionine", "S-adenosyl-methionine", "adenosylmethionine", "S-adenosylmethionine"]	C15H23N6O5S	399.44	C[S+](CC[C@H]([NH3+])C(=O)[O-])C[C@H]1O[C@@H](n2cnc3c(N)ncnc32)[C@H](O)[C@@H]1O	124.03472	1212	["Rxn000028-r", "Rxn000414-m", "Rxn000415-m", "Rxn000425-m", "Rxn000426-m", "Rxn000427-m", "Rxn000428-m", "Rxn000429-m", "Rxn000430-m", "Rxn000431-m", "Rxn000432-m", "Rxn000433-m", "Rxn000434-m", "Rxn000435-m", "Rxn000436-m", "Rxn000437-m", "Rxn000438-m", "Rxn000439-m", "Rxn000440-m", "Rxn000441-m", "Rxn000442-m", "Rxn000443-m", "Rxn000444-m", "Rxn000445-m", "Rxn000446-m", "Rxn000447-m", "Rxn0004…	MetaCyc:S-ADENOSYLMETHIONINE	["S-ADENOSYLMETHIONINE"]	["59789"]	["C00019"]	["amet"]	["MNXM16"]	["24762165", "44229224"]	""
Met000014-m	["S-adenosyl-L-homocysteine", "SAH", "S-adenosyl-L-homocysteine", "SAH", "S-adenosylhomocysteine", "2-S-adenosyl-L-homocysteine", "AdoHcy", "2-S-adenosyl-L-homocysteine", "S-adenosyl-homocysteine", "S-adenosylhomocysteine", "adenosyl-homo-cys", "adenosylhomocysteine", "adenosylhomo-cys"]	C14H20N6O5S	384.41	Nc1ncnc2c1ncn2[C@@H]1O[C@H](CSCC[C@H]([NH3+])C(=O)[O-])[C@@H](O)[C@H]1O	84.0534	1091	["Rxn000028-r", "Rxn000414-m", "Rxn000415-m", "Rxn000425-m", "Rxn000426-m", "Rxn000427-m", "Rxn000428-m", "Rxn000429-m", "Rxn000430-m", "Rxn000431-m", "Rxn000432-m", "Rxn000433-m", "Rxn000434-m", "Rxn000435-m", "Rxn000436-m", "Rxn000437-m", "Rxn000438-m", "Rxn000439-m", "Rxn000440-m", "Rxn000441-m", "Rxn000442-m", "Rxn000443-m", "Rxn000444-m", "Rxn000445-m", "Rxn000446-m", "Rxn000447-m", "Rxn0004…	MetaCyc:ADENOSYL-HOMO-CYS	["ADENOSYL-HOMO-CYS"]	["57856"]	["C00021"]	["ahcys"]	["MNXM19"]	["25246222"]	""
Met000015-m	["UDP", "uridine-diphosphate", "uridine-5'-diphosphate"]	C9H11N2O12P2	401.14	O=c1ccn([C@@H]2O[C@H](COP(=O)([O-])OP(=O)([O-])[O-])[C@@H](O)[C@H]2O)c(=O)[nH]1	-504.6063	1056	["Rxn000128-k", "Rxn000367-k", "Rxn000376-m", "Rxn000425-k", "Rxn000435-k", "Rxn000585-m", "Rxn000586-m", "Rxn000587-m", "Rxn000590-m", "Rxn000592-m", "Rxn000593-m", "Rxn000594-m", "Rxn000595-m", "Rxn000597-m", "Rxn000598-m", "Rxn000599-m", "Rxn000600-m", "Rxn000602-m", "Rxn000603-m", "Rxn000605-m", "Rxn000606-m", "Rxn000607-m", "Rxn000608-m", "Rxn000609-m", "Rxn000611-m", "Rxn000613-m", "Rxn0006…	MetaCyc:UDP	["UDP"]	["58223"]	["C00015"]	["udp"]	["MNXM17"]	["20056717"]	""
Met000016-m	["ADP", "adenosine pyrophosphate", "adenosine 5'-pyrophosphate", "adenosine-5'-diphosphate", "adenosine-diphosphate", "adenosine-5-diphosphate"]	C10H12N5O10P2	424.18	Nc1ncnc2c1ncn2[C@@H]1O[C@H](COP(=O)([O-])OP(=O)([O-])[O-])[C@@H](O)[C@H]1O	-344.92508	1071	["Rxn000002-k", "Rxn000012-m", "Rxn000013-m", "Rxn000115-k", "Rxn000116-k", "Rxn000128-k", "Rxn000230-k", "Rxn000298-m", "Rxn000364-m", "Rxn000366-k", "Rxn000382-m", "Rxn000591-m", "Rxn000658-m", "Rxn000732-r", "Rxn000733-k", "Rxn000784-m", "Rxn000786-m", "Rxn000787-m", "Rxn000788-m", "Rxn000789-m", "Rxn000790-m", "Rxn000793-m", "Rxn000794-m", "Rxn000795-m", "Rxn000796-m", "Rxn000797-m", "Rxn0007…	MetaCyc:ADP	["ADP"]	["456216"]	["C00008"]	["adp"]	["MNXM7"]	["7058055"]	""
Met000017-m	["an oxidized unknown electron carrier", "A", "A", "an oxidized unknown electron donor", "an oxidized unknown electron acceptor"]	""	""	*CC	""	807	["Rxn000038-k", "Rxn000109-m", "Rxn000111-m", "Rxn000211-m", "Rxn000212-m", "Rxn000213-m", "Rxn000214-m", "Rxn000219-m", "Rxn000221-m", "Rxn000227-m", "Rxn000228-k", "Rxn000230-k", "Rxn000262-m", "Rxn000266-m", "Rxn000267-k", "Rxn000299-m", "Rxn000300-m", "Rxn000301-m", "Rxn000302-m", "Rxn000303-m", "Rxn000310-m", "Rxn000311-k", "Rxn000331-m", "Rxn000365-m", "Rxn000366-m", "Rxn000369-m", "Rxn0003…	MetaCyc:Acceptor	["Acceptor"]	["15339"]	["C00028"]	[]	["MNXM8975"]	[]	""
Met000018-m	["an oxidized [NADPH-hemoprotein reductase]"]	""	""	*n1c2nc(=O)[nH]c(=O)c-2nc2cc(C)c(C)cc21	""	716	["Rxn000005-m", "Rxn000006-m", "Rxn000007-m", "Rxn000097-m", "Rxn000098-m", "Rxn000099-m", "Rxn000100-m", "Rxn000159-m", "Rxn000160-m", "Rxn000161-m", "Rxn000162-m", "Rxn000166-m", "Rxn000167-m", "Rxn000168-m", "Rxn000170-m", "Rxn000171-m", "Rxn000172-m", "Rxn000180-m", "Rxn000181-m", "Rxn000183-m", "Rxn000184-m", "Rxn000186-m", "Rxn000187-m", "Rxn000188-m", "Rxn000189-m", "Rxn000190-m", "Rxn0001…	MetaCyc:Ox-NADPH-Hemoprotein-Reductases	["Ox-NADPH-Hemoprotein-Reductases"]	[]	[]	[]	["MNXM148067"]	[]	""
Met000019-m	["a reduced [NADPH-hemoprotein reductase]"]	""	""	*N1c2cc(C)c(C)cc2Nc2c1[nH]c(=O)[nH]c2=O	""	716	["Rxn000005-m", "Rxn000006-m", "Rxn000007-m", "Rxn000097-m", "Rxn000098-m", "Rxn000099-m", "Rxn000100-m", "Rxn000159-m", "Rxn000160-m", "Rxn000161-m", "Rxn000162-m", "Rxn000166-m", "Rxn000167-m", "Rxn000168-m", "Rxn000170-m", "Rxn000171-m", "Rxn000172-m", "Rxn000180-m", "Rxn000181-m", "Rxn000183-m", "Rxn000184-m", "Rxn000186-m", "Rxn000187-m", "Rxn000188-m", "Rxn000189-m", "Rxn000190-m", "Rxn0001…	MetaCyc:Red-NADPH-Hemoprotein-Reductases	["Red-NADPH-Hemoprotein-Reductases"]	[]	[]	[]	["MNXM148013"]	[]	""
Met000020-m	["a reduced unknown two electron carrier", "A(H2)", "a reduced unknown two electron donor", "A(H2)", "a reduced unknown two electron acceptor"]	""	""	[H]*([H])CC	""	947	["Rxn000038-k", "Rxn000109-m", "Rxn000111-m", "Rxn000211-m", "Rxn000212-m", "Rxn000213-m", "Rxn000214-m", "Rxn000219-m", "Rxn000221-m", "Rxn000227-m", "Rxn000228-k", "Rxn000230-k", "Rxn000262-m", "Rxn000266-m", "Rxn000267-k", "Rxn000299-m", "Rxn000300-m", "Rxn000301-m", "Rxn000302-m", "Rxn000303-m", "Rxn000310-m", "Rxn000311-k", "Rxn000331-m", "Rxn000365-m", "Rxn000366-m", "Rxn000369-m", "Rxn0003…	MetaCyc:Donor-H2	["Donor-H2"]	["17499"]	["C00030"]	[]	["MNXM36"]	[]	""
Met000021-m	["AMP", "5'-AMP", "adenosine-monophosphate", "adenylic acid", "adenosine 5'-phosphate", "adenosine 5'-monophosphate", "adenylate", "5'-adenylic acid", "5'-adenosine monophosphate"]	C10H12N5O7P	345.21	Nc1ncnc2c1ncn2[C@@H]1O[C@H](COP(=O)([O-])[O-])[C@@H](O)[C@H]1O	-135.89479	817	["Rxn000128-k", "Rxn000139-m", "Rxn000195-k", "Rxn000234-m", "Rxn000264-k", "Rxn000360-m", "Rxn000365-k", "Rxn000397-m", "Rxn000785-k", "Rxn000838-m", "Rxn000880-m", "Rxn000881-m", "Rxn000882-m", "Rxn000990-m", "Rxn000995-k", "Rxn001216-k", "Rxn001462-k", "Rxn001623-m", "Rxn001634-m", "Rxn001636-m", "Rxn001645-m", "Rxn001749-m", "Rxn001761-m", "Rxn001795-m", "Rxn001808-m", "Rxn001809-m", "Rxn0018…	MetaCyc:AMP	["AMP"]	["456215"]	["C00020"]	["amp"]	[]	["15938965"]	""
Met000022-m	["ammonium", "NH4+"]	H4N	18.038	[NH4+]	21.812426	524	["Rxn000151-m", "Rxn000165-m", "Rxn000305-m", "Rxn000306-m", "Rxn000308-m", "Rxn000309-m", "Rxn000343-m", "Rxn000466-m", "Rxn000580-m", "Rxn000582-m", "Rxn000743-m", "Rxn000805-m", "Rxn000861-m", "Rxn000905-m", "Rxn000911-m", "Rxn000921-m", "Rxn001388-m", "Rxn001527-m", "Rxn001532-m", "Rxn001537-m", "Rxn001544-m", "Rxn001545-m", "Rxn001557-m", "Rxn001558-m", "Rxn001560-m", "Rxn001562-m", "Rxn0015…	MetaCyc:AMMONIUM	["AMMONIUM"]	["28938"]	["C01342"]	["nh4"]	[]	["223"]	""
Met000023-m	["UDP-alpha-D-glucose", "UDPG", "UDP-glucose", "UDP-D-glucose", "UDP-alpha-D-glucopyranose"]	C15H22N2O17P2	564.29	O=c1ccn([C@@H]2O[C@H](COP(=O)([O-])OP(=O)([O-])O[C@H]3O[C@H](CO)[C@@H](O)[C@H](O)[C@H]3O)[C@@H](O)[C@H]2O)c(=O)[nH]1	-566.8436	509	["Rxn000233-k", "Rxn000376-m", "Rxn000587-m", "Rxn000590-m", "Rxn000592-m", "Rxn000593-m", "Rxn000594-m", "Rxn000595-m", "Rxn000597-m", "Rxn000602-m", "Rxn000603-m", "Rxn000625-m", "Rxn000627-m", "Rxn000632-m", "Rxn000634-m", "Rxn000636-m", "Rxn000637-m", "Rxn000638-m", "Rxn000642-m", "Rxn000643-m", "Rxn000644-m", "Rxn000645-m", "Rxn000653-m", "Rxn000654-m", "Rxn000655-m", "Rxn000662-m", "Rxn0006…	MetaCyc:CPD-12575	["CPD-12575"]	["58885"]	["C00029"]	["udpg"]	["MNXM722710"]	["16667346"]	""
Met000024-m	["2-oxoglutarate", "2-oxoglutarate", "ketoglutarate", "alpha-ketoglutarate", "2-oxoglutaric acid", "alpha-ketoglutaric acid", "alpha-oxoglutarate", "2-ketoglutaric acid", "2-ketoglutarate", "2-oxopentanedionic acid", "2-oxopentanedionate", "a-ketoglutaric acid"]	C5H4O5	144.08	O=C([O-])CCC(=O)C(=O)[O-]	-149.76376	566	["Rxn000140-m", "Rxn000141-m", "Rxn000142-m", "Rxn000143-m", "Rxn000144-m", "Rxn000145-m", "Rxn000146-m", "Rxn000147-m", "Rxn000148-m", "Rxn000149-m", "Rxn000150-m", "Rxn000208-m", "Rxn000313-m", "Rxn000323-m", "Rxn000324-m", "Rxn000388-m", "Rxn000389-m", "Rxn000401-m", "Rxn000403-m", "Rxn000422-m", "Rxn000523-k", "Rxn000564-k", "Rxn000749-m", "Rxn000758-k", "Rxn000759-m", "Rxn000763-m", "Rxn0007…	MetaCyc:2-KETOGLUTARATE	["2-KETOGLUTARATE"]	["16810"]	["C00026"]	["akg"]	["MNXM20"]	["164533"]	""
Met000025-m	["acetyl-CoA", "acetyl coenzyme-A", "ac-CoA", "acetylcoenzyme-A", "acetyl-S-CoA", "ac-S-CoA"]	C23H34N7O17P3S	805.54	CC(=O)SCCNC(=O)CCNC(=O)[C@H](O)C(C)(C)COP(=O)([O-])OP(=O)([O-])OC[C@H]1O[C@@H](n2cnc3c(N)ncnc32)[C@H](O)[C@@H]1OP(=O)([O-])[O-]	-506.8639	508	["Rxn000195-k", "Rxn000230-m", "Rxn000293-k", "Rxn000396-m", "Rxn000405-m", "Rxn000506-m", "Rxn000508-m", "Rxn000511-m", "Rxn000515-m", "Rxn000527-m", "Rxn000531-m", "Rxn000533-m", "Rxn000536-m", "Rxn000538-m", "Rxn000539-m", "Rxn000541-m", "Rxn000543-m", "Rxn000548-m", "Rxn000552-m", "Rxn000558-m", "Rxn000559-m", "Rxn000565-m", "Rxn000570-m", "Rxn000571-m", "Rxn000573-m", "Rxn000897-m", "Rxn0016…	MetaCyc:ACETYL-COA	["ACETYL-COA"]	["57288"]	["C00024"]	["accoa"]	["MNXM21"]	["45266541"]	""
Met000026-m	["hydrogen peroxide", "hydroperoxide", "perhydrol", "H2O2"]	H2O2	34.015	OO	-11.457759	546	["Rxn000028-k", "Rxn000058-k", "Rxn000101-m", "Rxn000102-m", "Rxn000103-m", "Rxn000104-m", "Rxn000105-m", "Rxn000222-m", "Rxn000253-m", "Rxn000254-m", "Rxn000292-m", "Rxn000298-k", "Rxn000307-m", "Rxn000308-m", "Rxn000309-m", "Rxn000326-m", "Rxn000351-m", "Rxn000842-k", "Rxn000919-m", "Rxn000930-m", "Rxn000932-k", "Rxn001497-k", "Rxn001611-k", "Rxn001641-m", "Rxn001652-k", "Rxn001995-m", "Rxn0019…	MetaCyc:HYDROGEN-PEROXIDE	["HYDROGEN-PEROXIDE"]	["16240"]	["C00027"]	["h2o2"]	["MNXM22"]	["784"]	""
Met000027-m	["NAD(P)+", "NAD(P)", "NAD(P)+", "beta-NAD(P)+"]	""	""	*O[C@@H]1[C@H](O)[C@@H](COP(=O)([O-])OP(=O)([O-])OC[C@H]2O[C@@H]([n+]3cccc(C(N)=O)c3)[C@H](O)[C@@H]2O)O[C@H]1n1cnc2c(N)ncnc21	""	320	["Rxn000014-m", "Rxn000021-m", "Rxn000022-m", "Rxn000028-m", "Rxn000040-m", "Rxn000047-m", "Rxn000052-m", "Rxn000063-m", "Rxn000065-m", "Rxn000066-m", "Rxn000078-m", "Rxn000082-m", "Rxn000085-m", "Rxn000086-m", "Rxn000092-m", "Rxn000151-m", "Rxn000155-m", "Rxn000163-m", "Rxn000164-m", "Rxn000177-m", "Rxn000178-m", "Rxn000194-m", "Rxn000196-m", "Rxn000223-m", "Rxn000235-m", "Rxn000287-m", "Rxn0003…	MetaCyc:NAD-P-OR-NOP	["NAD-P-OR-NOP"]	["13390"]	[]	[]	["MNXM137"]	[]	""
Met000028-m	["NAD(P)H", "beta-NAD(P)H"]	""	""	*O[C@@H]1[C@H](O)[C@@H](COP(=O)([O-])OP(=O)([O-])OC[C@H]2O[C@@H](N3C=CCC(C(N)=O)=C3)[C@H](O)[C@@H]2O)O[C@H]1n1cnc2c(N)ncnc21	""	319	["Rxn000014-m", "Rxn000021-m", "Rxn000022-m", "Rxn000028-m", "Rxn000040-m", "Rxn000047-m", "Rxn000052-m", "Rxn000063-m", "Rxn000065-m", "Rxn000066-m", "Rxn000078-m", "Rxn000082-m", "Rxn000085-m", "Rxn000086-m", "Rxn000092-m", "Rxn000151-m", "Rxn000155-m", "Rxn000163-m", "Rxn000164-m", "Rxn000177-m", "Rxn000178-m", "Rxn000194-m", "Rxn000196-m", "Rxn000223-m", "Rxn000235-m", "Rxn000287-m", "Rxn0003…	MetaCyc:NADH-P-OR-NOP	["NADH-P-OR-NOP"]	["13392"]	[]	[]	["MNXM162231"]	[]	""
Met000029-m	["an oxidized ferredoxin [iron-sulfur] cluster", "an oxidized ferredoxin"]	""	""	*[Fe+3]1(*)[S-2][Fe+3](*)(*)[S-2]1	""	311	["Rxn000228-m", "Rxn000256-m", "Rxn000257-m", "Rxn000258-m", "Rxn000259-m", "Rxn000260-m", "Rxn000294-m", "Rxn000295-m", "Rxn000296-m", "Rxn000297-m", "Rxn000298-m", "Rxn000345-m", "Rxn000421-m", "Rxn000422-m", "Rxn001800-m", "Rxn002251-m", "Rxn002650-m", "Rxn002683-m", "Rxn002802-m", "Rxn002967-m", "Rxn003047-m", "Rxn003394-m", "Rxn003672-m", "Rxn003795-m", "Rxn004161-m", "Rxn004162-m", "Rxn0050…	MetaCyc:Oxidized-ferredoxins	["Oxidized-ferredoxins"]	["17908"]	["C00139"]	[]	["MNXM178"]	[]	""
Met000030-m	["a reduced ferredoxin [iron-sulfur] cluster", "a reduced ferredoxin"]	""	""	*[Fe+2]1(*)[S-2][Fe+3](*)(*)[S-2]1	""	311	["Rxn000228-m", "Rxn000256-m", "Rxn000257-m", "Rxn000258-m", "Rxn000259-m", "Rxn000260-m", "Rxn000294-m", "Rxn000295-m", "Rxn000296-m", "Rxn000297-m", "Rxn000298-m", "Rxn000345-m", "Rxn000421-m", "Rxn000422-m", "Rxn001800-m", "Rxn002251-m", "Rxn002650-m", "Rxn002683-m", "Rxn002802-m", "Rxn002967-m", "Rxn003047-m", "Rxn003394-m", "Rxn003672-m", "Rxn003795-m", "Rxn004161-m", "Rxn004162-m", "Rxn0050…	MetaCyc:Reduced-ferredoxins	["Reduced-ferredoxins"]	["17513"]	["C00138"]	[]	["MNXM169"]	[]	""
Met000031-m	["succinate", "succinic acid", "suc", "succ", "butanedioic acid", "ethylenesuccinic acid"]	C4H4O4	116.07	O=C([O-])CCC(=O)[O-]	-125.16375	417	["Rxn000140-m", "Rxn000141-m", "Rxn000142-m", "Rxn000143-m", "Rxn000144-m", "Rxn000145-m", "Rxn000146-m", "Rxn000147-m", "Rxn000148-m", "Rxn000149-m", "Rxn000150-m", "Rxn000208-m", "Rxn000898-m", "Rxn000900-m", "Rxn000951-m", "Rxn000955-m", "Rxn001794-m", "Rxn002117-k", "Rxn002700-m", "Rxn002996-m", "Rxn003030-m", "Rxn003132-m", "Rxn003246-k", "Rxn003249-m", "Rxn003278-m", "Rxn003288-m", "Rxn0033…	MetaCyc:SUC	["SUC"]	["30031"]	["C00042"]	["succ"]	["MNXM25"]	["160419"]	""
Met000032-m	["L-glutamate", "glu", "1-amino-propane-1,3-dicarboxylic acid", "glutacid", "glutaminic acid", "L-glutamic acid", "alpha-aminoglutaric acid", "E", "glt", "glut", "L-glu", "2-aminopentanedioic acid"]	C5H8NO4	146.12	[NH3+][C@@H](CCC(=O)[O-])C(=O)[O-]	-82.27311	341	["Rxn000205-k", "Rxn000213-k", "Rxn000325-m", "Rxn000388-m", "Rxn000389-m", "Rxn000466-m", "Rxn000564-k", "Rxn000759-m", "Rxn000763-m", "Rxn000770-m", "Rxn000773-m", "Rxn000778-m", "Rxn000779-m", "Rxn000781-m", "Rxn000782-m", "Rxn000783-m", "Rxn000798-k", "Rxn000907-m", "Rxn000961-m", "Rxn001142-k", "Rxn001223-m", "Rxn001233-m", "Rxn001260-m", "Rxn001405-k", "Rxn001529-m", "Rxn001640-m", "Rxn0017…	MetaCyc:GLT	["GLT"]	["29985"]	["C00025"]	["glu__L"]	[]	["5460299"]	""
Met000033-m	["D-glucopyranose", "6-(hydroxymethyl)tetrahydropyran-2,3,4,5-tetraol"]	C6H12O6	180.16	OC[C@H]1OC(O)[C@H](O)[C@@H](O)[C@@H]1O	-95.02656	252	["Rxn000110-m", "Rxn000505-m", "Rxn000523-m", "Rxn000529-m", "Rxn000566-m", "Rxn000574-m", "Rxn000575-m", "Rxn000576-m", "Rxn000673-m", "Rxn000791-m", "Rxn000806-m", "Rxn001074-m", "Rxn001088-m", "Rxn001094-m", "Rxn001099-m", "Rxn001101-m", "Rxn001138-m", "Rxn001143-m", "Rxn001145-m", "Rxn001150-m", "Rxn001154-m", "Rxn001162-m", "Rxn001174-m", "Rxn001184-m", "Rxn001700-m", "Rxn001793-m", "Rxn0018…	MetaCyc:Glucopyranose	["Glucopyranose"]	["4167"]	["C00031"]	[]	["MNXM41"]	[]	""
Met000034-m	["a peptide", "peptide"]	""	""	*N[C@H](*)C(=O)[O-]	""	253	["Rxn001235-m", "Rxn001236-m", "Rxn001239-m", "Rxn001240-m", "Rxn001241-m", "Rxn001243-m", "Rxn001244-m", "Rxn001245-m", "Rxn001246-m", "Rxn001250-m", "Rxn001252-m", "Rxn001255-m", "Rxn001258-m", "Rxn001259-m", "Rxn001260-m", "Rxn001262-m", "Rxn001267-m", "Rxn001268-m", "Rxn001269-m", "Rxn001270-m", "Rxn001271-m", "Rxn001274-m", "Rxn001275-m", "Rxn001276-m", "Rxn001277-m", "Rxn001280-m", "Rxn0012…	MetaCyc:Peptides-holder	["Peptides-holder"]	[]	["C00012"]	[]	["MNXM639"]	[]	""
Met000035-m	["pyruvate", "pyruvate", "alpha-ketopropionic acid", "BTS", "alpha-ketopropionic acid", "acetylformic acid", "pyroracemic acid", "2-oxopropanoic acid", "pyruvic acid", "2-oxopropanoate", "2-oxo-propionic acid"]	C3H3O3	87.055	CC(=O)C(=O)[O-]	-82.398705	308	["Rxn000005-k", "Rxn000084-m", "Rxn000091-m", "Rxn000096-m", "Rxn000183-k", "Rxn000186-k", "Rxn000254-m", "Rxn000293-k", "Rxn000311-m", "Rxn000315-m", "Rxn000318-m", "Rxn000336-k", "Rxn000498-m", "Rxn000758-m", "Rxn000761-m", "Rxn000765-m", "Rxn000766-m", "Rxn000767-m", "Rxn000768-m", "Rxn000769-m", "Rxn000772-m", "Rxn000774-m", "Rxn000785-m", "Rxn000835-k", "Rxn000837-m", "Rxn000877-k", "Rxn0009…	MetaCyc:PYRUVATE	["PYRUVATE"]	["15361"]	["C00022"]	["pyr"]	["MNXM23"]	["107735"]	""
Met000036-m	["a soluble [acyl-carrier protein]", "acyl-carrier protein", "a soluble ACP", "a soluble [acp]"]	""	""	*N[C@@H](COP(=O)([O-])OCC(C)(C)[C@@H](O)C(=O)NCCC(=O)NCCS)C(*)=O	""	240	["Rxn000010-m", "Rxn000522-m", "Rxn000551-m", "Rxn000553-m", "Rxn000555-m", "Rxn000953-m", "Rxn000954-m", "Rxn000995-m", "Rxn000998-m", "Rxn001925-m", "Rxn001931-m", "Rxn001939-m", "Rxn003124-m", "Rxn003205-m", "Rxn003317-m", "Rxn003318-m", "Rxn003467-m", "Rxn003921-m", "Rxn003922-m", "Rxn003923-m", "Rxn003924-m", "Rxn003925-m", "Rxn003926-m", "Rxn004073-m", "Rxn004146-m", "Rxn004150-m", "Rxn0042…	MetaCyc:ACP	["ACP"]	["18359"]	["C00229"]	["ACP"]	["MNXM925"]	[]	""
Met000037-m	["malonyl-CoA", "malonyl coenzyme A"]	C24H33N7O19P3S	848.54	CC(C)(COP(=O)([O-])OP(=O)([O-])OC[C@H]1O[C@@H](n2cnc3c(N)ncnc32)[C@H](O)[C@@H]1OP(=O)([O-])[O-])[C@@H](O)C(=O)NCCC(=O)NCCSC(=O)CC(=O)[O-]	-597.77356	382	["Rxn000293-k", "Rxn000509-m", "Rxn000510-m", "Rxn000528-m", "Rxn000532-m", "Rxn000535-m", "Rxn000537-m", "Rxn000541-m", "Rxn000545-m", "Rxn000546-m", "Rxn000550-m", "Rxn000631-k", "Rxn001900-m", "Rxn002073-m", "Rxn002447-m", "Rxn002644-m", "Rxn002645-m", "Rxn003201-m", "Rxn003204-r", "Rxn003205-m", "Rxn003206-m", "Rxn003208-r", "Rxn003369-m", "Rxn003563-m", "Rxn003940-k", "Rxn003955-m", "Rxn0040…	MetaCyc:MALONYL-COA	["MALONYL-COA"]	["57384"]	["C00083"]	["malcoa"]	["MNXM40"]	["45266608"]	""
Met000038-m	["acetate", "acetic acid", "ethanoic acid"]	C2H3O2	59.044	CC(=O)[O-]	-57.768696	260	["Rxn000258-k", "Rxn000259-k", "Rxn000264-k", "Rxn000267-k", "Rxn000384-k", "Rxn000417-m", "Rxn000747-m", "Rxn000866-k", "Rxn000897-m", "Rxn000965-m", "Rxn000966-m", "Rxn000967-m", "Rxn000968-m", "Rxn000970-m", "Rxn000971-m", "Rxn000972-m", "Rxn000973-m", "Rxn001053-k", "Rxn001084-m", "Rxn001112-k", "Rxn001527-m", "Rxn001531-k", "Rxn001532-m", "Rxn001536-m", "Rxn001539-m", "Rxn001543-m", "Rxn0015…	MetaCyc:ACET	["ACET"]	["30089"]	["C00033"]	["ac"]	["MNXM26"]	["175"]	""
Met000039-m	["(2E,6E)-farnesyl diphosphate", "2-trans,6-trans-farnesyl diphosphate", "2-trans,6-trans-farnesyl diphosphate", "FPP", "trans, trans-farnesyl diphosphate", "farnesyl-PP", "farnesyl pyrophosphate", "omega,E,E-farnesyl diphosphate", "farnesyl diphosphate", "(E,E)-farnesyl diphosphate", "all-trans-farnesyl diphosphate", "C15-PP"]	C15H25O7P2	379.31	CC(C)=CCC/C(C)=C\CC/C(C)=C\COP(=O)([O-])OP(=O)([O-])[O-]	-129.03052	215	["Rxn001742-m", "Rxn001945-k", "Rxn002103-m", "Rxn002640-m", "Rxn002641-m", "Rxn002688-m", "Rxn002927-m", "Rxn003256-r", "Rxn003480-m", "Rxn003908-m", "Rxn003909-m", "Rxn004088-m", "Rxn004089-m", "Rxn004090-m", "Rxn004091-m", "Rxn004092-m", "Rxn004093-m", "Rxn004094-m", "Rxn004126-m", "Rxn004127-m", "Rxn004128-m", "Rxn004131-m", "Rxn004175-m", "Rxn004896-m", "Rxn004941-m", "Rxn004983-m", "Rxn0051…	MetaCyc:FARNESYL-PP	["FARNESYL-PP"]	["175763"]	["C00448"]	["frdp"]	["MNXM34"]	["15983959"]	""
Met000040-m	["a protein"]	""	""	*N[C@@H](*)C(=O)N[C@@H](*)C(=O)O*	""	175	["Rxn000999-m", "Rxn001268-m", "Rxn001269-m", "Rxn001271-m", "Rxn001274-m", "Rxn001275-m", "Rxn001276-m", "Rxn001277-m", "Rxn001280-m", "Rxn001285-m", "Rxn001286-m", "Rxn001288-m", "Rxn001290-m", "Rxn001292-m", "Rxn001295-m", "Rxn001296-m", "Rxn001300-m", "Rxn001301-m", "Rxn001302-m", "Rxn001303-m", "Rxn001305-m", "Rxn001312-m", "Rxn001313-m", "Rxn001315-m", "Rxn001316-m", "Rxn001319-m", "Rxn0013…	MetaCyc:General-Protein-Substrates	["General-Protein-Substrates"]	["16541"]	["C00017"]	[]	["MNXM78340"]	[]	""
Met000041-m	["GDP", "ppG", "guanosine-5'-diphosphate", "guanosine-diphosphate"]	C10H12N5O11P2	440.18	Nc1nc2c(ncn2[C@@H]2O[C@H](COP(=O)([O-])OP(=O)([O-])[O-])[C@@H](O)[C@H]2O)c(=O)[nH]1	-439.5341	262	["Rxn000368-k", "Rxn000589-m", "Rxn000612-m", "Rxn000659-m", "Rxn000661-m", "Rxn000665-m", "Rxn000674-m", "Rxn000686-m", "Rxn000687-m", "Rxn000697-m", "Rxn000699-m", "Rxn000700-m", "Rxn000701-m", "Rxn000703-m", "Rxn000708-m", "Rxn000749-k", "Rxn000752-k", "Rxn001653-m", "Rxn001918-m", "Rxn001957-m", "Rxn002008-m", "Rxn002262-m", "Rxn002406-m", "Rxn002718-m", "Rxn002719-m", "Rxn002743-m", "Rxn0027…	MetaCyc:GDP	["GDP"]	["58189"]	["C00035"]	["gdp"]	["MNXM30"]	["135398618"]	""
Met000042-m	["a ferricytochrome b5", "an oxidized cytochrome b5"]	""	""	*[Fe-]123n4c5c(C)c(C=C)c4C=C4C(C)=C(C=C)C(=[N+]41)C=c1c(C)c(CCC(=O)[O-])c(n12)=CC1=[N+]3C(=C5)C(C)=C1CCC(=O)[O-]	""	150	["Rxn000113-m", "Rxn000185-m", "Rxn000204-m", "Rxn000205-m", "Rxn000206-m", "Rxn000207-m", "Rxn000210-m", "Rxn000215-m", "Rxn000216-m", "Rxn000217-m", "Rxn002409-m", "Rxn003538-m", "Rxn003539-m", "Rxn004155-m", "Rxn004728-m", "Rxn005024-m", "Rxn005025-m", "Rxn005027-m", "Rxn005028-m", "Rxn005029-m", "Rxn005201-m", "Rxn005233-m", "Rxn005234-m", "Rxn005235-m", "Rxn005238-m", "Rxn005239-m", "Rxn0052…	MetaCyc:FERRICYTOCHROME-B5	["FERRICYTOCHROME-B5"]	["18097"]	["C00996"]	[]	["MNXM1083"]	[]	""
Met000043-m	["a ferrocytochrome b5", "a reduced cytochrome b5"]	""	""	*[Fe-2]123n4c5c(C)c(C=C)c4C=C4C(C)=C(C=C)C(=[N+]41)C=c1c(C)c(CCC(=O)[O-])c(n12)=CC1=[N+]3C(=C5)C(C)=C1CCC(=O)[O-]	""	150	["Rxn000113-m", "Rxn000185-m", "Rxn000204-m", "Rxn000205-m", "Rxn000206-m", "Rxn000207-m", "Rxn000210-m", "Rxn000215-m", "Rxn000216-m", "Rxn000217-m", "Rxn002409-m", "Rxn003538-m", "Rxn003539-m", "Rxn004155-m", "Rxn004728-m", "Rxn005024-m", "Rxn005025-m", "Rxn005027-m", "Rxn005028-m", "Rxn005029-m", "Rxn005201-m", "Rxn005233-m", "Rxn005234-m", "Rxn005235-m", "Rxn005238-m", "Rxn005239-m", "Rxn0052…	MetaCyc:FERROCYTOCHROME-B5	["FERROCYTOCHROME-B5"]	[]	["C00999"]	[]	["MNXM1084"]	[]	""
Met000044-m	["formaldehyde", "formalin", "methanal", "formol"]	CH2O	30.026	C=O	-10.65776	191	["Rxn000212-m", "Rxn000329-m", "Rxn000330-m", "Rxn002518-m", "Rxn002550-m", "Rxn002553-m", "Rxn002669-m", "Rxn002670-m", "Rxn003070-m", "Rxn003071-m", "Rxn003149-k", "Rxn003251-m", "Rxn003252-m", "Rxn003253-m", "Rxn003277-m", "Rxn003339-m", "Rxn003343-m", "Rxn003668-r", "Rxn003695-m", "Rxn003814-m", "Rxn003815-m", "Rxn003961-m", "Rxn004333-m", "Rxn004336-m", "Rxn004481-m", "Rxn004836-m", "Rxn0048…	MetaCyc:FORMALDEHYDE	["FORMALDEHYDE"]	["16842"]	["C00067"]	["fald"]	[]	["712"]	""
Met000045-m	["glycine", "gly", "G", "aminoacetic acid"]	C2H5NO2	75.067	[NH3+]CC(=O)[O-]	-37.2444	182	["Rxn000308-m", "Rxn000310-m", "Rxn000311-k", "Rxn000583-m", "Rxn000764-m", "Rxn000775-m", "Rxn000776-m", "Rxn000931-m", "Rxn001462-k", "Rxn001678-m", "Rxn001751-m", "Rxn001977-m", "Rxn001980-m", "Rxn002130-m", "Rxn002314-m", "Rxn002738-m", "Rxn002739-m", "Rxn002820-m", "Rxn002846-m", "Rxn002847-m", "Rxn002848-m", "Rxn002849-m", "Rxn002850-m", "Rxn002851-m", "Rxn002852-m", "Rxn002853-m", "Rxn0028…	MetaCyc:GLY	["GLY"]	["57305"]	["C00037"]	["gly"]	["MNXM29"]	["5257127"]	""
Met000046-m	["chloride", "chloride ion", "Cl-"]	Cl	35.453	[Cl-]	-0.3120594	166	["Rxn000134-m", "Rxn000156-m", "Rxn000284-m", "Rxn000369-m", "Rxn000392-m", "Rxn000877-k", "Rxn000910-m", "Rxn000921-m", "Rxn001621-m", "Rxn001622-m", "Rxn001633-m", "Rxn001741-m", "Rxn001896-r", "Rxn001979-m", "Rxn002293-m", "Rxn002464-m", "Rxn002470-m", "Rxn002505-m", "Rxn002506-m", "Rxn002517-m", "Rxn002518-m", "Rxn002896-m", "Rxn003142-m", "Rxn003143-m", "Rxn003144-m", "Rxn003147-m", "Rxn0031…	MetaCyc:CL-	["CL-"]	["17996"]	["C00698"]	["cl"]	[]	["312"]	""
Met000047-m	["L-methionine", "met", "M", "methionine", "L-met"]	C5H11NO2S	149.21	CSCC[C@H]([NH3+])C(=O)[O-]	37.072315	167	["Rxn000354-m", "Rxn000355-m", "Rxn000468-m", "Rxn000472-m", "Rxn000554-k", "Rxn000748-m", "Rxn000885-m", "Rxn001213-m", "Rxn001225-m", "Rxn001706-k", "Rxn002684-m", "Rxn002928-m", "Rxn002952-m", "Rxn002953-m", "Rxn002955-m", "Rxn003258-m", "Rxn003259-m", "Rxn003260-m", "Rxn003261-m", "Rxn003262-m", "Rxn003263-m", "Rxn003292-m", "Rxn003415-m", "Rxn003662-m", "Rxn003722-m", "Rxn003895-m", "Rxn0040…	MetaCyc:MET	["MET"]	["57844"]	["C00073"]	["met__L"]	["MNXM61"]	["6992087"]	""
Met000048-m	["glutathione", "L-gamma-glutamyl-L-cysteinylglycine", "GSH", "reduced glutathione", "glutathionate"]	C10H16N3O6S	306.31	[NH3+][C@@H](CCC(=O)N[C@@H](CS)C(=O)NCC(=O)[O-])C(=O)[O-]	-56.924126	183	["Rxn000079-k", "Rxn000118-m", "Rxn000264-m", "Rxn000327-m", "Rxn000352-m", "Rxn000356-m", "Rxn000357-m", "Rxn000358-m", "Rxn000360-m", "Rxn000361-m", "Rxn000452-m", "Rxn000583-m", "Rxn000944-k", "Rxn001071-k", "Rxn001096-k", "Rxn001819-m", "Rxn002340-m", "Rxn002393-k", "Rxn002619-k", "Rxn002817-m", "Rxn002818-m", "Rxn002819-m", "Rxn002820-m", "Rxn002821-m", "Rxn002875-m", "Rxn002876-m", "Rxn0028…	MetaCyc:GLUTATHIONE	["GLUTATHIONE"]	["57925"]	["C00051"]	["gthrd"]	["MNXM57"]	["7048684"]	""
Met000049-m	["CMP", "5'-cytidylic acid", "cytidine 5'-monophosphate", "cytidylate", "cytidylic acid", "cytidine-P", "cytidine-monophosphate", "cytidine-phosphate", "cytidine 5'-phosphate"]	C9H12N3O8P	321.18	Nc1ccn([C@@H]2O[C@H](COP(=O)([O-])[O-])[C@@H](O)[C@H]2O)c(=O)n1	-246.14482	207	["Rxn000435-k", "Rxn000725-m", "Rxn000726-m", "Rxn000727-m", "Rxn000728-m", "Rxn000729-m", "Rxn000730-m", "Rxn000731-m", "Rxn000732-m", "Rxn000733-m", "Rxn000734-m", "Rxn000816-k", "Rxn000867-m", "Rxn000868-m", "Rxn000873-m", "Rxn000875-m", "Rxn001068-m", "Rxn001283-k", "Rxn001319-k", "Rxn001754-k", "Rxn001759-k", "Rxn001999-k", "Rxn002000-k", "Rxn002253-m", "Rxn002254-m", "Rxn002268-m", "Rxn0024…	MetaCyc:CMP	["CMP"]	["60377"]	["C00055"]	["cmp"]	["MNXM31"]	["7058165"]	""
Met000050-m	["formate", "formic acid"]	CHO2	45.018	O=C[O-]	-73.93095	153	["Rxn000124-k", "Rxn000129-m", "Rxn000183-m", "Rxn000214-m", "Rxn000231-m", "Rxn000251-m", "Rxn000838-k", "Rxn001526-m", "Rxn001546-m", "Rxn001547-m", "Rxn001619-m", "Rxn002118-m", "Rxn002557-m", "Rxn002656-m", "Rxn002669-m", "Rxn002671-m", "Rxn002672-m", "Rxn002673-m", "Rxn002674-m", "Rxn002675-m", "Rxn002676-m", "Rxn002677-m", "Rxn002681-m", "Rxn002682-m", "Rxn002684-m", "Rxn002686-m", "Rxn0027…	MetaCyc:FORMATE	["FORMATE"]	["15740"]	["C00058"]	["for"]	[]	["283"]	""
Met000051-m	["L-alanine", "ala", "alanine", "L-alpha-alanine", "ala"]	C3H7NO2	89.094	C[C@H]([NH3+])C(=O)[O-]	-16.772158	123	["Rxn000336-k", "Rxn000758-m", "Rxn000761-m", "Rxn000765-m", "Rxn000766-m", "Rxn000767-m", "Rxn000768-m", "Rxn000769-m", "Rxn000772-m", "Rxn000774-m", "Rxn000929-m", "Rxn001215-m", "Rxn001656-m", "Rxn001839-m", "Rxn001980-m", "Rxn001981-m", "Rxn001982-m", "Rxn001983-m", "Rxn001984-m", "Rxn001985-m", "Rxn001986-m", "Rxn001988-m", "Rxn002057-m", "Rxn002133-m", "Rxn002807-m", "Rxn003073-m", "Rxn0031…	MetaCyc:L-ALPHA-ALANINE	["L-ALPHA-ALANINE"]	["57972"]	["C00041"]	["ala__L"]	[]	["7311724"]	""
Met000052-m	["UDP-alpha-D-galactose", "UDP-alpha-D-galactopyranose", "UDP-galactose"]	C15H22N2O17P2	564.29	O=c1ccn([C@@H]2O[C@H](COP(=O)([O-])OP(=O)([O-])O[C@H]3O[C@H](CO)[C@H](O)[C@H](O)[C@H]3O)[C@@H](O)[C@H]2O)c(=O)[nH]1	-566.8436	143	["Rxn000420-k", "Rxn000425-k", "Rxn000598-m", "Rxn000599-m", "Rxn000600-m", "Rxn000605-m", "Rxn000606-m", "Rxn000608-m", "Rxn000621-m", "Rxn000624-m", "Rxn000631-m", "Rxn000635-m", "Rxn000650-m", "Rxn000670-m", "Rxn000672-m", "Rxn000675-m", "Rxn000688-m", "Rxn000689-m", "Rxn000694-m", "Rxn000695-m", "Rxn000696-m", "Rxn000704-m", "Rxn000709-m", "Rxn000713-m", "Rxn000871-m", "Rxn000878-m", "Rxn0016…	MetaCyc:CPD-14553	["CPD-14553"]	["66914"]	["C00052"]	["udpgal"]	["MNXM89795"]	["9549262"]	""
Met000053-m	["adenosine 3',5'-bisphosphate", "3',5'-ADP", "adenosine-3',5'-bisphosphate", "phosphoadenosine phosphate", "PAP"]	C10H11N5O10P2	423.17	Nc1ncnc2c1ncn2[C@@H]1O[C@H](COP(=O)([O-])[O-])[C@@H](OP(=O)([O-])[O-])[C@H]1O	-407.61966	157	["Rxn000359-m", "Rxn000452-k", "Rxn000453-k", "Rxn000454-k", "Rxn000886-m", "Rxn000887-m", "Rxn000888-m", "Rxn000889-m", "Rxn000890-m", "Rxn000891-m", "Rxn000892-m", "Rxn000893-m", "Rxn000894-m", "Rxn000895-m", "Rxn000896-m", "Rxn001080-r", "Rxn001569-k", "Rxn001623-m", "Rxn001996-m", "Rxn002111-m", "Rxn002114-m", "Rxn002188-m", "Rxn002312-m", "Rxn002317-m", "Rxn002318-m", "Rxn002352-m", "Rxn0026…	MetaCyc:3-5-ADP	["3-5-ADP"]	["58343"]	["C00054"]	["pap"]	["MNXM45"]	["23615194"]	""
Met000055-m	["3'-phosphoadenylyl-sulfate", "PAPS", "phosphoadenosine-5'-phosphosulfate", "phosphoadenosine phosphosulfate", "3'-phosphoadenosine-5'-phosphosulfate", "3'-phosphoadenylyl sulfate", "3'-phospho-5'-adenylyl sulfate"]	C10H11N5O13P2S	503.23	Nc1ncnc2c1ncn2[C@@H]1O[C@H](COP(=O)([O-])OS(=O)(=O)[O-])[C@@H](OP(=O)([O-])[O-])[C@H]1O	-506.01962	128	["Rxn000359-m", "Rxn000452-k", "Rxn000453-k", "Rxn000454-k", "Rxn000886-m", "Rxn000887-m", "Rxn000888-m", "Rxn000889-m", "Rxn000890-m", "Rxn000891-m", "Rxn000892-m", "Rxn000893-m", "Rxn000894-m", "Rxn000895-m", "Rxn000896-m", "Rxn001080-r", "Rxn001569-k", "Rxn001960-m", "Rxn001996-m", "Rxn002111-m", "Rxn002114-m", "Rxn002188-m", "Rxn002312-m", "Rxn002317-m", "Rxn002318-m", "Rxn002352-m", "Rxn0026…	MetaCyc:PAPS	["PAPS"]	["58339"]	["C00053"]	["paps"]	["MNXM49"]	["46926099"]	""
Met000056-m	["GTP", "guanylyl imidodiphosphate", "guanosine 5'-triphosphate", "guanosine-triphosphate"]	C10H12N5O14P3	519.15	Nc1nc2c(ncn2[C@@H]2O[C@H](COP(=O)([O-])OP(=O)([O-])OP(=O)([O-])[O-])[C@@H](O)[C@H]2O)c(=O)[nH]1	-553.3185	118	["Rxn000358-k", "Rxn000370-k", "Rxn000845-m", "Rxn000849-m", "Rxn000852-m", "Rxn000859-m", "Rxn001570-m", "Rxn001653-m", "Rxn001701-k", "Rxn001918-m", "Rxn001957-m", "Rxn002345-m", "Rxn002406-m", "Rxn002745-m", "Rxn002822-k", "Rxn002897-m", "Rxn002898-m", "Rxn002899-m", "Rxn002912-m", "Rxn002982-m", "Rxn003300-m", "Rxn003550-m", "Rxn003951-m", "Rxn003959-m", "Rxn004748-m", "Rxn004791-m", "Rxn0054…	MetaCyc:GTP	["GTP"]	["37565"]	["C00044"]	["gtp"]	["MNXM51"]	["135398632"]	""
Met000057-m	["prenyl diphosphate", "DMAPP", "dimethylallyl-diphosphate", "prenyl-diphosphate", "delta-prenyl diphosphate", "delta2-isopentenyl-diphosphate", "2-isopentenyl diphosphate", "dimethylallyl diphosphate", "DPP", "di-CH3-allyl-PPi", "dimethylallyl-PP", "dimethylallyl-PPi", "DMPP", "dimethylallyl pyrophosphate"]	C5H9O7P2	243.07	CC(C)=CCOP(=O)([O-])OP(=O)([O-])[O-]	-349.54843	95	["Rxn000752-m", "Rxn000754-m", "Rxn000755-m", "Rxn000756-m", "Rxn001725-m", "Rxn002142-m", "Rxn002498-k", "Rxn002549-m", "Rxn002887-m", "Rxn003023-m", "Rxn003585-m", "Rxn004083-m", "Rxn004604-m", "Rxn004752-m", "Rxn005815-m", "Rxn006595-m", "Rxn006944-m", "Rxn007322-m", "Rxn007323-m", "Rxn007325-m", "Rxn007326-m", "Rxn007512-m", "Rxn008214-m", "Rxn008216-m", "Rxn008286-m", "Rxn008369-m", "Rxn0083…	MetaCyc:CPD-4211	["CPD-4211"]	["57623"]	["C00235"]	["dmpp"]	["MNXM132"]	["15983958"]	""
Met000058-m	["a malonyl-[acp]", "malonyl-[acyl-carrier protein]", "malonyl-S-ACP", "malonyl-acyl-carrier-protein", "carboxyacetyl-[acyl-carrier protein]"]	""	""	*N[C@@H](COP(=O)([O-])OCC(C)(C)[C@@H](O)C(=O)NCCC(=O)NCCSC(*)=O)C(*)=O	""	83	["Rxn000551-m", "Rxn000552-m", "Rxn000555-m", "Rxn000953-m", "Rxn000954-m", "Rxn003204-m", "Rxn003205-m", "Rxn004146-m", "Rxn004150-m", "Rxn004854-m", "Rxn004855-m", "Rxn004859-m", "Rxn005582-m", "Rxn005583-m", "Rxn006649-m", "Rxn009259-m", "Rxn009264-m", "Rxn009268-m", "Rxn009272-m", "Rxn009539-m", "Rxn012212-m", "Rxn012213-m", "Rxn012214-m", "Rxn012215-m", "Rxn012219-m", "Rxn013196-m", "Rxn0138…	MetaCyc:MALONYL-ACP	["MALONYL-ACP"]	["17330"]	["C01209"]	["malACP"]	["MNXM184"]	[]	""
Met000059-m	["5'-deoxyadenosine", "CH3Ado"]	C10H13N5O3	251.24	C[C@H]1O[C@@H](n2cnc3c(N)ncnc32)[C@H](O)[C@@H]1O	79.14557	105	["Rxn000885-m", "Rxn002928-m", "Rxn003662-m", "Rxn003895-m", "Rxn004113-m", "Rxn004293-m", "Rxn004589-m", "Rxn004707-m", "Rxn004951-m", "Rxn005675-m", "Rxn005922-m", "Rxn006310-m", "Rxn006583-m", "Rxn006585-m", "Rxn006586-m", "Rxn006847-m", "Rxn007232-m", "Rxn007384-m", "Rxn007413-m", "Rxn007428-m", "Rxn007796-k", "Rxn007796-m", "Rxn007802-m", "Rxn007804-m", "Rxn007807-k", "Rxn007809-k", "Rxn0083…	MetaCyc:CH33ADO	["CH33ADO"]	["17319"]	["C05198"]	["dad_5"]	["MNXM316"]	["439182"]	""
Met000060-m	["FAD", "flavin adenine dinucleotide oxidized", "flavin adenine dinucleotide", "flavitan"]	C27H30N9O15P2	782.53	Cc1cc2nc3c(=O)[n-]c(=O)nc-3n(C[C@H](O)[C@H](O)[C@H](O)COP(=O)([O-])OP(=O)([O-])OC[C@H]3O[C@@H](n4cnc5c(N)ncnc54)[C@H](O)[C@@H]3O)c2cc1C	-327.42395	189	["Rxn000682-k", "Rxn001528-r", "Rxn001851-k", "Rxn002188-r", "Rxn002481-k", "Rxn002528-k", "Rxn002635-m", "Rxn002637-m", "Rxn003489-k", "Rxn003781-m", "Rxn003850-m", "Rxn003880-k", "Rxn003918-k", "Rxn004019-m", "Rxn004020-m", "Rxn004208-m", "Rxn004296-m", "Rxn004503-m", "Rxn004524-m", "Rxn004632-k", "Rxn004641-k", "Rxn004704-k", "Rxn005040-m", "Rxn005132-m", "Rxn005470-m", "Rxn005504-m", "Rxn0055…	MetaCyc:FAD	["FAD"]	["57692"]	["C00016"]	["fad"]	["MNXM33"]	["46906035"]	""
Met000061-m	["L-cysteine", "cys", "C", "carbocysteine", "cysteine", "Cys", "L-cys"]	C3H7NO2S	121.15	[NH3+][C@@H](CS)C(=O)[O-]	-9.312156	103	["Rxn000351-m", "Rxn000357-m", "Rxn000750-m", "Rxn000753-k", "Rxn000758-k", "Rxn000944-k", "Rxn001219-m", "Rxn001823-m", "Rxn001926-m", "Rxn002031-k", "Rxn002117-k", "Rxn002326-k", "Rxn002387-m", "Rxn002388-m", "Rxn002393-m", "Rxn002394-m", "Rxn002396-m", "Rxn002397-m", "Rxn002399-m", "Rxn002822-m", "Rxn002890-m", "Rxn003076-m", "Rxn003126-m", "Rxn003419-m", "Rxn003465-m", "Rxn003761-m", "Rxn0041…	MetaCyc:CYS	["CYS"]	["35235"]	["C00097"]	["cys__L"]	["MNXM55"]	["6419722"]	""
Met000062-m	["sulfate", "sulfuric acid", "H2SO4", "sulphate", "SO4-2", "SO42-", "SO4--"]	O4S	96.058	O=S(=O)([O-])[O-]	-179.24825	89	["Rxn000746-m", "Rxn000861-m", "Rxn001077-m", "Rxn001078-m", "Rxn001079-m", "Rxn001080-m", "Rxn001081-m", "Rxn001082-m", "Rxn001083-m", "Rxn001086-m", "Rxn001376-k", "Rxn001958-m", "Rxn002031-k", "Rxn002119-m", "Rxn002271-m", "Rxn002311-m", "Rxn002315-m", "Rxn002316-m", "Rxn002371-m", "Rxn002434-m", "Rxn002563-m", "Rxn002654-m", "Rxn002868-m", "Rxn002891-m", "Rxn003293-m", "Rxn003341-m", "Rxn0034…	MetaCyc:SULFATE	["SULFATE"]	["16189"]	["C00059"]	["so4"]	[]	["1117"]	""
Met000063-m	["UDP-N-acetyl-alpha-D-glucosamine", "UDP-2-acetamido-2-deoxy-D-glucose", "UDP-acetyl-D-glucosamine", "UDP-GlcNAc", "UDP-N-acetyl-glucosamine", "uridine diphosphate N-acetylglucosamine", "N-[2-[[[5-[(2,4-dioxo-1H-pyrimidin-1-yl)]-3,4-dihydroxy-tetrahydrofuran-2-yl]methoxy-hydroxy-phosphinoyl]oxy-hydroxy-phosphinoyl]oxy-4,5-dihydroxy-6-(hydroxymethyl)tetrahydropyran-3-yl]acetamide", "UDP-2-acetami…	C17H25N3O17P2	605.34	CC(=O)N[C@H]1[C@@H](OP(=O)([O-])OP(=O)([O-])OC[C@H]2O[C@@H](n3ccc(=O)[nH]c3=O)[C@H](O)[C@@H]2O)O[C@H](CO)[C@@H](O)[C@@H]1O	-530.3802	102	["Rxn000018-m", "Rxn000353-k", "Rxn000354-k", "Rxn000585-m", "Rxn000586-m", "Rxn000609-m", "Rxn000611-m", "Rxn000613-m", "Rxn000614-m", "Rxn000615-m", "Rxn000616-m", "Rxn000617-m", "Rxn000618-m", "Rxn000619-m", "Rxn000620-m", "Rxn000622-m", "Rxn000623-m", "Rxn000629-m", "Rxn000646-m", "Rxn000647-m", "Rxn000649-m", "Rxn000651-m", "Rxn000666-m", "Rxn000667-m", "Rxn000668-m", "Rxn000671-m", "Rxn0006…	MetaCyc:UDP-N-ACETYL-D-GLUCOSAMINE	["UDP-N-ACETYL-D-GLUCOSAMINE"]	["57705"]	["C00043"]	["uacgam"]	["MNXM47"]	["16667373"]	""
Met000064-m	["FADH2", "flavin adenine dinucleotide reduced", "1,5-dihydro-FAD"]	C27H33N9O15P2	785.56	Cc1cc2c(cc1C)N(C[C@H](O)[C@H](O)[C@H](O)COP(=O)([O-])OP(=O)([O-])OC[C@H]1O[C@@H](n3cnc4c(N)ncnc43)[C@H](O)[C@@H]1O)c1[nH]c(=O)[nH]c(=O)c1N2	-287.55032	186	["Rxn000682-k", "Rxn001528-r", "Rxn001851-k", "Rxn002188-r", "Rxn002481-k", "Rxn002528-k", "Rxn003489-k", "Rxn003781-m", "Rxn003850-m", "Rxn003880-k", "Rxn003918-k", "Rxn004019-m", "Rxn004020-m", "Rxn004208-m", "Rxn004296-m", "Rxn004503-m", "Rxn004524-m", "Rxn004632-k", "Rxn004641-k", "Rxn004704-k", "Rxn005132-m", "Rxn005470-m", "Rxn005504-m", "Rxn005544-m", "Rxn005545-m", "Rxn005918-m", "Rxn0059…	MetaCyc:FADH2	["FADH2"]	["58307"]	["C01352"]	["fadh2"]	["MNXM38"]	["46931118"]	""
Met000065-m	["nitrite", "NO2", "NO2-"]	NO2	46.005	O=N[O-]	-65.91206	91	["Rxn000228-k", "Rxn000343-m", "Rxn000345-m", "Rxn000411-m", "Rxn000412-m", "Rxn000663-k", "Rxn000664-k", "Rxn000669-k", "Rxn000675-k", "Rxn000919-m", "Rxn000939-k", "Rxn002650-m", "Rxn002924-m", "Rxn003384-m", "Rxn003385-m", "Rxn003386-m", "Rxn003387-m", "Rxn003391-m", "Rxn003392-m", "Rxn003735-m", "Rxn003736-m", "Rxn003737-m", "Rxn003738-m", "Rxn003768-m", "Rxn004455-k", "Rxn004470-m", "Rxn0046…	MetaCyc:NITRITE	["NITRITE"]	["16301"]	["C00088"]	["no2"]	["MNXM107"]	["946"]	""
Met000066-m	["GDP-alpha-D-mannose", "guanosine pyrophosphate mannose", "guanosine diphosphomannose", "guanosine diphosphate mannose", "GDP-mannose"]	C16H23N5O16P2	603.33	Nc1nc2c(ncn2[C@@H]2O[C@H](COP(=O)([O-])OP(=O)([O-])O[C@H]3O[C@H](CO)[C@@H](O)[C@H](O)[C@@H]3O)[C@@H](O)[C@H]2O)c(=O)[nH]1	-501.77148	99	["Rxn000589-m", "Rxn000612-m", "Rxn000661-m", "Rxn000674-m", "Rxn000686-m", "Rxn000697-m", "Rxn000699-m", "Rxn000700-m", "Rxn000708-m", "Rxn000749-k", "Rxn000751-k", "Rxn000752-k", "Rxn000845-m", "Rxn000879-m", "Rxn001112-r", "Rxn002744-m", "Rxn002746-m", "Rxn002747-m", "Rxn003231-m", "Rxn003349-k", "Rxn003692-k", "Rxn004263-m", "Rxn005127-m", "Rxn005128-m", "Rxn005307-m", "Rxn005318-m", "Rxn0077…	MetaCyc:GDP-MANNOSE	["GDP-MANNOSE"]	["57527"]	["C00096"]	["gdpmann"]	["MNXM82"]	["135398626"]	""
Met000067-m	["geranylgeranyl diphosphate", "GGPP", "GGPP", "all-trans-geranyl-geranyl-pp", "geranylgeranyl-PP", "geranylgeranyl diphosphate", "(2E,6E,10E)-geranylgeranyl diphosphate", "omega,E,E,E-geranylgeranyl diphosphate", "(2E,6E,10E)-3,7,11,15-tetramethylhexadeca-2,6,10,14-tetraen-1-yl diphosphate", "all-trans-geranylgeranyl diphosphate", "2-trans,6-trans,10-trans-geranylgeranyl diphosphate"]	C20H33O7P2	447.42	CC(C)=CCC/C(C)=C\CC/C(C)=C\CC/C(C)=C\COP(=O)([O-])OP(=O)([O-])[O-]	-18.771564	81	["Rxn000738-m", "Rxn000740-m", "Rxn000741-m", "Rxn001719-m", "Rxn001789-m", "Rxn002243-m", "Rxn002641-m", "Rxn004054-m", "Rxn004117-m", "Rxn004119-m", "Rxn004123-m", "Rxn004124-m", "Rxn004125-m", "Rxn004842-m", "Rxn004865-m", "Rxn004866-m", "Rxn004868-m", "Rxn004985-m", "Rxn005112-m", "Rxn005118-m", "Rxn005119-m", "Rxn005435-k", "Rxn006026-m", "Rxn006396-m", "Rxn007182-m", "Rxn007777-m", "Rxn0082…	MetaCyc:GERANYLGERANYL-PP	["GERANYLGERANYL-PP"]	["58756"]	["C00353"]	[]	["MNXM139"]	["5497105"]	""
Met000068-m	["hydrogen sulfide", "sulfide", "H2S"]	H2S	34.076	S	13.882242	76	["Rxn000135-m", "Rxn000750-m", "Rxn000753-k", "Rxn000884-m", "Rxn001906-m", "Rxn001926-m", "Rxn002397-m", "Rxn002411-k", "Rxn002469-m", "Rxn002919-m", "Rxn002954-m", "Rxn002969-m", "Rxn003076-m", "Rxn003126-m", "Rxn003245-m", "Rxn003251-m", "Rxn003543-m", "Rxn003726-m", "Rxn003730-m", "Rxn003754-m", "Rxn003769-m", "Rxn003817-m", "Rxn004203-m", "Rxn004302-m", "Rxn007434-m", "Rxn007513-m", "Rxn0075…	MetaCyc:HS	["HS"]	["16136"]	["C00283"]	["h2s"]	[]	["402"]	""
Met000069-m	["an oxidized electron-transfer flavoprotein", "an oxidized ETF", "an oxidized electron-transferring flavoprotein"]	""	""	*Cn1c2nc(=O)[n-]c(=O)c-2nc2cc(C)c(C)cc21	""	64	["Rxn000328-m", "Rxn000329-m", "Rxn000330-m", "Rxn000407-m", "Rxn001935-m", "Rxn002210-m", "Rxn002365-m", "Rxn002552-m", "Rxn002623-m", "Rxn002815-m", "Rxn002816-m", "Rxn003161-m", "Rxn003244-m", "Rxn003606-m", "Rxn003771-m", "Rxn003776-m", "Rxn005078-m", "Rxn005225-m", "Rxn005762-m", "Rxn006504-m", "Rxn006507-m", "Rxn006651-m", "Rxn007093-m", "Rxn007174-m", "Rxn007202-m", "Rxn007216-m", "Rxn0085…	MetaCyc:ETF-Oxidized	["ETF-Oxidized"]	[]	["C04253"]	[]	["MNXM53428"]	[]	""
Met000070-m	["a reduced electron-transfer flavoprotein", "ETFH2", "a reduced ETF", "a reduced electron-transferring flavoprotein"]	""	""	*CN1c2cc(C)c(C)cc2Nc2c1[nH]c(=O)[nH]c2=O	""	64	["Rxn000328-m", "Rxn000329-m", "Rxn000330-m", "Rxn000407-m", "Rxn001935-m", "Rxn002210-m", "Rxn002365-m", "Rxn002552-m", "Rxn002623-m", "Rxn002815-m", "Rxn002816-m", "Rxn003161-m", "Rxn003244-m", "Rxn003606-m", "Rxn003771-m", "Rxn003776-m", "Rxn005078-m", "Rxn005225-m", "Rxn005762-m", "Rxn006504-m", "Rxn006507-m", "Rxn006651-m", "Rxn007093-m", "Rxn007174-m", "Rxn007202-m", "Rxn007216-m", "Rxn0085…	MetaCyc:ETF-Reduced	["ETF-Reduced"]	[]	[]	[]	["MNXM2229"]	[]	""
Met000071-m	["an electron-transfer quinol"]	""	""	*c1c(*)c(O)c(*)c(*)c1O	""	63	["Rxn000261-m", "Rxn000340-m", "Rxn001642-m", "Rxn002454-m", "Rxn002537-m", "Rxn002784-m", "Rxn003095-m", "Rxn003193-m", "Rxn003400-m", "Rxn003730-m", "Rxn004606-m", "Rxn004637-m", "Rxn004638-m", "Rxn004742-m", "Rxn004743-m", "Rxn005465-m", "Rxn005490-m", "Rxn007755-m", "Rxn007768-m", "Rxn007779-m", "Rxn007813-m", "Rxn007814-m", "Rxn008492-m", "Rxn008559-m", "Rxn008565-m", "Rxn008566-m", "Rxn0099…	MetaCyc:ETR-Quinols	["ETR-Quinols"]	[]	[]	[]	["MNXM162252"]	[]	""
Met000072-m	["glyoxylate", "glyoxalate", "glyox", "glyoxylic acid"]	C2HO3	73.028	O=CC(=O)[O-]	-102.04095	86	["Rxn000308-m", "Rxn000401-m", "Rxn000764-m", "Rxn000775-m", "Rxn000776-m", "Rxn000927-m", "Rxn000931-m", "Rxn000960-m", "Rxn001747-m", "Rxn001980-m", "Rxn002130-m", "Rxn002848-m", "Rxn002849-m", "Rxn002850-m", "Rxn002862-m", "Rxn002863-m", "Rxn002873-m", "Rxn002878-m", "Rxn002879-m", "Rxn002880-m", "Rxn002965-m", "Rxn003030-m", "Rxn003207-m", "Rxn003215-m", "Rxn003258-m", "Rxn003459-m", "Rxn0034…	MetaCyc:GLYOX	["GLYOX"]	["36655"]	["C00048"]	["glx"]	["MNXM69"]	["3614358"]	""
Met000073-m	["an [HPr]-L-histidine"]	""	""	*N[C@@H](Cc1c[nH]cn1)C(*)=O	""	63	["Rxn000837-m", "Rxn007603-m", "Rxn007918-m", "Rxn007919-m", "Rxn007920-m", "Rxn007921-m", "Rxn007922-m", "Rxn007927-m", "Rxn007928-m", "Rxn007929-m", "Rxn007931-m", "Rxn007972-m", "Rxn007976-m", "Rxn007977-m", "Rxn007978-m", "Rxn007979-m", "Rxn007980-m", "Rxn007981-m", "Rxn007982-m", "Rxn007983-m", "Rxn007984-m", "Rxn007985-m", "Rxn007986-m", "Rxn007987-m", "Rxn007988-m", "Rxn007989-m", "Rxn0079…	MetaCyc:Hpr-Histidine	["Hpr-Histidine"]	[]	[]	[]	["MNXM162244"]	[]	""
Met000074-m	["an [HPr protein]-Npi-phospho-L-histidine"]	""	""	*N[C@@H](Cc1cncn1P(=O)([O-])[O-])C(*)=O	""	64	["Rxn000837-m", "Rxn007603-m", "Rxn007918-m", "Rxn007919-m", "Rxn007920-m", "Rxn007921-m", "Rxn007922-m", "Rxn007927-m", "Rxn007928-m", "Rxn007929-m", "Rxn007931-m", "Rxn007972-m", "Rxn007976-m", "Rxn007977-m", "Rxn007978-m", "Rxn007979-m", "Rxn007980-m", "Rxn007981-m", "Rxn007982-m", "Rxn007983-m", "Rxn007984-m", "Rxn007985-m", "Rxn007986-m", "Rxn007987-m", "Rxn007988-m", "Rxn007989-m", "Rxn0079…	MetaCyc:Hpr-pi-phospho-L-histidines	["Hpr-pi-phospho-L-histidines"]	["64837"]	["C04261"]	[]	["MNXM162243"]	[]	""
Met000075-m	["UDP-alpha-D-glucuronate", "(UDP-GlcA)1", "UDP-D-glucuronic acid", "UDP-glucuronic acid", "udp-glcua", "UDP-glucuronate", "uridine diphosphate glucuronate", "uridine diphosphate glucuronic acid", "UDP-D-glucuronate"]	C15H19N2O18P2	577.26	O=C([O-])[C@H]1O[C@H](OP(=O)([O-])OP(=O)([O-])OC[C@H]2O[C@@H](n3ccc(=O)[nH]c3=O)[C@H](O)[C@@H]2O)[C@H](O)[C@@H](O)[C@@H]1O	-642.4373	144	["Rxn000607-m", "Rxn000640-m", "Rxn000641-m", "Rxn000657-m", "Rxn000669-m", "Rxn000858-m", "Rxn001183-k", "Rxn001986-k", "Rxn002016-k", "Rxn002093-k", "Rxn002112-k", "Rxn002460-k", "Rxn002627-k", "Rxn003169-m", "Rxn003711-k", "Rxn003712-k", "Rxn003713-k", "Rxn003931-k", "Rxn003988-k", "Rxn004097-m", "Rxn004098-m", "Rxn004099-m", "Rxn004100-m", "Rxn004108-m", "Rxn004109-m", "Rxn004110-m", "Rxn0041…	MetaCyc:UDP-GLUCURONATE	["UDP-GLUCURONATE"]	["58052"]	["C00167"]	["udpglcur"]	["MNXM87"]	["25202620"]	""
Met000076-m	["an electron-transfer quinone"]	""	""	*C1=C(*)C(=O)C(*)=C(*)C1=O	""	62	["Rxn000261-m", "Rxn000340-m", "Rxn001642-m", "Rxn002454-m", "Rxn002537-m", "Rxn002784-m", "Rxn003095-m", "Rxn003193-m", "Rxn003400-m", "Rxn003730-m", "Rxn004606-m", "Rxn004637-m", "Rxn004638-m", "Rxn004742-m", "Rxn004743-m", "Rxn005465-m", "Rxn005490-m", "Rxn007755-m", "Rxn007768-m", "Rxn007779-m", "Rxn007813-m", "Rxn007814-m", "Rxn008492-m", "Rxn008559-m", "Rxn008565-m", "Rxn008566-m", "Rxn0099…	MetaCyc:ETR-Quinones	["ETR-Quinones"]	[]	[]	[]	["MNXM2824"]	[]	""
Met000077-m	["a fatty acid"]	""	""	*C(=O)[O-]	""	87	["Rxn000532-k", "Rxn000537-k", "Rxn000963-m", "Rxn000964-m", "Rxn000978-m", "Rxn001118-k", "Rxn001119-k", "Rxn001149-k", "Rxn001150-k", "Rxn001152-k", "Rxn001154-k", "Rxn001276-k", "Rxn001533-m", "Rxn001725-k", "Rxn001726-k", "Rxn001893-k", "Rxn002208-m", "Rxn002266-m", "Rxn002274-k", "Rxn002330-k", "Rxn002639-k", "Rxn002642-m", "Rxn002902-k", "Rxn002903-k", "Rxn003443-k", "Rxn003514-k", "Rxn0035…	MetaCyc:Fatty-Acids	["Fatty-Acids"]	["35366"]	["C00162"]	[]	[]	[]	""
Met000078-m	["(E)-4-coumaroyl-CoA", "p-coumaroyl-CoA", "4-hydroxycinnamoyl-CoA", "4-coumaryl-CoA", "p-coumaryl-CoA", "4-coumaroyl-CoA", "trans-4-coumaroyl-CoA"]	C30H38N7O18P3S	909.65	CC(C)(COP(=O)([O-])OP(=O)([O-])OC[C@H]1O[C@@H](n2cnc3c(N)ncnc32)[C@H](O)[C@@H]1OP(=O)([O-])[O-])[C@@H](O)C(=O)NCCC(=O)NCCSC(=O)/C=C/c1ccc(O)cc1	-450.77936	71	["Rxn000519-m", "Rxn000547-m", "Rxn001634-m", "Rxn001972-m", "Rxn003369-m", "Rxn004443-m", "Rxn004626-m", "Rxn004629-m", "Rxn004631-m", "Rxn004644-m", "Rxn004657-m", "Rxn004848-m", "Rxn005835-m", "Rxn006084-m", "Rxn006448-k", "Rxn006868-k", "Rxn006869-k", "Rxn006915-k", "Rxn006935-m", "Rxn006936-m", "Rxn006937-m", "Rxn006939-m", "Rxn006940-m", "Rxn006941-m", "Rxn006945-m", "Rxn006946-m", "Rxn0069…	MetaCyc:P-COUMAROYL-COA	["P-COUMAROYL-COA"]	["15499"]	["C00223"]	[]	["MNXM264"]	["45266584"]	""
Met000079-m	["sulfite", "SO3", "SO3-2"]	O3S	80.058	O=S([O-])[O-]	-127.39823	75	["Rxn000135-m", "Rxn000359-m", "Rxn000360-m", "Rxn000884-m", "Rxn000962-m", "Rxn001629-m", "Rxn001652-m", "Rxn001739-m", "Rxn001740-m", "Rxn001959-m", "Rxn002205-m", "Rxn002397-m", "Rxn002654-m", "Rxn003132-r", "Rxn003726-m", "Rxn003734-m", "Rxn004528-m", "Rxn005036-m", "Rxn005298-m", "Rxn005476-m", "Rxn006252-m", "Rxn006481-m", "Rxn006724-m", "Rxn007760-m", "Rxn008142-m", "Rxn008148-m", "Rxn0081…	MetaCyc:SO3	["SO3"]	["17359"]	[]	["so3"]	[]	["1099"]	""
Met000080-m	["dTDP", "TDP", "thymidine 5'-(trihydrogen diphosphate) (9CI)", "deoxy-TDP", "thymidine-5'-diphosphate", "thymidine-diphosphate"]	C10H13N2O11P2	399.17	Cc1cn([C@H]2C[C@H](O)[C@@H](COP(=O)([O-])OP(=O)([O-])[O-])O2)c(=O)[nH]c1=O	-445.85397	102	["Rxn000717-m", "Rxn001759-k", "Rxn001760-k", "Rxn002591-m", "Rxn002592-m", "Rxn002694-m", "Rxn004363-m", "Rxn004364-m", "Rxn004369-m", "Rxn004495-m", "Rxn005105-m", "Rxn005106-m", "Rxn005146-m", "Rxn005277-m", "Rxn005585-k", "Rxn005586-k", "Rxn005587-k", "Rxn005588-k", "Rxn005589-k", "Rxn005590-k", "Rxn005591-k", "Rxn005592-k", "Rxn005593-k", "Rxn005594-k", "Rxn005595-k", "Rxn005596-k", "Rxn0055…	MetaCyc:TDP	["TDP"]	["58369"]	["C00363"]	["dtdp"]	["MNXM152"]	["21124327"]	""
Met000081-m	["L-aspartate", "asp", "L-aspartic acid", "aspartic acid", "D", "aspartate", "L-asp"]	C4H6NO4	132.1	[NH3+][C@@H](CC(=O)[O-])C(=O)[O-]	-105.78535	66	["Rxn000306-m", "Rxn000336-k", "Rxn000416-k", "Rxn000764-m", "Rxn000780-m", "Rxn001217-m", "Rxn001230-m", "Rxn001265-m", "Rxn001525-m", "Rxn001565-m", "Rxn001808-m", "Rxn001818-m", "Rxn001824-m", "Rxn001957-m", "Rxn002043-m", "Rxn002102-m", "Rxn002124-m", "Rxn002125-m", "Rxn002126-m", "Rxn002127-m", "Rxn002131-m", "Rxn002132-m", "Rxn002133-m", "Rxn002134-m", "Rxn002135-m", "Rxn002137-m", "Rxn0021…	MetaCyc:L-ASPARTATE	["L-ASPARTATE"]	["29991"]	["C00049"]	["asp__L"]	["MNXM42"]	["5460294"]	""
Met000082-m	["geranyl diphosphate", "geranyl-diphosphate", "geranyl-pyrophosphate", "GPP", "geranyl-PP", "geranyl pyrophosphate", "omega,E-geranyl diphosphate"]	C10H17O7P2	311.19	CC(C)=CCC/C(C)=C\COP(=O)([O-])OP(=O)([O-])[O-]	-239.2895	68	["Rxn000753-m", "Rxn001715-m", "Rxn001716-m", "Rxn001718-m", "Rxn001722-m", "Rxn001723-m", "Rxn001724-m", "Rxn002688-m", "Rxn002757-m", "Rxn002887-m", "Rxn006095-m", "Rxn006100-m", "Rxn006101-m", "Rxn006102-m", "Rxn006103-m", "Rxn006120-m", "Rxn006595-m", "Rxn007370-k", "Rxn007371-k", "Rxn007374-k", "Rxn007375-k", "Rxn007376-k", "Rxn008218-m", "Rxn008219-m", "Rxn008221-m", "Rxn009232-m", "Rxn0096…	MetaCyc:GERANYL-PP	["GERANYL-PP"]	["58057"]	["C00341"]	["grdp"]	["MNXM100"]	["19379894"]	""
Met000083-m	["L-glutamine", "gln", "Q", "proglumide", "glum", "glutamine", "glumin", "2-aminoglutaramic acid", "glutamic acid 5-amide", "L-gln"]	C5H10N2O3	146.15	NC(=O)CC[C@H]([NH3+])C(=O)[O-]	-23.488802	68	["Rxn000771-m", "Rxn000777-m", "Rxn001832-m", "Rxn001833-m", "Rxn002076-m", "Rxn002125-m", "Rxn002229-m", "Rxn002367-m", "Rxn002417-m", "Rxn002454-k", "Rxn002655-m", "Rxn002802-m", "Rxn002803-m", "Rxn002804-m", "Rxn002805-m", "Rxn002806-m", "Rxn002807-m", "Rxn002808-m", "Rxn002809-m", "Rxn002810-m", "Rxn002811-m", "Rxn002884-m", "Rxn003086-m", "Rxn003347-m", "Rxn003466-m", "Rxn003629-m", "Rxn0037…	MetaCyc:GLN	["GLN"]	["58359"]	["C00064"]	["gln__L"]	["MNXM37"]	["6992086"]	""
Met000084-m	["L-serine", "ser", "S", "serine", "L-ser"]	C3H7NO3	105.09	[NH3+][C@@H](CO)C(=O)[O-]	-50.20216	86	["Rxn000753-k", "Rxn000810-m", "Rxn001093-k", "Rxn001731-m", "Rxn001765-m", "Rxn002390-m", "Rxn002608-m", "Rxn002610-m", "Rxn002874-m", "Rxn003291-m", "Rxn003535-m", "Rxn003652-m", "Rxn004129-m", "Rxn004210-k", "Rxn004542-m", "Rxn004967-m", "Rxn006818-m", "Rxn007095-m", "Rxn007312-m", "Rxn007956-m", "Rxn008217-m", "Rxn008434-m", "Rxn008529-m", "Rxn008670-m", "Rxn008720-m", "Rxn008722-m", "Rxn0087…	MetaCyc:SER	["SER"]	["33384"]	["C00065"]	["ser__L"]	[]	["6857581"]	""
Met000085-m	["L-arginine", "arg", "2-amino-5-guanidinovaleric acid", "R", "arginine", "L-arg"]	C6H15N4O2	175.21	NC(=[NH2+])NCCC[C@H]([NH3+])C(=O)[O-]	79.88474	66	["Rxn000311-m", "Rxn000313-m", "Rxn000501-m", "Rxn000751-m", "Rxn001222-m", "Rxn001252-m", "Rxn001429-k", "Rxn001674-k", "Rxn001825-m", "Rxn002091-m", "Rxn002092-m", "Rxn002093-m", "Rxn002094-m", "Rxn002095-m", "Rxn002096-m", "Rxn002097-m", "Rxn002098-m", "Rxn002099-m", "Rxn002101-m", "Rxn002439-m", "Rxn002440-m", "Rxn002847-m", "Rxn003389-m", "Rxn004518-m", "Rxn004542-m", "Rxn004607-m", "Rxn0057…	MetaCyc:ARG	["ARG"]	["32682"]	["C00062"]	["arg__L"]	["MNXM70"]	["1549073"]	""
Met000086-m	["acetaldehyde", "acetic aldehyde", "ethanal", "aldehyde", "ethyl aldehyde"]	C2H4O	44.053	CC=O	7.6844816	71	["Rxn000267-k", "Rxn000412-m", "Rxn000502-m", "Rxn000640-k", "Rxn000866-k", "Rxn001203-k", "Rxn001678-m", "Rxn001879-m", "Rxn001991-m", "Rxn002493-m", "Rxn002624-m", "Rxn002627-m", "Rxn002697-m", "Rxn003114-m", "Rxn003166-m", "Rxn003289-m", "Rxn003392-m", "Rxn003557-m", "Rxn003716-m", "Rxn003807-m", "Rxn004467-m", "Rxn004566-k", "Rxn004567-k", "Rxn004730-k", "Rxn004838-m", "Rxn004957-k", "Rxn0050…	MetaCyc:ACETALD	["ACETALD"]	["15343"]	["C00084"]	["acald"]	["MNXM75"]	["177"]	""
Met000087-m	["CTP", "cytidine-triphosphate", "cytidine-5'-triphosphate"]	C9H12N3O14P3	479.13	Nc1ccn([C@@H]2O[C@H](COP(=O)([O-])OP(=O)([O-])OP(=O)([O-])[O-])[C@@H](O)[C@H]2O)c(=O)n1	-569.48956	86	["Rxn000371-k", "Rxn000650-k", "Rxn000846-m", "Rxn000847-m", "Rxn000851-m", "Rxn000856-m", "Rxn000857-m", "Rxn000862-m", "Rxn000863-m", "Rxn001300-r", "Rxn001703-k", "Rxn002189-k", "Rxn002255-m", "Rxn002256-m", "Rxn002356-m", "Rxn002367-m", "Rxn002407-m", "Rxn002577-m", "Rxn002753-k", "Rxn003465-m", "Rxn003600-k", "Rxn003622-k", "Rxn003907-m", "Rxn004289-m", "Rxn004982-m", "Rxn004983-m", "Rxn0049…	MetaCyc:CTP	["CTP"]	["37563"]	["C00063"]	["ctp"]	["MNXM63"]	["7058166"]	""
Met000088-m	["a 1,2-diacyl-sn-glycerol", "a D-1,2-diglyceride", "a 1,2-diacylglycerol", "a D-1,2-diacylglycerol", "DAG"]	""	""	*C(=O)OC[C@H](CO)OC(*)=O	""	105	["Rxn000534-m", "Rxn000567-m", "Rxn000569-m", "Rxn000625-m", "Rxn000695-m", "Rxn000877-m", "Rxn000963-m", "Rxn001058-m", "Rxn001059-m", "Rxn001073-m", "Rxn001708-k", "Rxn001724-k", "Rxn001893-k", "Rxn002274-k", "Rxn002279-k", "Rxn002509-m", "Rxn002510-m", "Rxn002628-m", "Rxn002833-k", "Rxn003199-k", "Rxn003200-k", "Rxn003274-k", "Rxn003500-m", "Rxn003537-m", "Rxn003555-m", "Rxn004189-k", "Rxn0041…	MetaCyc:DIACYLGLYCEROL	["DIACYLGLYCEROL"]	["17815"]	["C00641"]	["1"]	["MNXM59"]	[]	""
Met000089-m	["sn-glycerol 3-phosphate", "L-alpha-glycerophosphate", "L-G3P", "L-glycerol 3-phosphate", "alpha-glycerophosphoric acid", "alpha-glycerophosphate", "D-glycerol 1-phosphate", "glycerol 3-phosphate"]	C3H7O6P	170.06	O=P([O-])([O-])OC[C@H](O)CO	-258.0304	74	["Rxn000030-m", "Rxn000090-m", "Rxn000608-m", "Rxn000658-m", "Rxn000713-m", "Rxn000791-m", "Rxn000809-m", "Rxn000856-m", "Rxn001063-m", "Rxn001069-m", "Rxn001071-m", "Rxn001708-k", "Rxn002213-k", "Rxn002253-m", "Rxn002831-m", "Rxn002832-m", "Rxn002839-m", "Rxn002843-m", "Rxn002870-m", "Rxn003533-m", "Rxn004073-m", "Rxn004266-m", "Rxn006212-m", "Rxn006749-m", "Rxn006750-m", "Rxn006751-m", "Rxn0068…	MetaCyc:GLYCEROL-3P	["GLYCEROL-3P"]	["57597"]	["C00093"]	["glyc3p"]	["MNXM66"]	["7048686"]	""
Met000090-m	["L-lysine", "lys", "K", "lysine", "L-lys", "2,6-diaminohexanoic acid", "lysine acid"]	C6H15N2O2	147.2	[NH3+]CCCC[C@H]([NH3+])C(=O)[O-]	69.714745	66	["Rxn000174-m", "Rxn000309-m", "Rxn000323-m", "Rxn000324-m", "Rxn000384-k", "Rxn000385-k", "Rxn001826-m", "Rxn001930-m", "Rxn002437-m", "Rxn002512-m", "Rxn003014-m", "Rxn003096-m", "Rxn003097-m", "Rxn003098-m", "Rxn003171-m", "Rxn003172-m", "Rxn003173-m", "Rxn003174-m", "Rxn003175-m", "Rxn003176-m", "Rxn003177-m", "Rxn003178-m", "Rxn003179-m", "Rxn003180-m", "Rxn003181-m", "Rxn003343-m", "Rxn0045…	MetaCyc:LYS	["LYS"]	["32551"]	["C00047"]	["lys__L"]	["MNXM78"]	["5460926"]	""
Met000091-m	["oxaloacetate", "keto-oxaloacetate", "oxaloacetic acid", "oxalacetic acid", "oxalacetate"]	C4H2O5	130.06	O=C([O-])CC(=O)C(=O)[O-]	-170.30602	62	["Rxn000293-k", "Rxn000298-k", "Rxn000306-m", "Rxn000336-k", "Rxn000409-m", "Rxn000416-k", "Rxn000498-m", "Rxn000764-m", "Rxn000780-m", "Rxn001647-m", "Rxn001653-m", "Rxn001654-m", "Rxn001730-m", "Rxn001732-m", "Rxn002126-m", "Rxn002145-m", "Rxn002329-m", "Rxn002336-m", "Rxn002337-m", "Rxn002414-m", "Rxn002426-m", "Rxn002471-m", "Rxn003115-m", "Rxn003167-m", "Rxn003192-m", "Rxn003193-m", "Rxn0031…	MetaCyc:OXALACETIC_ACID	["OXALACETIC_ACID"]	["16452"]	["C00036"]	["oaa"]	["MNXM46"]	["164550"]	""
Met000092-m	["propanoyl-CoA", "n-propionyl-CoA", "propionyl-CoA", "propionyl-coenzyme A"]	C24H36N7O17P3S	819.57	CCC(=O)SCCNC(=O)CCNC(=O)[C@H](O)C(C)(C)COP(=O)([O-])OP(=O)([O-])OC[C@H]1O[C@@H](n2cnc3c(N)ncnc32)[C@H](O)[C@@H]1OP(=O)([O-])[O-]	-484.70157	69	["Rxn000233-m", "Rxn000409-m", "Rxn000421-m", "Rxn000498-m", "Rxn000530-m", "Rxn000549-m", "Rxn000785-k", "Rxn002617-m", "Rxn002965-m", "Rxn003063-m", "Rxn003109-m", "Rxn003268-m", "Rxn003280-m", "Rxn003605-m", "Rxn003606-m", "Rxn003608-m", "Rxn003609-m", "Rxn003610-m", "Rxn003611-m", "Rxn003639-m", "Rxn003879-k", "Rxn004098-k", "Rxn004622-m", "Rxn005526-k", "Rxn005723-k", "Rxn005753-m", "Rxn0058…	MetaCyc:PROPIONYL-COA	["PROPIONYL-COA"]	["57392"]	["C00100"]	["ppcoa"]	["MNXM86"]	["45266613"]	""
Met000093-m	["methanol", "MeOH", "MeOH", "MetOH", "carbinol", "methyl alcohol", "wood alcohol", "CH3OH"]	CH4O	32.042	CO	-0.83551717	60	["Rxn000493-m", "Rxn000979-m", "Rxn000981-m", "Rxn001647-m", "Rxn003018-k", "Rxn003050-m", "Rxn003236-m", "Rxn003250-m", "Rxn003252-m", "Rxn003253-m", "Rxn003265-m", "Rxn003274-m", "Rxn003293-m", "Rxn003301-m", "Rxn003761-k", "Rxn004199-m", "Rxn004240-m", "Rxn004335-m", "Rxn004836-m", "Rxn004837-m", "Rxn004863-m", "Rxn005465-m", "Rxn005552-m", "Rxn005794-k", "Rxn006484-m", "Rxn006485-m", "Rxn0069…	MetaCyc:METOH	["METOH"]	["17790"]	["C00132"]	[]	[]	["887"]	""
Met000094-m	["glycerone phosphate", "DHAP", "dihydroxyacetone phosphate", "dihydroxyacetone-P", "di-OH-acetone-P", "dihydroxy-acetone phosphate", "3-hydroxy-2-oxopropyl phosphate"]	C3H5O6P	168.04	O=C(CO)COP(=O)([O-])[O-]	-267.48264	59	["Rxn000063-m", "Rxn000090-m", "Rxn000556-m", "Rxn000785-m", "Rxn000905-k", "Rxn001510-k", "Rxn001674-m", "Rxn002457-m", "Rxn002632-m", "Rxn002698-m", "Rxn002831-m", "Rxn002832-m", "Rxn002839-m", "Rxn002844-m", "Rxn003071-m", "Rxn003257-m", "Rxn003689-m", "Rxn003690-m", "Rxn003863-m", "Rxn004697-m", "Rxn005087-m", "Rxn006855-m", "Rxn007606-k", "Rxn007879-m", "Rxn008101-m", "Rxn008487-m", "Rxn0084…	MetaCyc:DIHYDROXY-ACETONE-PHOSPHATE	["DIHYDROXY-ACETONE-PHOSPHATE"]	["57642"]	["C00111"]	["dhap"]	["MNXM77"]	["4643300"]	""
Met000095-m	["L-tryptophan", "trp", "W", "tryptacin", "trofan", "tryptophan", "2-amino-3-indolylpropanic acid", "L-trp"]	C11H12N2O2	204.23	[NH3+][C@@H](Cc1c[nH]c2ccccc12)C(=O)[O-]	95.843445	63	["Rxn000307-m", "Rxn000578-k", "Rxn000760-m", "Rxn001212-m", "Rxn001535-k", "Rxn002104-m", "Rxn004024-m", "Rxn004048-m", "Rxn004296-m", "Rxn004361-m", "Rxn004524-m", "Rxn004604-m", "Rxn005339-m", "Rxn007005-m", "Rxn007560-m", "Rxn008344-m", "Rxn008401-m", "Rxn008423-m", "Rxn008493-m", "Rxn008507-m", "Rxn008541-m", "Rxn008542-m", "Rxn008555-m", "Rxn008833-m", "Rxn008887-m", "Rxn009386-m", "Rxn0093…	MetaCyc:TRP	["TRP"]	["57912"]	["C00078"]	["trp__L"]	["MNXM94"]	["6923516"]	""
Met000096-m	["(S)-methylmalonyl-CoA", "D-methylmalonyl-CoA", "methyl-malonyl-coenzyme A", "CH3-malonyl-CoA", "(2S)-methyl-malonyl-CoA"]	C25H35N7O19P3S	862.57	C[C@@H](C(=O)[O-])C(=O)SCCNC(=O)CCNC(=O)[C@H](O)C(C)(C)COP(=O)([O-])OP(=O)([O-])OC[C@H]1O[C@@H](n2cnc3c(N)ncnc32)[C@H](O)[C@@H]1OP(=O)([O-])[O-]	-577.42126	50	["Rxn000498-m", "Rxn002617-m", "Rxn003280-m", "Rxn003281-m", "Rxn003307-m", "Rxn003611-m", "Rxn006045-m", "Rxn006657-m", "Rxn007890-m", "Rxn007899-m", "Rxn007936-m", "Rxn007937-m", "Rxn008673-m", "Rxn008950-m", "Rxn009791-m", "Rxn009795-m", "Rxn009796-m", "Rxn009797-m", "Rxn009813-m", "Rxn009817-m", "Rxn009825-m", "Rxn009828-m", "Rxn009830-m", "Rxn009848-m", "Rxn009856-m", "Rxn009859-m", "Rxn0098…	MetaCyc:D-METHYL-MALONYL-COA	["D-METHYL-MALONYL-COA"]	["57327"]	["C00683"]	["mmcoa__S"]	["MNXM89955"]	["45266561"]	""
Met000097-m	["L-tyrosine", "tyr", "Y", "tyrosine", "L-tyr"]	C9H11NO3	181.19	[NH3+][C@@H](Cc1ccc(O)cc1)C(=O)[O-]	24.382322	65	["Rxn001257-m", "Rxn001536-k", "Rxn001822-m", "Rxn002374-m", "Rxn003006-k", "Rxn003294-m", "Rxn004047-m", "Rxn004542-m", "Rxn004707-m", "Rxn004717-m", "Rxn004827-k", "Rxn005690-m", "Rxn005709-k", "Rxn005812-k", "Rxn006276-m", "Rxn006468-m", "Rxn006895-m", "Rxn007380-m", "Rxn007431-m", "Rxn007544-m", "Rxn007827-m", "Rxn008018-m", "Rxn008108-m", "Rxn008216-m", "Rxn008345-m", "Rxn008609-m", "Rxn0086…	MetaCyc:TYR	["TYR"]	["58315"]	["C00082"]	["tyr__L"]	["MNXM76"]	["6942100"]	""
Met000098-m	["isopentenyl diphosphate", "IPP", "isopentenyl-pp", "isopentenyl pyrophosphate", "delta(3)-isopentenyl-PP", "Delta3-isopentenyl-PP", "3-methylbut-3-enyl diphosphate", "3-methylbut-3-enyl pyrophosphate"]	C5H9O7P2	243.07	C=C(C)CCOP(=O)([O-])OP(=O)([O-])[O-]	-350.20844	62	["Rxn000736-m", "Rxn000753-m", "Rxn002549-m", "Rxn002560-m", "Rxn002641-m", "Rxn002688-m", "Rxn002887-m", "Rxn003023-m", "Rxn003047-m", "Rxn003964-m", "Rxn004083-m", "Rxn004450-m", "Rxn004451-m", "Rxn004453-m", "Rxn004454-m", "Rxn004455-m", "Rxn004773-k", "Rxn004842-m", "Rxn004865-m", "Rxn004866-m", "Rxn004867-m", "Rxn004868-m", "Rxn005256-m", "Rxn005257-m", "Rxn005264-m", "Rxn006295-k", "Rxn0071…	MetaCyc:DELTA3-ISOPENTENYL-PP	["DELTA3-ISOPENTENYL-PP"]	["128769"]	["C00129"]	["ipdp"]	["MNXM83"]	["15983957"]	""
Met000099-m	["FMN", "flavin mononucleotide", "riboflavin 5'-phosphate"]	C17H18N4O9P	453.32	Cc1cc2nc3c(=O)[n-]c(=O)nc-3n(C[C@H](O)[C@H](O)[C@H](O)COP(=O)([O-])[O-])c2cc1C	-193.56837	296	["Rxn000412-m", "Rxn002011-m", "Rxn002635-m", "Rxn002637-m", "Rxn002667-m", "Rxn003803-m", "Rxn003804-m", "Rxn003824-m", "Rxn003867-m", "Rxn003870-m", "Rxn005556-r", "Rxn005657-m", "Rxn005874-m", "Rxn006021-m", "Rxn006157-m", "Rxn006305-m", "Rxn006481-m", "Rxn006653-k", "Rxn006948-r", "Rxn007584-m", "Rxn007585-m", "Rxn008142-m", "Rxn008210-k", "Rxn009076-k", "Rxn009406-k", "Rxn009920-m", "Rxn0100…	MetaCyc:FMN	["FMN"]	["58210"]	["C00061"]	["fmn"]	["MNXM119"]	["44229199"]	""
Met000100-m	["alpha-D-glucopyranose 1-phosphate", "glucose 1-phosphate", "cori ester", "D-glucose 1-phosphate", "glucose-1P", "alpha-glucose-1-phosphate", "D-glucose-alpha-1-phosphate", "alpha-D-glucose-1-P", "D-glucose-1-phosphate", "alpha-D-glucose 1-phosphate"]	C6H11O9P	258.12	O=P([O-])([O-])O[C@H]1O[C@H](CO)[C@@H](O)[C@H](O)[C@H]1O	-319.04593	45	["Rxn000375-m", "Rxn000377-m", "Rxn000851-m", "Rxn000852-m", "Rxn001076-m", "Rxn002260-m", "Rxn002261-m", "Rxn002590-m", "Rxn002723-m", "Rxn002762-m", "Rxn002763-m", "Rxn002779-m", "Rxn002780-m", "Rxn002781-m", "Rxn002864-m", "Rxn002872-m", "Rxn003122-m", "Rxn003214-m", "Rxn003548-m", "Rxn003549-m", "Rxn003867-m", "Rxn004243-m", "Rxn005428-m", "Rxn005609-m", "Rxn005689-m", "Rxn007221-m", "Rxn0072…	MetaCyc:GLC-1-P	["GLC-1-P"]	["58601"]	[]	["g1p"]	[]	["7091266"]	""
Met000101-m	["GDP-beta-L-fucose", "GDP-beta-L-fucopyranose", "GDP-L-fucose", "guanosine diphosphate fucose", "GDP-L-fucopyranose", "GDP-L-Fuc", "GDP-L-Fucp"]	C16H23N5O15P2	587.33	C[C@@H]1O[C@H](OP(=O)([O-])OP(=O)([O-])OC[C@H]2O[C@@H](n3cnc4c(=O)[nH]c(N)nc43)[C@H](O)[C@@H]2O)[C@@H](O)[C@H](O)[C@@H]1O	-465.5415	89	["Rxn000071-m", "Rxn000659-m", "Rxn000665-m", "Rxn000701-m", "Rxn000703-m", "Rxn000849-m", "Rxn002648-m", "Rxn002718-m", "Rxn002719-m", "Rxn003961-k", "Rxn004138-m", "Rxn004318-k", "Rxn007456-m", "Rxn009880-m", "Rxn009888-m", "Rxn010730-m", "Rxn010731-m", "Rxn010732-m", "Rxn010733-m", "Rxn010734-m", "Rxn010736-m", "Rxn010742-m", "Rxn010743-m", "Rxn010744-m", "Rxn010746-m", "Rxn010747-m", "Rxn0107…	MetaCyc:CPD-13118	["CPD-13118"]	["57273", "57984"]	["C00325"]	["gdpfuc"]	[]	["135956775", "136181831"]	""
Met000102-m	["L-phenylalanine", "phe", "2S-alpha-phenylalanine", "F", "endophenyl", "phenylalanine", "L-phe"]	C9H11NO2	165.19	[NH3+][C@@H](Cc1ccccc1)C(=O)[O-]	63.48232	67	["Rxn000591-k", "Rxn000760-m", "Rxn000774-m", "Rxn000777-m", "Rxn000780-m", "Rxn001761-m", "Rxn002222-m", "Rxn003510-m", "Rxn003511-m", "Rxn003512-m", "Rxn003513-m", "Rxn003514-m", "Rxn003515-m", "Rxn004052-m", "Rxn004069-m", "Rxn004269-m", "Rxn004531-m", "Rxn004781-m", "Rxn005343-m", "Rxn005807-k", "Rxn006536-m", "Rxn006601-m", "Rxn006681-m", "Rxn006895-m", "Rxn006976-m", "Rxn007028-r", "Rxn0074…	MetaCyc:PHE	["PHE"]	["58095"]	["C00079"]	["phe__L"]	["MNXM97"]	["6925665"]	""
Met000103-m	["an acyl-CoA", "fatty acyl thioester-CoA", "an acyl-CoA", "RCH2CH2CO-CoA", "acyl-Coenzyme A"]	""	""	*C(=O)SCCNC(=O)CCNC(=O)[C@H](O)C(C)(C)COP(=O)([O-])OP(=O)([O-])OC[C@H]1O[C@@H](n2cnc3c(N)ncnc32)[C@H](O)[C@@H]1OP(=O)([O-])[O-]	""	54	["Rxn000207-m", "Rxn000385-m", "Rxn000386-m", "Rxn000512-m", "Rxn000513-m", "Rxn000554-m", "Rxn000563-m", "Rxn000564-m", "Rxn001918-m", "Rxn001928-m", "Rxn001929-m", "Rxn002147-k", "Rxn002208-m", "Rxn002326-m", "Rxn002509-m", "Rxn002809-m", "Rxn002852-m", "Rxn003199-k", "Rxn003565-m", "Rxn003823-k", "Rxn003858-m", "Rxn005474-k", "Rxn005613-k", "Rxn006212-m", "Rxn006809-m", "Rxn007188-m", "Rxn0073…	MetaCyc:ACYL-COA	["ACYL-COA"]	["17984"]	["C00040"]	[]	["MNXM44"]	[]	""
Met000104-m	["GMP", "guanylate", "guanylic acid", "guanosine phosphate", "guanosine 5'-phosphate", "guanosine monophosphate", "guanosine-5'-monophosphate"]	C10H12N5O8P	361.21	Nc1nc2c(ncn2[C@@H]2O[C@H](COP(=O)([O-])[O-])[C@@H](O)[C@H]2O)c(=O)[nH]1	-229.97382	54	["Rxn000879-m", "Rxn001570-m", "Rxn001625-m", "Rxn002342-m", "Rxn002343-m", "Rxn002883-m", "Rxn002884-m", "Rxn002885-m", "Rxn002908-m", "Rxn002909-m", "Rxn002910-m", "Rxn002911-m", "Rxn003349-k", "Rxn007099-m", "Rxn007150-m", "Rxn007583-m", "Rxn008464-m", "Rxn009672-k", "Rxn010428-m", "Rxn010430-m", "Rxn010431-m", "Rxn010433-m", "Rxn010435-m", "Rxn010438-m", "Rxn010446-m", "Rxn010457-m", "Rxn0104…	MetaCyc:GMP	["GMP"]	["58115"]	["C00144"]	["gmp"]	["MNXM113"]	["135398630"]	""
Met000106-m	["L-ascorbate", "L-ascorbic acid", "vitamin C"]	C6H7O6	175.12	O=C1O[C@H]([C@@H](O)CO)C([O-])=C1O	-146.72423	53	["Rxn000113-m", "Rxn000292-m", "Rxn000335-m", "Rxn000361-m", "Rxn000424-m", "Rxn000542-k", "Rxn002121-m", "Rxn002122-m", "Rxn002123-m", "Rxn002582-m", "Rxn002629-m", "Rxn002715-m", "Rxn003491-m", "Rxn004413-m", "Rxn004414-m", "Rxn004567-m", "Rxn005378-m", "Rxn005654-m", "Rxn006011-m", "Rxn006274-m", "Rxn006711-m", "Rxn007302-m", "Rxn007314-m", "Rxn007336-k", "Rxn007524-m", "Rxn008363-m", "Rxn0083…	MetaCyc:ASCORBATE	["ASCORBATE"]	["38290"]	["C00072"]	["ascb__L"]	["MNXM129"]	["54679076"]	""
Met000107-m	["an oxidized c-type cytochrome", "a ferri c-type cytochrome"]	""	""	*N[C@H]1CSC(C)c2c(C)c3n4c2C=C2C(C)=C(C5=[N+]2[Fe-2]42n4c(c(C)c(CCC(=O)[O-])c4=CC4=[N+]2C(=C3)C(C)=C4CCC(=O)[O-])=C5)C(C)SC[C@@H](C(=O)N[C@@H](Cc2c[nH]cn2)C(=O)O*)NC(=O)C(*)NC(=O)[C@H](*)NC1=O	""	42	["Rxn000114-m", "Rxn000343-m", "Rxn000344-m", "Rxn000346-m", "Rxn002410-m", "Rxn002411-m", "Rxn002435-m", "Rxn002715-m", "Rxn002849-m", "Rxn002924-m", "Rxn003024-m", "Rxn003093-m", "Rxn003224-m", "Rxn003388-m", "Rxn003391-m", "Rxn003768-m", "Rxn004588-m", "Rxn004704-m", "Rxn005252-m", "Rxn005394-m", "Rxn005694-m", "Rxn005774-m", "Rxn006011-m", "Rxn006022-m", "Rxn006272-m", "Rxn006613-m", "Rxn0070…	MetaCyc:Cytochromes-C-Oxidized	["Cytochromes-C-Oxidized"]	["15991"]	[]	[]	["MNXM230"]	[]	""
Met000108-m	["a reduced c-type cytochrome", "a reduced cytochrome c protein", "a ferrocytochrome c", "a reduced cytochrome c", "a ferro c-type cytochrome c"]	""	""	*SC(C)C1=C(C)C2=Cc3c(C(C)S*)c(C)c4n3[Fe-2]35n6c(c(C)c(CCC(=O)[O-])c6=CC6=[N+]3C(=C4)C(C)=C6CCC(=O)[O-])=CC1=[N+]25	""	42	["Rxn000114-m", "Rxn000343-m", "Rxn000344-m", "Rxn000346-m", "Rxn002410-m", "Rxn002411-m", "Rxn002435-m", "Rxn002715-m", "Rxn002849-m", "Rxn002924-m", "Rxn003024-m", "Rxn003093-m", "Rxn003224-m", "Rxn003388-m", "Rxn003391-m", "Rxn003768-m", "Rxn004588-m", "Rxn004704-m", "Rxn005252-m", "Rxn005394-m", "Rxn005694-m", "Rxn005774-m", "Rxn006011-m", "Rxn006022-m", "Rxn006272-m", "Rxn006613-m", "Rxn0070…	MetaCyc:Cytochromes-C-Reduced	["Cytochromes-C-Reduced"]	["16928"]	["C00126"]	[]	[]	[]	""
Met000109-m	["succinyl-CoA", "succ-coenzyme-A", "succ-S-coenzyme-A", "succinyl-S-coenzyme-A", "succ-S-CoA", "succinylcoenzyme-A", "succ-CoA", "suc-CoA", "succinyl-S-CoA", "succinyl-coenzyme A"]	C25H35N7O19P3S	862.57	CC(C)(COP(=O)([O-])OP(=O)([O-])OC[C@H]1O[C@@H](n2cnc3c(N)ncnc32)[C@H](O)[C@@H]1OP(=O)([O-])[O-])[C@@H](O)C(=O)NCCC(=O)NCCSC(=O)CCC(=O)[O-]	-575.61127	47	["Rxn000422-m", "Rxn000898-m", "Rxn000900-m", "Rxn000914-m", "Rxn000951-m", "Rxn000955-m", "Rxn001751-m", "Rxn002098-m", "Rxn002962-m", "Rxn003282-m", "Rxn003453-m", "Rxn003463-m", "Rxn003973-m", "Rxn004428-m", "Rxn004440-m", "Rxn005427-m", "Rxn005712-m", "Rxn005950-k", "Rxn005954-k", "Rxn006116-r", "Rxn007598-m", "Rxn007781-m", "Rxn007782-m", "Rxn011888-m", "Rxn012172-m", "Rxn013076-m", "Rxn0135…	MetaCyc:SUC-COA	["SUC-COA"]	["57292"]	["C00091"]	["succoa"]	["MNXM92"]	["45266545"]	""
Met000110-m	["CMP-N-acetyl-beta-neuraminate", "cytidine monophosphate N-acetyl-beta-neuraminate", "cytidine monophosphate N-acetyl-beta-neuraminic acid", "CMP-sialic acid"]	C20H29N4O16P	612.44	CC(=O)N[C@@H]1[C@@H](O)C[C@@](OP(=O)([O-])OC[C@H]2O[C@@H](n3ccc(N)nc3=O)[C@H](O)[C@@H]2O)(C(=O)[O-])O[C@H]1[C@H](O)[C@H](O)CO	-356.43576	94	["Rxn000204-m", "Rxn000725-m", "Rxn000726-m", "Rxn000727-m", "Rxn000728-m", "Rxn000729-m", "Rxn000730-m", "Rxn000731-m", "Rxn000732-m", "Rxn000733-m", "Rxn000734-m", "Rxn000947-k", "Rxn000948-k", "Rxn003910-k", "Rxn003946-k", "Rxn003948-k", "Rxn003962-k", "Rxn003964-k", "Rxn003972-k", "Rxn003973-k", "Rxn004325-k", "Rxn004326-k", "Rxn004328-k", "Rxn004743-k", "Rxn008079-m", "Rxn008080-m", "Rxn0107…	MetaCyc:CMP-N-ACETYL-NEURAMINATE	["CMP-N-ACETYL-NEURAMINATE"]	["57812"]	["C00128"]	[]	["MNXM141"]	["46878426"]	""
Met000111-m	["a carboxylate", "carboxylic acid", "carboxylate"]	""	""	*C(=O)[O-]	""	41	["Rxn000257-m", "Rxn000261-m", "Rxn000262-m", "Rxn000804-m", "Rxn001540-m", "Rxn001541-m", "Rxn001542-m", "Rxn001551-m", "Rxn001563-m", "Rxn001568-m", "Rxn001749-m", "Rxn001918-m", "Rxn001929-m", "Rxn001930-m", "Rxn001940-m", "Rxn001941-m", "Rxn001997-m", "Rxn001998-m", "Rxn001999-m", "Rxn002001-m", "Rxn002050-m", "Rxn002105-m", "Rxn002138-m", "Rxn002223-m", "Rxn002224-m", "Rxn002313-m", "Rxn0027…	MetaCyc:Carboxylates	["Carboxylates"]	["29067"]	["C00060"]	[]	[]	[]	""
Met000112-m	["D-alanine", "D-ala"]	C3H7NO2	89.094	C[C@@H]([NH3+])C(=O)[O-]	-16.022158	43	["Rxn001147-k", "Rxn001231-m", "Rxn001249-m", "Rxn001253-m", "Rxn001254-m", "Rxn001261-m", "Rxn001978-m", "Rxn001988-m", "Rxn002416-m", "Rxn002417-m", "Rxn002418-m", "Rxn002453-m", "Rxn002454-m", "Rxn004461-m", "Rxn004462-m", "Rxn004490-m", "Rxn004691-m", "Rxn004692-m", "Rxn004695-m", "Rxn004736-m", "Rxn004738-m", "Rxn008081-m", "Rxn009291-m", "Rxn009300-m", "Rxn009301-m", "Rxn009305-m", "Rxn0093…	MetaCyc:D-ALANINE	["D-ALANINE"]	["57416"]	["C00133"]	["ala__D"]	["MNXM156"]	["7311725"]	""
Met000113-m	["phosphoenolpyruvate", "PEP", "2-(phosphooxy)- 2-propenoate"]	C3H2O6P	165.02	C=C(OP(=O)([O-])[O-])C(=O)[O-]	-293.83633	53	["Rxn000735-m", "Rxn000785-m", "Rxn000837-m", "Rxn000916-m", "Rxn001653-m", "Rxn001654-m", "Rxn001739-m", "Rxn002452-m", "Rxn003054-m", "Rxn003326-m", "Rxn003328-r", "Rxn003482-m", "Rxn003483-m", "Rxn003484-m", "Rxn003485-m", "Rxn003546-m", "Rxn003547-m", "Rxn003679-m", "Rxn003906-m", "Rxn005142-m", "Rxn005485-m", "Rxn005554-m", "Rxn005687-m", "Rxn005952-m", "Rxn007082-m", "Rxn007142-m", "Rxn0071…	MetaCyc:PHOSPHO-ENOL-PYRUVATE	["PHOSPHO-ENOL-PYRUVATE"]	["58702"]	["C00074"]	["pep"]	["MNXM73"]	["3674425"]	""
Met000114-m	["sucrose", "saccharose", "Glc(alpha1->2beta)Fru", "beta-D-fructofuranosyl-(2<->1)-alpha-D-glucopyranoside"]	C12H22O11	342.3	OC[C@H]1O[C@H](O[C@]2(CO)O[C@H](CO)[C@@H](O)[C@@H]2O)[C@H](O)[C@@H](O)[C@@H]1O	-148.00539	48	["Rxn000601-m", "Rxn000610-m", "Rxn000631-m", "Rxn000676-k", "Rxn000682-k", "Rxn000707-m", "Rxn000936-k", "Rxn001154-m", "Rxn002070-m", "Rxn002786-m", "Rxn003039-m", "Rxn003138-m", "Rxn004870-m", "Rxn004871-m", "Rxn004872-m", "Rxn004880-m", "Rxn005466-m", "Rxn005604-r", "Rxn008036-m", "Rxn008069-m", "Rxn008144-m", "Rxn008296-m", "Rxn010350-m", "Rxn010522-m", "Rxn010541-m", "Rxn010551-m", "Rxn0108…	MetaCyc:SUCROSE	["SUCROSE"]	["17992"]	["C00089"]	["sucr"]	["MNXM167"]	["5988"]	""
Met000115-m	["UDP-beta-L-rhamnose", "UDP-rhamnose", "UDP-beta-L-Rha"]	C15H22N2O16P2	548.29	C[C@@H]1O[C@H](OP(=O)([O-])OP(=O)([O-])OC[C@H]2O[C@@H](n3ccc(=O)[nH]c3=O)[C@H](O)[C@@H]2O)[C@H](O)[C@H](O)[C@H]1O	-530.61365	45	["Rxn000626-m", "Rxn004221-m", "Rxn005550-m", "Rxn006889-k", "Rxn006893-m", "Rxn006929-m", "Rxn006994-m", "Rxn006995-m", "Rxn006997-m", "Rxn006998-m", "Rxn008151-m", "Rxn008156-m", "Rxn010794-k", "Rxn010866-k", "Rxn011196-m", "Rxn014060-m", "Rxn014061-m", "Rxn014121-m", "Rxn014138-m", "Rxn014139-m", "Rxn014420-m", "Rxn014421-m", "Rxn014422-m", "Rxn014426-m", "Rxn014495-m", "Rxn014496-m", "Rxn0148…	MetaCyc:UDP-L-RHAMNOSE	["UDP-L-RHAMNOSE"]	["83836"]	["C02199"]	[]	["MNXM655"]	["86290151"]	""
Met000116-m	["S-methyl-5'-thioadenosine", "methylthioadenosine", "5'-methylthioadenosine", "MTA"]	C11H15N5O3S	297.33	CSC[C@H]1O[C@@H](n2cnc3c(N)ncnc32)[C@H](O)[C@@H]1O	110.0778	45	["Rxn000553-m", "Rxn000737-m", "Rxn000742-m", "Rxn001738-m", "Rxn001756-m", "Rxn001951-m", "Rxn001952-m", "Rxn002562-m", "Rxn003040-m", "Rxn003283-m", "Rxn003921-m", "Rxn003922-m", "Rxn003923-m", "Rxn003924-m", "Rxn003925-m", "Rxn003926-m", "Rxn003932-m", "Rxn004603-m", "Rxn004756-m", "Rxn005572-m", "Rxn005714-m", "Rxn007415-m", "Rxn007592-m", "Rxn007593-m", "Rxn008453-m", "Rxn008454-m", "Rxn0086…	MetaCyc:5-METHYLTHIOADENOSINE	["5-METHYLTHIOADENOSINE"]	["17509"]	["C00170"]	["5mta"]	["MNXM150"]	["439176"]	""
Met000117-m	["FMNH2", "reduced FMN", "reduced flavin mononucleotide"]	C17H21N4O9P	456.35	Cc1cc2c(cc1C)N(C[C@H](O)[C@H](O)[C@H](O)COP(=O)([O-])[O-])c1[nH]c(=O)[nH]c(=O)c1N2	-153.69473	295	["Rxn000412-m", "Rxn002011-m", "Rxn002667-m", "Rxn003803-m", "Rxn003804-m", "Rxn003824-m", "Rxn005556-r", "Rxn005657-m", "Rxn005874-m", "Rxn006021-m", "Rxn006157-m", "Rxn006305-m", "Rxn006481-m", "Rxn006653-k", "Rxn006948-r", "Rxn007584-m", "Rxn007585-m", "Rxn008142-m", "Rxn008210-k", "Rxn009076-k", "Rxn009406-k", "Rxn009562-m", "Rxn009920-m", "Rxn010067-m", "Rxn010078-m", "Rxn010079-m", "Rxn0100…	MetaCyc:FMNH2	["FMNH2"]	["57618"]	["C01847"]	["fmnh2"]	["MNXM208"]	["44229161"]	""
Met000118-m	["a tetrahydrofolate", "tetrahydropteroyl polyglutamate", "THF(glu)n", "H4PteGlun", "a tetrahydrofolate-glutamate", "THF", "THF polyglutamate"]	""	""	*C(=O)CC[C@H](NC(=O)c1ccc(NC[C@H]2CNc3nc(N)[nH]c(=O)c3N2)cc1)C(=O)[O-]	""	39	["Rxn000465-m", "Rxn000483-m", "Rxn000497-m", "Rxn000920-m", "Rxn001974-m", "Rxn002418-m", "Rxn002532-m", "Rxn002552-m", "Rxn002677-m", "Rxn002685-m", "Rxn002686-m", "Rxn002736-m", "Rxn002738-m", "Rxn002740-m", "Rxn002800-m", "Rxn002851-m", "Rxn002874-m", "Rxn002953-m", "Rxn003254-m", "Rxn003264-m", "Rxn004332-m", "Rxn004334-m", "Rxn004543-m", "Rxn008633-m", "Rxn010934-m", "Rxn010935-m", "Rxn0121…	MetaCyc:THF-GLU-N	["THF-GLU-N"]	["28624"]	["C03541"]	[]	["MNXM13027"]	["25202940"]	""
Met000119-m	["a proteinogenic amino acid", "a proteinogenic amino acid", "a protein-building amino acid", "a standard alpha amino acid"]	""	""	*[C@@H]([NH3+])C(=O)[O-]	""	39	["Rxn000757-m", "Rxn001208-m", "Rxn001210-m", "Rxn001211-m", "Rxn001216-m", "Rxn001218-m", "Rxn001220-m", "Rxn001224-m", "Rxn001225-m", "Rxn001227-m", "Rxn001228-m", "Rxn001230-m", "Rxn001232-m", "Rxn001234-m", "Rxn001248-m", "Rxn001250-m", "Rxn001256-m", "Rxn001258-m", "Rxn001259-m", "Rxn003078-m", "Rxn003440-m", "Rxn003722-m", "Rxn008989-m", "Rxn012295-m", "Rxn012296-m", "Rxn012297-m", "Rxn0141…	MetaCyc:Amino-Acids-20	["Amino-Acids-20"]	["83813"]	[]	[]	["MNXM1075"]	[]	""
Met000120-m	["cholesterol", "5-cholestene-3beta-ol"]	C27H46O	386.66	CC(C)CCC[C@@H](C)[C@H]1CC[C@H]2[C@@H]3CC=C4C[C@@H](O)CC[C@]4(C)[C@H]3CC[C@@]21C	488.04156	82	["Rxn000201-m", "Rxn000203-m", "Rxn000221-m", "Rxn001239-k", "Rxn001240-k", "Rxn001241-k", "Rxn001242-k", "Rxn002305-m", "Rxn002306-m", "Rxn005391-m", "Rxn005854-m", "Rxn005861-m", "Rxn005928-m", "Rxn007477-k", "Rxn007875-k", "Rxn007910-k", "Rxn008802-k", "Rxn009045-m", "Rxn010214-m", "Rxn010215-m", "Rxn010218-m", "Rxn010775-m", "Rxn012115-m", "Rxn012548-m", "Rxn012549-m", "Rxn012550-m", "Rxn0125…	MetaCyc:CHOLESTEROL	["CHOLESTEROL"]	["16113"]	["C00187"]	[]	["MNXM103"]	["5997"]	""
Met000121-m	["Fe2+", "ferrous iron", "ferrous ion", "iron(II)", "FeII"]	Fe	55.847	[Fe+2]	-20.098238	111	["Rxn002654-m", "Rxn002926-m", "Rxn003024-m", "Rxn003517-k", "Rxn003627-m", "Rxn005352-m", "Rxn005735-m", "Rxn005736-m", "Rxn007571-m", "Rxn007572-m", "Rxn007805-m", "Rxn008095-m", "Rxn008096-m", "Rxn008097-m", "Rxn008362-m", "Rxn008364-m", "Rxn008569-m", "Rxn010088-m", "Rxn010093-m", "Rxn010820-m", "Rxn010821-m", "Rxn010822-m", "Rxn010826-m", "Rxn010828-m", "Rxn010829-m", "Rxn011232-k", "Rxn0112…	MetaCyc:FE%2b2	["FE%2b2"]	["29033"]	["C14818"]	["fe2"]	["MNXM111"]	["27284"]	""
Met000122-m	["an alcohol", "an alcohol", "alcohol", "ROH"]	""	""	*O	""	41	["Rxn000012-r", "Rxn000119-m", "Rxn000394-m", "Rxn000529-m", "Rxn001091-m", "Rxn001113-m", "Rxn001120-m", "Rxn001157-m", "Rxn001702-m", "Rxn001804-m", "Rxn001904-m", "Rxn001919-m", "Rxn001992-m", "Rxn001993-m", "Rxn001994-m", "Rxn001996-m", "Rxn002013-m", "Rxn002031-m", "Rxn002033-m", "Rxn002180-m", "Rxn002181-m", "Rxn002224-m", "Rxn002704-m", "Rxn002870-m", "Rxn003801-m", "Rxn005154-m", "Rxn0051…	MetaCyc:Alcohols	["Alcohols"]	["30879"]	["C00069"]	[]	["MNXM94381"]	[]	""
Met000123-m	["fumarate", "fum", "fumaric acid"]	C4H2O4	114.06	O=C([O-])/C=C/C(=O)[O-]	-124.406006	42	["Rxn001973-m", "Rxn002066-m", "Rxn002101-m", "Rxn002131-m", "Rxn002227-m", "Rxn002700-m", "Rxn002701-m", "Rxn002702-m", "Rxn003196-m", "Rxn003833-m", "Rxn004058-m", "Rxn005347-m", "Rxn005414-m", "Rxn005949-k", "Rxn006212-r", "Rxn006441-m", "Rxn007808-m", "Rxn007813-m", "Rxn007814-m", "Rxn008098-m", "Rxn008179-m", "Rxn008489-m", "Rxn008984-m", "Rxn013613-m", "Rxn013614-m", "Rxn013631-m", "Rxn0141…	MetaCyc:FUM	["FUM"]	["29806"]	["C00122"]	["fum"]	["MNXM93"]	["5460307"]	""
Met000124-m	["D-glyceraldehyde 3-phosphate", "3-phosphoglyceraldehyde", "D-glyceraldehyde-3-P", "glyceraldehyde 3-phosphate", "GAP", "glyceraldehyde-phosphate", "glyceraldehyde-P", "glyceraldehyde-3-P", "(2R)-2-hydroxy-3-(phosphooxy)-propanal", "triose phosphate"]	C3H5O6P	168.04	O=C[C@H](O)COP(=O)([O-])[O-]	-265.65268	43	["Rxn000030-m", "Rxn000229-m", "Rxn000250-m", "Rxn000258-m", "Rxn000383-m", "Rxn000751-m", "Rxn000902-k", "Rxn000905-k", "Rxn000917-m", "Rxn002304-k", "Rxn002474-m", "Rxn002493-m", "Rxn002597-m", "Rxn002632-m", "Rxn002670-m", "Rxn002734-m", "Rxn002735-m", "Rxn003058-m", "Rxn003552-m", "Rxn003949-m", "Rxn004710-m", "Rxn005777-m", "Rxn005910-k", "Rxn007541-k", "Rxn008278-m", "Rxn008499-m", "Rxn0085…	MetaCyc:GAP	["GAP"]	["59776"]	["C00118"]	["g3p"]	["MNXM74"]	["24794350"]	""
Met000125-m	["(indol-3-yl)acetate", "IAA", "indole-3-acetic acid", "indoleacetic acid", "auxin", "indoleacetate", "indole-3-acetate", "(1H-indol-3-yl)acetate"]	C10H8NO2	174.18	O=C([O-])Cc1c[nH]c2ccccc12	36.15791	45	["Rxn000597-m", "Rxn002628-k", "Rxn002633-k", "Rxn003013-m", "Rxn003014-m", "Rxn004044-m", "Rxn004045-m", "Rxn004046-m", "Rxn004047-m", "Rxn004048-m", "Rxn004049-m", "Rxn004199-m", "Rxn004200-m", "Rxn005457-m", "Rxn007020-m", "Rxn007050-m", "Rxn007566-k", "Rxn007586-m", "Rxn011113-k", "Rxn011309-k", "Rxn011321-k", "Rxn012439-m", "Rxn013056-m", "Rxn013986-m", "Rxn014209-m", "Rxn014210-m", "Rxn0142…	MetaCyc:INDOLE_ACETATE_AUXIN	["INDOLE_ACETATE_AUXIN"]	["30854"]	["C00954"]	[]	["MNXM383"]	["801"]	""
Met000126-m	["4-hydroxybenzoate", "p-hydroxybenzoate", "4-hydroxybenzoic acid"]	C7H5O3	137.12	O=C([O-])c1ccc(O)cc1	-41.486458	42	["Rxn000129-m", "Rxn000164-m", "Rxn000178-m", "Rxn000212-m", "Rxn000644-m", "Rxn000739-m", "Rxn001000-m", "Rxn001107-k", "Rxn001112-k", "Rxn001633-m", "Rxn001636-m", "Rxn001637-m", "Rxn001638-m", "Rxn001748-m", "Rxn002169-m", "Rxn002322-m", "Rxn002973-m", "Rxn002974-m", "Rxn003516-m", "Rxn004329-m", "Rxn004753-m", "Rxn005935-k", "Rxn006462-m", "Rxn007339-m", "Rxn007942-k", "Rxn008002-k", "Rxn0081…	MetaCyc:4-hydroxybenzoate	["4-hydroxybenzoate"]	["30763"]	["C00156"]	["4hbz"]	["MNXM164"]	["135"]	""
Met000128-m	["glutathione disulfide", "GSSG", "glutathione oxidized", "glutathione ox", "oxidized glutathione"]	C20H30N6O12S2	610.61	[NH3+][C@@H](CCC(=O)N[C@@H](CSSC[C@H](NC(=O)CC[C@H]([NH3+])C(=O)[O-])C(=O)NCC(=O)[O-])C(=O)NCC(=O)[O-])C(=O)[O-]	-127.84466	50	["Rxn000079-k", "Rxn000118-m", "Rxn000264-m", "Rxn000327-m", "Rxn000352-m", "Rxn000356-m", "Rxn000357-m", "Rxn000358-m", "Rxn000360-m", "Rxn000361-m", "Rxn000944-k", "Rxn001096-k", "Rxn002393-k", "Rxn002817-m", "Rxn002818-m", "Rxn002819-m", "Rxn003151-m", "Rxn003448-k", "Rxn003596-m", "Rxn003597-m", "Rxn004346-m", "Rxn004347-m", "Rxn005707-m", "Rxn005878-m", "Rxn006000-m", "Rxn006077-k", "Rxn0060…	MetaCyc:OXIDIZED-GLUTATHIONE	["OXIDIZED-GLUTATHIONE"]	["58297"]	["C00127"]	["gthox"]	["MNXM151"]	["40467895"]	""
Met000129-m	["an oxidized thioredoxin", "thioredoxin disulfide"]	""	""	*NC1CSSCC(C(*)=O)NC(=O)C(*)NC(=O)C(*)NC1=O	""	46	["Rxn000119-m", "Rxn000224-m", "Rxn000269-m", "Rxn000270-m", "Rxn000353-m", "Rxn000354-m", "Rxn000355-m", "Rxn000359-m", "Rxn000452-m", "Rxn001696-k", "Rxn001701-k", "Rxn001703-k", "Rxn001704-k", "Rxn001706-k", "Rxn001707-k", "Rxn001966-m", "Rxn002257-m", "Rxn002749-m", "Rxn003245-m", "Rxn003874-m", "Rxn004135-k", "Rxn004218-m", "Rxn005298-m", "Rxn005386-m", "Rxn010722-k", "Rxn011153-m", "Rxn0113…	MetaCyc:Ox-Thioredoxin	["Ox-Thioredoxin"]	[]	["C00343"]	[]	["MNXM148"]	[]	""
Met000130-m	["a reduced thioredoxin"]	""	""	*NC(CS)C(=O)NC(*)C(=O)NC(*)C(=O)NC(CS)C(*)=O	""	46	["Rxn000119-m", "Rxn000224-m", "Rxn000269-m", "Rxn000270-m", "Rxn000353-m", "Rxn000354-m", "Rxn000355-m", "Rxn000359-m", "Rxn000452-m", "Rxn001696-k", "Rxn001701-k", "Rxn001703-k", "Rxn001704-k", "Rxn001706-k", "Rxn001707-k", "Rxn001966-m", "Rxn002257-m", "Rxn002749-m", "Rxn003245-m", "Rxn003874-m", "Rxn004135-k", "Rxn004218-m", "Rxn005298-m", "Rxn005386-m", "Rxn010722-k", "Rxn011153-m", "Rxn0113…	MetaCyc:Red-Thioredoxin	["Red-Thioredoxin"]	[]	["C00342"]	["trdrd"]	["MNXM96993"]	[]	""
Met000131-m	["UDP-alpha-D-xylose"]	C14H20N2O16P2	534.26	O=c1ccn([C@@H]2O[C@H](COP(=O)([O-])OP(=O)([O-])O[C@H]3OC[C@@H](O)[C@H](O)[C@H]3O)[C@@H](O)[C@H]2O)c(=O)[nH]1	-549.1659	41	["Rxn000716-m", "Rxn000719-m", "Rxn000722-m", "Rxn000724-m", "Rxn000844-m", "Rxn001259-k", "Rxn004643-m", "Rxn005152-m", "Rxn005631-m", "Rxn005868-k", "Rxn005871-k", "Rxn006321-m", "Rxn006961-m", "Rxn006962-m", "Rxn007577-m", "Rxn008128-m", "Rxn008130-m", "Rxn009412-m", "Rxn009413-m", "Rxn009565-m", "Rxn011438-m", "Rxn011440-m", "Rxn011804-m", "Rxn011806-m", "Rxn011808-m", "Rxn012512-r", "Rxn0133…	MetaCyc:UDP-D-XYLOSE	["UDP-D-XYLOSE"]	["57632"]	["C00190"]	[]	["MNXM284"]	["16667349"]	""
Met000132-m	["2-aminoprop-2-enoate", "2-aminoacrylate", "alpha-aminoacrylate", "2-aminoacrylic acid", "2,3-didehydroalanine", "alpha,beta-dehydroalanine", "anhydroserine 2-aminopropenoic acid", "dehydroalanine"]	C3H5NO2	87.078	C=C([NH3+])C(=O)[O-]	-16.974401	38	["Rxn002025-m", "Rxn002727-k", "Rxn003373-k", "Rxn004893-m", "Rxn005809-m", "Rxn007653-k", "Rxn007955-m", "Rxn007956-m", "Rxn007958-m", "Rxn007959-m", "Rxn007961-m", "Rxn007966-m", "Rxn008343-m", "Rxn008344-m", "Rxn008345-m", "Rxn008346-m", "Rxn008347-m", "Rxn008348-m", "Rxn008349-m", "Rxn008350-m", "Rxn008882-m", "Rxn008884-m", "Rxn011783-m", "Rxn011939-m", "Rxn011940-m", "Rxn011942-m", "Rxn0119…	MetaCyc:2-AMINOACRYLATE	["2-AMINOACRYLATE"]	["76565"]	["C02218"]	[]	["MNXM3414"]	["123991"]	""
Met000133-m	["D-galactopyranose"]	C6H12O6	180.16	OC[C@H]1OC(O)[C@H](O)[C@@H](O)[C@H]1O	-95.02656	59	["Rxn000930-k", "Rxn000931-k", "Rxn000932-k", "Rxn000936-k", "Rxn000937-k", "Rxn000938-k", "Rxn001011-k", "Rxn001118-m", "Rxn001119-m", "Rxn001130-m", "Rxn001132-k", "Rxn001139-m", "Rxn001153-m", "Rxn001422-k", "Rxn002037-m", "Rxn002482-k", "Rxn002709-m", "Rxn002716-m", "Rxn002717-m", "Rxn002720-m", "Rxn002851-k", "Rxn003064-m", "Rxn003094-k", "Rxn003428-k", "Rxn003813-k", "Rxn003949-k", "Rxn0043…	MetaCyc:D-galactopyranose	["D-galactopyranose"]	["4139"]	["C00124"]	[]	[]	[]	""
Met000134-m	["a peptide", "peptide"]	""	""	*C(=O)[C@@H](*)[NH3+]	""	35	["Rxn001209-m", "Rxn001210-m", "Rxn001212-m", "Rxn001213-m", "Rxn001214-m", "Rxn001215-m", "Rxn001216-m", "Rxn001217-m", "Rxn001218-m", "Rxn001219-m", "Rxn001221-m", "Rxn001222-m", "Rxn001223-m", "Rxn001237-m", "Rxn001238-m", "Rxn001265-m", "Rxn001266-m", "Rxn001267-m", "Rxn001291-m", "Rxn001298-m", "Rxn001306-m", "Rxn001321-m", "Rxn001322-m", "Rxn001332-m", "Rxn001372-m", "Rxn001395-m", "Rxn0019…	MetaCyc:Peptide-Holder-Alternative	["Peptide-Holder-Alternative"]	[]	[]	[]	[]	[]	""
Met000135-m	["adenine", "6-aminopurine", "A"]	C5H5N5	135.13	Nc1ncnc2[nH]cnc12	125.6056	34	["Rxn000331-m", "Rxn000876-m", "Rxn001756-m", "Rxn001944-m", "Rxn001947-m", "Rxn001950-m", "Rxn001953-m", "Rxn001954-m", "Rxn002065-m", "Rxn002480-m", "Rxn003283-m", "Rxn005059-m", "Rxn005085-m", "Rxn005571-m", "Rxn006580-m", "Rxn007232-m", "Rxn007968-m", "Rxn008418-m", "Rxn009091-k", "Rxn010474-m", "Rxn010477-m", "Rxn011708-m", "Rxn012963-m", "Rxn014366-m", "Rxn014368-m", "Rxn014369-m", "Rxn0156…	MetaCyc:ADENINE	["ADENINE"]	["16708"]	["C00147"]	["ade"]	[]	["190"]	""
Met000136-m	["UDP-N-acetyl-alpha-D-galactosamine", "UDP-GalNAc"]	C17H25N3O17P2	605.34	CC(=O)N[C@H]1[C@@H](OP(=O)([O-])OP(=O)([O-])OC[C@H]2O[C@@H](n3ccc(=O)[nH]c3=O)[C@H](O)[C@@H]2O)O[C@H](CO)[C@H](O)[C@@H]1O	-530.3802	49	["Rxn000630-m", "Rxn000633-m", "Rxn000682-m", "Rxn000691-m", "Rxn000692-m", "Rxn000706-m", "Rxn000710-m", "Rxn000711-m", "Rxn006353-m", "Rxn006354-m", "Rxn006355-m", "Rxn006768-m", "Rxn007454-m", "Rxn007464-m", "Rxn007624-m", "Rxn009016-m", "Rxn010554-m", "Rxn010555-m", "Rxn010563-m", "Rxn010566-m", "Rxn010568-m", "Rxn010573-m", "Rxn010738-m", "Rxn010739-m", "Rxn010765-m", "Rxn010768-m", "Rxn0107…	MetaCyc:CPD-14795	["CPD-14795"]	["67138"]	[]	[]	["MNXM89724"]	["25244913"]	""
Met000137-m	["glycerol", "1,2,3-trihydroxypropane", "glycerin", "1,2,3-trihydroxypropanol"]	C3H8O3	92.094	OCC(O)CO	-36.731037	88	["Rxn000791-m", "Rxn000809-m", "Rxn000937-k", "Rxn000964-m", "Rxn001066-m", "Rxn001070-m", "Rxn001152-k", "Rxn001154-k", "Rxn002230-m", "Rxn002833-m", "Rxn002836-m", "Rxn002837-m", "Rxn002838-m", "Rxn002840-m", "Rxn002841-m", "Rxn002842-m", "Rxn002843-m", "Rxn003077-k", "Rxn004766-m", "Rxn005052-m", "Rxn005053-m", "Rxn005054-m", "Rxn007044-m", "Rxn007809-m", "Rxn007810-m", "Rxn007923-m", "Rxn0079…	MetaCyc:GLYCEROL	["GLYCEROL"]	["17754"]	["C00116"]	["glyc"]	["MNXM89612"]	["753"]	""
Met000138-m	["L-ornithine", "Ornithine", "2, 5-diaminovaleric acid", "2, 5-diaminopentanoic acid", "2, 5-diaminopentanoate", "alpha,delta-diaminovaleric acid"]	C5H13N2O2	133.17	[NH3+]CCC[C@H]([NH3+])C(=O)[O-]	47.5525	43	["Rxn000315-m", "Rxn000501-m", "Rxn000564-k", "Rxn000907-m", "Rxn001429-k", "Rxn001674-k", "Rxn001908-m", "Rxn002093-m", "Rxn002335-m", "Rxn002801-m", "Rxn002847-m", "Rxn003438-m", "Rxn003439-m", "Rxn003440-m", "Rxn003441-m", "Rxn003442-m", "Rxn003443-m", "Rxn003444-m", "Rxn004518-m", "Rxn004544-m", "Rxn005647-m", "Rxn005834-m", "Rxn006178-m", "Rxn006534-m", "Rxn006786-m", "Rxn007362-m", "Rxn0077…	MetaCyc:L-ORNITHINE	["L-ORNITHINE"]	["46911"]	["C00077"]	["orn"]	["MNXM89689"]	["6992088"]	""
Met000139-m	["palmitoyl-CoA", "Palmitoyl-CoA (n-C16:0CoA)", "hexadecanoyl CoA", "palmityl-CoA", "palmitoyl coenzyme A", "palmitoyl CoA"]	C37H62N7O17P3S	1001.9	CCCCCCCCCCCCCCCC(=O)SCCNC(=O)CCNC(=O)[C@H](O)C(C)(C)COP(=O)([O-])OP(=O)([O-])OC[C@H]1O[C@@H](n2cnc3c(N)ncnc32)[C@H](O)[C@@H]1OP(=O)([O-])[O-]	-196.59253	127	["Rxn000238-m", "Rxn000503-m", "Rxn001088-k", "Rxn002238-m", "Rxn002578-m", "Rxn002598-m", "Rxn002865-m", "Rxn002866-m", "Rxn003468-m", "Rxn004101-m", "Rxn004155-m", "Rxn005741-m", "Rxn007123-m", "Rxn007143-m", "Rxn007358-k", "Rxn007450-m", "Rxn007901-m", "Rxn007943-m", "Rxn008746-m", "Rxn008776-m", "Rxn008927-m", "Rxn008928-m", "Rxn009193-m", "Rxn009788-m", "Rxn009906-m", "Rxn010295-m", "Rxn0109…	MetaCyc:PALMITYL-COA	["PALMITYL-COA"]	["57379"]	["C00154"]	["pmtcoa"]	["MNXM88"]	["45266605"]	""
Met000140-m	["iodide", "I-"]	I	126.9	[I-]	-0.3120594	34	["Rxn000366-m", "Rxn003021-m", "Rxn004057-m", "Rxn004077-m", "Rxn004078-m", "Rxn004095-m", "Rxn004096-m", "Rxn004642-m", "Rxn004717-m", "Rxn004718-m", "Rxn004724-m", "Rxn005308-m", "Rxn005309-m", "Rxn005310-m", "Rxn005311-m", "Rxn005312-m", "Rxn005313-m", "Rxn005314-m", "Rxn005315-m", "Rxn005321-m", "Rxn005322-m", "Rxn005323-m", "Rxn005324-m", "Rxn005325-m", "Rxn005326-m", "Rxn005327-m", "Rxn0053…	MetaCyc:CPD-387	["CPD-387"]	["16382"]	["C00708"]	[]	["MNXM163"]	["30165"]	""
Met000141-m	["L-proline", "pro", "2-pyrrolidinecarboxylic acid", "P", "proline", "prol", "L-pro"]	C5H9NO2	115.13	O=C([O-])[C@@H]1CCC[NH2+]1	23.720093	38	["Rxn000148-m", "Rxn001221-m", "Rxn001234-m", "Rxn003441-m", "Rxn003601-m", "Rxn003602-m", "Rxn003669-m", "Rxn003671-m", "Rxn003815-m", "Rxn004049-m", "Rxn004236-m", "Rxn004781-m", "Rxn005809-k", "Rxn007184-m", "Rxn007755-m", "Rxn008401-m", "Rxn008524-m", "Rxn008964-m", "Rxn009283-m", "Rxn009363-k", "Rxn009511-k", "Rxn009691-m", "Rxn010435-k", "Rxn011497-m", "Rxn011500-m", "Rxn011501-m", "Rxn0115…	MetaCyc:PRO	["PRO"]	["60039"]	["C00148"]	["pro__L"]	["MNXM114"]	["6971047"]	""
Met000142-m	["L-threonine", "thr", "T", "thre", "L-thr", "threonine", "2-amino-3-hydroxybutyric acid"]	C4H9NO3	119.12	C[C@@H](O)[C@H]([NH3+])C(=O)[O-]	-30.559916	35	["Rxn003755-m", "Rxn004420-m", "Rxn004421-m", "Rxn004542-m", "Rxn005089-m", "Rxn006671-m", "Rxn007189-m", "Rxn007403-m", "Rxn007462-m", "Rxn007953-m", "Rxn008054-m", "Rxn009155-m", "Rxn009158-m", "Rxn009222-m", "Rxn009694-m", "Rxn009737-k", "Rxn009740-k", "Rxn009741-k", "Rxn011138-m", "Rxn011668-m", "Rxn011669-m", "Rxn011842-m", "Rxn011851-m", "Rxn011853-m", "Rxn015461-m", "Rxn016028-m", "Rxn0160…	MetaCyc:THR	["THR"]	["57926"]	["C00188"]	["thr__L"]	["MNXM142"]	["6971019"]	""
Met000143-m	["UMP", "UMP", "uridylate", "5'-UMP", "uridine 5'-phosphate", "5'-uridylic acid (8CI)(9CI)", "uridine monophosphate", "uridine 5'-monophosphate"]	C9H11N2O9P	322.17	O=c1ccn([C@@H]2O[C@H](COP(=O)([O-])[O-])[C@@H](O)[C@H]2O)c(=O)[nH]1	-295.0459	52	["Rxn000233-k", "Rxn000821-k", "Rxn000823-k", "Rxn000824-k", "Rxn000869-m", "Rxn000870-m", "Rxn000871-m", "Rxn000872-m", "Rxn000878-m", "Rxn001320-k", "Rxn001585-k", "Rxn001760-k", "Rxn001959-k", "Rxn001964-k", "Rxn002760-m", "Rxn003157-m", "Rxn003449-m", "Rxn003532-m", "Rxn004458-m", "Rxn004734-m", "Rxn005130-m", "Rxn005152-m", "Rxn005282-m", "Rxn005448-m", "Rxn005450-m", "Rxn006351-m", "Rxn0070…	MetaCyc:UMP	["UMP"]	["57865"]	["C00105"]	["ump"]	["MNXM80"]	["1778309"]	""
Met000144-m	["benzoyl-CoA", "S-benzoate coenzyme A", "benzoyl-S-CoA"]	C28H36N7O17P3S	867.61	CC(C)(COP(=O)([O-])OP(=O)([O-])OC[C@H]1O[C@@H](n2cnc3c(N)ncnc32)[C@H](O)[C@@H]1OP(=O)([O-])[O-])[C@@H](O)C(=O)NCCC(=O)NCCSC(=O)c1ccccc1	-452.62158	43	["Rxn000173-m", "Rxn000245-m", "Rxn000298-m", "Rxn000542-m", "Rxn000550-m", "Rxn002041-m", "Rxn002072-m", "Rxn002167-m", "Rxn002853-m", "Rxn003428-m", "Rxn003443-m", "Rxn003504-m", "Rxn004666-m", "Rxn004832-m", "Rxn004833-m", "Rxn007400-k", "Rxn009299-m", "Rxn009302-m", "Rxn009303-m", "Rxn009810-k", "Rxn011120-m", "Rxn011124-m", "Rxn012399-m", "Rxn012409-m", "Rxn012428-m", "Rxn013055-m", "Rxn0140…	MetaCyc:BENZOYLCOA	["BENZOYLCOA"]	["57369"]	["C00512"]	[]	["MNXM240"]	["45266596"]	""
Met000145-m	["(3S)-2,3-epoxy-2,3-dihydrosqualene", "squalene 2,3-epoxide", "squalene 2,3-oxide", "(S)-squalene-2,3-epoxide", "2,3-EDSQ", "2,3-epoxisqualene", "oxidosqualene", "2,3-oxidosqualene", "(3S)-2,3-epoxysqualene"]	C30H50O	426.72	CC(C)=CCC/C(C)=C\CC/C(C)=C\CC/C=C(\C)CC/C=C(\C)CC[C@@H]1OC1(C)C	632.8661	39	["Rxn001777-k", "Rxn002372-m", "Rxn002721-k", "Rxn003123-m", "Rxn004519-m", "Rxn005371-m", "Rxn005372-m", "Rxn005373-m", "Rxn005374-m", "Rxn005556-m", "Rxn005557-m", "Rxn005558-m", "Rxn005559-m", "Rxn005564-m", "Rxn005979-m", "Rxn005980-m", "Rxn005981-m", "Rxn005982-m", "Rxn005983-m", "Rxn005984-m", "Rxn005985-m", "Rxn007299-m", "Rxn007353-k", "Rxn007355-k", "Rxn008798-k", "Rxn011164-k", "Rxn0125…	MetaCyc:EPOXYSQUALENE	["EPOXYSQUALENE"]	["15441"]	["C01054"]	[]	["MNXM130"]	["5459811"]	""
Met000146-m	["hydrogencarbonate", "carbonate", "CO3-2", "CO32-", "HCO3-", "HCO3", "bicarbonate"]	CHO3	61.017	O=C([O-])O	-130.28094	43	["Rxn000233-m", "Rxn001834-m", "Rxn001900-m", "Rxn002193-m", "Rxn002216-m", "Rxn002229-m", "Rxn002462-m", "Rxn002756-m", "Rxn003272-m", "Rxn003482-m", "Rxn003611-m", "Rxn003673-m", "Rxn003818-m", "Rxn004622-m", "Rxn005568-m", "Rxn005931-m", "Rxn006027-m", "Rxn006144-m", "Rxn006291-m", "Rxn006851-m", "Rxn007462-m", "Rxn007835-m", "Rxn007858-k", "Rxn008074-m", "Rxn008958-k", "Rxn008967-k", "Rxn0095…	MetaCyc:HCO3	["HCO3"]	["17544"]	["C00288"]	["hco3"]	[]	["769"]	""
Met000147-m	["L-leucine", "leu", "(2S)-alpha-2-amino-4-methylvaleric acid", "L", "leucine", "2-amino-4-methylvaleric acid", "(2S)-alpha-leucine", "L-leu"]	C6H13NO2	131.17	CC(C)C[C@H]([NH3+])C(=O)[O-]	49.32457	38	["Rxn001209-m", "Rxn001531-m", "Rxn002203-m", "Rxn003128-m", "Rxn003129-m", "Rxn003130-m", "Rxn003131-m", "Rxn004051-m", "Rxn004071-m", "Rxn006668-m", "Rxn007388-k", "Rxn007619-k", "Rxn008054-m", "Rxn008651-m", "Rxn008653-m", "Rxn008654-m", "Rxn008656-m", "Rxn008987-m", "Rxn009142-m", "Rxn009286-m", "Rxn009566-m", "Rxn009806-m", "Rxn013105-m", "Rxn013147-m", "Rxn013158-m", "Rxn014210-m", "Rxn0142…	MetaCyc:LEU	["LEU"]	["57427"]	["C00123"]	["leu__L"]	["MNXM140"]	["7045798"]	""
Met000148-m	["di-trans,octa-cis-undecaprenyl diphosphate", "di-trans-poly-cis-undecaprenyl diphosphate", "undecaprenyl-PP (ambiguous)", "bactoprenyl pyrophosphate", "undecaprenyl pyrophosphate (ambiguous)", "UPP (ambiguous)", "di-trans,octa-cis-undecaprenyl diphosphate", "C55-PP", "Und-PP"]	C55H89O7P2	924.25	CC(C)=CCC/C(C)=C\CC/C(C)=C\CC/C(C)=C/CC/C(C)=C/CC/C(C)=C/CC/C(C)=C/CC/C(C)=C/CC/C(C)=C/CC/C(C)=C/CC/C(C)=C/COP(=O)([O-])OP(=O)([O-])[O-]	753.04114	34	["Rxn000604-m", "Rxn003856-k", "Rxn004686-m", "Rxn004735-m", "Rxn004737-m", "Rxn005138-m", "Rxn005143-m", "Rxn005150-m", "Rxn006295-k", "Rxn006393-m", "Rxn007587-m", "Rxn008297-m", "Rxn008976-m", "Rxn009292-m", "Rxn009323-m", "Rxn009325-m", "Rxn009326-m", "Rxn009327-m", "Rxn009328-m", "Rxn009329-m", "Rxn010538-m", "Rxn010542-m", "Rxn010545-m", "Rxn010558-m", "Rxn010559-m", "Rxn010565-m", "Rxn0105…	MetaCyc:UNDECAPRENYL-DIPHOSPHATE	["UNDECAPRENYL-DIPHOSPHATE"]	["58405"]	["C04574"]	["udcpdp"]	["MNXM326"]	["25245563"]	""
Met000149-m	["choline", "(2-hydroxyethyl)trimethylammonium"]	C5H14NO	104.17	C[N+](C)(C)CCO	94.27362	58	["Rxn000575-m", "Rxn000875-m", "Rxn001063-m", "Rxn001902-m", "Rxn002274-m", "Rxn002307-m", "Rxn002308-m", "Rxn002309-m", "Rxn002311-m", "Rxn002312-m", "Rxn002313-m", "Rxn003528-m", "Rxn004129-m", "Rxn005770-m", "Rxn006268-m", "Rxn006933-m", "Rxn010293-m", "Rxn010306-m", "Rxn010853-m", "Rxn012839-m", "Rxn014504-m", "Rxn014510-m", "Rxn014527-m", "Rxn017195-m", "Rxn017407-m", "Rxn018247-m", "Rxn0182…	MetaCyc:CHOLINE	["CHOLINE"]	["15354"]	["C00114"]	["chol"]	["MNXM90"]	["305"]	""
Met000150-m	["myo-inositol", "cis-1,2,3,5-trans-4,6-cyclohexanehexol", "dambose", "mesoinositol", "meso-inositol", "M-inositol", "1,2,3,5/4,6 inositol"]	C6H12O6	180.16	O[C@H]1[C@H](O)[C@H](O)[C@@H](O)[C@H](O)[C@H]1O	-96.706566	33	["Rxn000445-m", "Rxn000566-m", "Rxn000599-m", "Rxn000702-m", "Rxn000707-m", "Rxn000868-m", "Rxn001011-k", "Rxn001071-m", "Rxn003308-m", "Rxn003309-m", "Rxn003311-m", "Rxn003312-m", "Rxn003313-m", "Rxn003314-m", "Rxn004385-m", "Rxn004386-m", "Rxn004387-m", "Rxn004388-m", "Rxn005459-m", "Rxn007091-m", "Rxn012833-m", "Rxn014224-m", "Rxn014677-m", "Rxn015161-m", "Rxn015162-m", "Rxn015163-m", "Rxn0151…	MetaCyc:MYO-INOSITOL	["MYO-INOSITOL"]	["17268"]	["C00137"]	["inost"]	[]	["892"]	""
Met000151-m	["spermidine", "N-(3-aminopropyl)butane-1,4-diamine"]	C7H22N3	148.27	[NH3+]CCCC[NH2+]CCC[NH3+]	227.9461	32	["Rxn000744-m", "Rxn000745-m", "Rxn001914-m", "Rxn002894-m", "Rxn002895-m", "Rxn004169-m", "Rxn004171-m", "Rxn004172-m", "Rxn004226-m", "Rxn004603-m", "Rxn004657-m", "Rxn004658-m", "Rxn004659-m", "Rxn004931-m", "Rxn005362-m", "Rxn005363-m", "Rxn005715-m", "Rxn006477-m", "Rxn008604-m", "Rxn008606-m", "Rxn009126-m", "Rxn009127-m", "Rxn015768-m", "Rxn016497-m", "Rxn017152-m", "Rxn018255-m", "Rxn0182…	MetaCyc:SPERMIDINE	["SPERMIDINE"]	["57834"]	["C00315"]	["spmd"]	["MNXM124"]	["6992097"]	""
Met000152-m	["a 2-oxo carboxylate", "2-oxo acid", "an alpha keto acid", "a keto acid", "a 2-oxo acid", "a 2-ketocarboxylate"]	""	""	*C(=O)C(=O)[O-]	""	30	["Rxn000072-m", "Rxn000111-m", "Rxn000419-m", "Rxn000420-m", "Rxn000757-m", "Rxn001981-m", "Rxn002420-m", "Rxn003077-m", "Rxn003078-m", "Rxn003440-m", "Rxn003674-m", "Rxn003722-m", "Rxn004606-m", "Rxn005467-m", "Rxn006915-m", "Rxn007135-m", "Rxn007378-m", "Rxn008322-m", "Rxn008325-m", "Rxn008394-m", "Rxn009582-m", "Rxn014162-m", "Rxn016353-m", "Rxn017038-m", "Rxn018183-m", "Rxn018184-m", "Rxn0181…	MetaCyc:2-Oxo-carboxylates	["2-Oxo-carboxylates"]	["35910"]	["C00161"]	[]	[]	[]	""
Met000153-m	["an oxidized adrenodoxin", "an oxidized adrenal ferredoxin"]	""	""	*[Fe+3]1(*)[S-2][Fe+3](*)(*)[S-2]1	""	30	["Rxn000203-m", "Rxn000237-m", "Rxn002214-m", "Rxn002301-m", "Rxn002302-m", "Rxn005346-m", "Rxn006708-m", "Rxn006712-m", "Rxn006732-m", "Rxn007029-m", "Rxn007030-m", "Rxn007553-m", "Rxn007554-m", "Rxn007556-m", "Rxn007557-m", "Rxn010729-m", "Rxn011223-m", "Rxn011239-m", "Rxn014905-m", "Rxn016402-m", "Rxn016413-m", "Rxn016414-m", "Rxn016415-m", "Rxn017890-m", "Rxn017891-m", "Rxn017908-m", "Rxn0179…	MetaCyc:Oxidized-adrenal-ferredoxins	["Oxidized-adrenal-ferredoxins"]	[]	["C00667"]	[]	["MNXM1195"]	[]	""
Met000154-m	["a reduced adrenodoxin", "a reduced adrenal ferredoxin"]	""	""	*[Fe+2]1(*)[S-2][Fe+3](*)(*)[S-2]1	""	30	["Rxn000203-m", "Rxn000237-m", "Rxn002214-m", "Rxn002301-m", "Rxn002302-m", "Rxn005346-m", "Rxn006708-m", "Rxn006712-m", "Rxn006732-m", "Rxn007029-m", "Rxn007030-m", "Rxn007553-m", "Rxn007554-m", "Rxn007556-m", "Rxn007557-m", "Rxn010729-m", "Rxn011223-m", "Rxn011239-m", "Rxn014905-m", "Rxn016402-m", "Rxn016413-m", "Rxn016414-m", "Rxn016415-m", "Rxn017890-m", "Rxn017891-m", "Rxn017908-m", "Rxn0179…	MetaCyc:Reduced-adrenal-ferredoxins	["Reduced-adrenal-ferredoxins"]	[]	["C00662"]	[]	["MNXM804"]	[]	""
Met000155-m	["an ubiquinol", "UQH2", "a reduced ubiquinone", "a dihydroubiquinone", "a QH2"]	""	""	*C/C(C)=C\Cc1c(C)c(O)c(OC)c(OC)c1O	""	30	["Rxn000114-m", "Rxn002565-m", "Rxn003349-m", "Rxn004467-m", "Rxn004609-m", "Rxn004874-m", "Rxn004892-m", "Rxn005100-m", "Rxn008572-m", "Rxn011044-m", "Rxn012146-m", "Rxn012489-m", "Rxn013667-m", "Rxn013688-m", "Rxn013995-m", "Rxn014618-m", "Rxn016831-m", "Rxn016845-m", "Rxn016851-m", "Rxn016852-m", "Rxn016870-m", "Rxn016943-m", "Rxn016947-m", "Rxn016987-m", "Rxn017093-m", "Rxn017144-m", "Rxn0179…	MetaCyc:Ubiquinols	["Ubiquinols"]	["17976"]	["C00390"]	[]	["MNXM202"]	[]	""
Met000156-m	["L-valine", "val", "V", "valine", "L-val"]	C5H11NO2	117.15	CC(C)[C@H]([NH3+])C(=O)[O-]	27.262316	27	["Rxn000162-m", "Rxn000762-m", "Rxn001823-m", "Rxn002204-m", "Rxn004050-m", "Rxn004070-m", "Rxn006273-m", "Rxn008324-m", "Rxn008328-m", "Rxn008985-m", "Rxn008988-m", "Rxn009280-m", "Rxn009285-m", "Rxn009287-m", "Rxn009612-m", "Rxn009624-m", "Rxn009691-m", "Rxn009694-m", "Rxn009771-m", "Rxn014427-m", "Rxn015823-m", "Rxn016291-m", "Rxn019091-m", "Rxn019092-m", "Rxn019093-m", "Rxn019094-m", "Rxn0492…	MetaCyc:VAL	["VAL"]	["57762"]	["C00183"]	["val__L"]	["MNXM199"]	["6971018"]	""
Met000157-m	["putrescine", "diaminobutane", "1,4-diaminobutane", "1,4-butanediamine", "tetramethylenediamine"]	C4H14N2	90.168	[NH3+]CCCC[NH3+]	136.52745	29	["Rxn000521-m", "Rxn000743-m", "Rxn000744-m", "Rxn000783-m", "Rxn001910-m", "Rxn001969-m", "Rxn003334-m", "Rxn003439-m", "Rxn003644-m", "Rxn003645-m", "Rxn003646-m", "Rxn003647-m", "Rxn003901-m", "Rxn004439-m", "Rxn004933-m", "Rxn005362-m", "Rxn005364-m", "Rxn008153-k", "Rxn008154-k", "Rxn011114-k", "Rxn011181-m", "Rxn012511-m", "Rxn013650-m", "Rxn013651-m", "Rxn013654-m", "Rxn014967-m", "Rxn0167…	MetaCyc:PUTRESCINE	["PUTRESCINE"]	["326268"]	["C00134"]	["ptrc"]	["MNXM118"]	["3452892"]	""
Met000158-m	["a reduced flavodoxin", "a dihydroflavidoxin"]	C17H21N4O9P	456.35	Cc1cc2c(cc1C)N(C[C@H](O)[C@H](O)[C@H](O)COP(=O)([O-])[O-])c1[nH]c(=O)[nH]c(=O)c1N2	""	30	["Rxn002600-m", "Rxn002658-m", "Rxn003393-m", "Rxn003648-m", "Rxn003895-m", "Rxn006230-m", "Rxn006609-m", "Rxn006610-m", "Rxn006611-m", "Rxn006829-m", "Rxn006830-m", "Rxn006831-m", "Rxn006832-m", "Rxn006978-m", "Rxn008607-m", "Rxn008661-m", "Rxn009715-k", "Rxn010820-m", "Rxn010982-m", "Rxn010983-m", "Rxn010984-m", "Rxn010985-m", "Rxn010986-m", "Rxn012249-m", "Rxn012250-m", "Rxn012251-m", "Rxn0122…	MetaCyc:Reduced-flavodoxins	["Reduced-flavodoxins"]	[]	["C02745"]	["fldrd"]	["MNXM3707"]	[]	""
Met000159-m	["a ubiquinone", "UQ", "coenzyme-Qn", "ubiquinone", "Q"]	""	""	*C/C(C)=C\CC1=C(C)C(=O)C(OC)=C(OC)C1=O	""	29	["Rxn000114-m", "Rxn002565-m", "Rxn003349-m", "Rxn004467-m", "Rxn004609-m", "Rxn004874-m", "Rxn004892-m", "Rxn008572-m", "Rxn011044-m", "Rxn012146-m", "Rxn012489-m", "Rxn013667-m", "Rxn013688-m", "Rxn013995-m", "Rxn014618-m", "Rxn016831-m", "Rxn016845-m", "Rxn016851-m", "Rxn016852-m", "Rxn016870-m", "Rxn016943-m", "Rxn016947-m", "Rxn016987-m", "Rxn017093-m", "Rxn017144-m", "Rxn017970-m", "Rxn0182…	MetaCyc:Ubiquinones	["Ubiquinones"]	["16389"]	["C00399"]	[]	["MNXM176"]	[]	""
Met000160-m	["catechol", "pyrocatechol", "2-hydroxyphenol", "pyrocatechin", "1,2-dihydroxybenzene", "1,2-benzenediol"]	C6H6O2	110.11	Oc1ccccc1O	12.246721	37	["Rxn000151-m", "Rxn000272-m", "Rxn000274-m", "Rxn000275-m", "Rxn000392-m", "Rxn000411-m", "Rxn000698-k", "Rxn002205-m", "Rxn002245-m", "Rxn002247-m", "Rxn002249-m", "Rxn002250-m", "Rxn003418-m", "Rxn003505-m", "Rxn003626-m", "Rxn003837-m", "Rxn004055-m", "Rxn004056-m", "Rxn004057-m", "Rxn004881-m", "Rxn006688-k", "Rxn006726-m", "Rxn006790-k", "Rxn007090-k", "Rxn007106-k", "Rxn008059-m", "Rxn0100…	MetaCyc:CATECHOL	["CATECHOL"]	["18135"]	["C00090"]	[]	[]	["289"]	""
Met000161-m	["ethanol", "absolute alcohol", "alcohol", "EtOH", "eth", "ethyl alcohol", "grain alcohol"]	C2H6O	46.069	CCO	18.186724	42	["Rxn001991-m", "Rxn002646-m", "Rxn003762-k", "Rxn004467-m", "Rxn004635-m", "Rxn004838-m", "Rxn005585-m", "Rxn005688-m", "Rxn005694-m", "Rxn005811-m", "Rxn006483-m", "Rxn006485-m", "Rxn008024-k", "Rxn010141-m", "Rxn011123-m", "Rxn011323-k", "Rxn011468-m", "Rxn012387-m", "Rxn013037-m", "Rxn013038-m", "Rxn013476-m", "Rxn015558-m", "Rxn015559-m", "Rxn016316-r", "Rxn017722-m", "Rxn017723-m", "Rxn0177…	MetaCyc:ETOH	["ETOH"]	["16236"]	["C00469"]	["etoh"]	["MNXM303"]	["702"]	""
Met000162-m	["a menaquinone", "MQ", "a vitamin K2"]	""	""	*C/C(C)=C/CC1=C(C)C(=O)c2ccccc2C1=O	""	28	["Rxn000121-m", "Rxn002547-m", "Rxn002676-m", "Rxn003833-m", "Rxn004323-m", "Rxn005393-m", "Rxn005424-m", "Rxn007072-m", "Rxn008150-m", "Rxn008487-m", "Rxn009125-m", "Rxn010514-m", "Rxn010982-m", "Rxn011063-m", "Rxn011454-m", "Rxn012424-m", "Rxn013235-m", "Rxn013237-m", "Rxn016696-m", "Rxn016839-m", "Rxn016841-m", "Rxn016849-m", "Rxn016888-m", "Rxn016933-m", "Rxn017023-m", "Rxn017143-m", "Rxn0181…	MetaCyc:Menaquinones	["Menaquinones"]	["16374"]	["C00828"]	[]	["MNXM2253"]	[]	""
Met000163-m	["carbamoyl phosphate", "carbamoyl-P", "carbamyl-phosphate"]	CH2NO5P	139.0	NC(=O)OP(=O)([O-])[O-]	-275.366	31	["Rxn000499-m", "Rxn000500-m", "Rxn001194-k", "Rxn002140-m", "Rxn002216-m", "Rxn002229-m", "Rxn003178-m", "Rxn003438-m", "Rxn003461-m", "Rxn003644-m", "Rxn006291-m", "Rxn006534-m", "Rxn007145-m", "Rxn007443-m", "Rxn007448-m", "Rxn008088-m", "Rxn008089-m", "Rxn008090-m", "Rxn008737-k", "Rxn008742-k", "Rxn009539-m", "Rxn009540-m", "Rxn009545-m", "Rxn010302-m", "Rxn012638-m", "Rxn012640-m", "Rxn0156…	MetaCyc:CARBAMOYL-P	["CARBAMOYL-P"]	["58228"]	["C00169"]	["cbp"]	["MNXM138"]	["3423467"]	""
Met000164-m	["3-phospho-D-glycerate", "3-phospho-(R)-glycerate", "3-phospho-D-glyceric acid", "3-P-D-glycerate", "D-glycerate-3-P", "D-glycerate 3-phosphate", "3-phosphoglycerate", "D-3-phosphoglycerate", "D-3-Phospho-glyceric acid"]	C3H4O7P	183.03	O=C([O-])[C@H](O)COP(=O)([O-])[O-]	-331.1141	32	["Rxn000250-m", "Rxn000258-m", "Rxn000661-m", "Rxn000839-m", "Rxn000959-m", "Rxn001293-k", "Rxn001627-m", "Rxn002781-m", "Rxn002830-m", "Rxn003499-m", "Rxn003529-m", "Rxn003550-m", "Rxn003885-m", "Rxn004288-m", "Rxn005316-m", "Rxn005319-m", "Rxn007821-k", "Rxn007998-k", "Rxn008291-m", "Rxn008293-m", "Rxn008499-m", "Rxn009876-m", "Rxn009877-m", "Rxn011454-k", "Rxn011608-r", "Rxn012772-m", "Rxn0131…	MetaCyc:G3P	["G3P"]	["58272"]	["C00197"]	["3pg"]	["MNXM126"]	["25245548"]	""
Met000165-m	["H2", "hydrogen", "hydrogen molecule", "dihydrogen"]	H2	2.016	[H]	24.752243	27	["Rxn000120-m", "Rxn000121-m", "Rxn002346-m", "Rxn002412-m", "Rxn002656-m", "Rxn002913-m", "Rxn002919-m", "Rxn002967-m", "Rxn002968-m", "Rxn003306-m", "Rxn003393-m", "Rxn003394-m", "Rxn005462-m", "Rxn005519-m", "Rxn006039-m", "Rxn006934-m", "Rxn009081-m", "Rxn010988-m", "Rxn011751-m", "Rxn012525-m", "Rxn012526-m", "Rxn013976-m", "Rxn014816-m", "Rxn015156-m", "Rxn016718-m", "Rxn016840-m", "Rxn0168…	MetaCyc:HYDROGEN-MOLECULE	["HYDROGEN-MOLECULE"]	["18276"]	["C00282"]	["h2"]	["MNXM195"]	["783"]	""
Met000166-m	["maltose", "alpha-D-glucopyranose-(1->4)-D-glucopyranose", "maltose"]	C12H22O11	342.3	OC[C@H]1O[C@H](O[C@@H]2[C@@H](CO)OC(O)[C@H](O)[C@H]2O)[C@H](O)[C@@H](O)[C@@H]1O	-150.79538	21	["Rxn001087-m", "Rxn002069-m", "Rxn003208-m", "Rxn003210-m", "Rxn003213-m", "Rxn003214-m", "Rxn005442-m", "Rxn005444-m", "Rxn005445-m", "Rxn005522-m", "Rxn005523-m", "Rxn005605-m", "Rxn007200-m", "Rxn007201-m", "Rxn007266-m", "Rxn007379-m", "Rxn007927-m", "Rxn008632-m", "Rxn011351-m", "Rxn016789-m", "Rxn017259-m"]	MetaCyc:MALTOSE	["MALTOSE"]	["17306"]	["C00208"]	["malt"]	[]	["439186"]	""
Met000167-m	["a menaquinol", "MQH2"]	""	""	*C/C(C)=C/Cc1c(C)c(O)c2ccccc2c1O	""	27	["Rxn000121-m", "Rxn002547-m", "Rxn002676-m", "Rxn003833-m", "Rxn004471-m", "Rxn005393-m", "Rxn005424-m", "Rxn007072-m", "Rxn008150-m", "Rxn008487-m", "Rxn009125-m", "Rxn010514-m", "Rxn011063-m", "Rxn011454-m", "Rxn012424-m", "Rxn013235-m", "Rxn013237-m", "Rxn016696-m", "Rxn016839-m", "Rxn016841-m", "Rxn016849-m", "Rxn016888-m", "Rxn016933-m", "Rxn017023-m", "Rxn017143-m", "Rxn018118-m", "Rxn0187…	MetaCyc:Menaquinols	["Menaquinols"]	["60024"]	["C05819"]	[]	["MNXM442"]	[]	""
Met000168-m	["an [acp] domain within a polyketide synthase", "polyketide synthase", "a polyketide-[acp]"]	""	""	*N[C@@H](COP(=O)([O-])OCC(C)(C)[C@@H](O)C(=O)NCCC(=O)NCCS)C(*)=O	""	27	["Rxn006451-m", "Rxn006456-m", "Rxn006459-m", "Rxn007708-m", "Rxn007735-m", "Rxn009546-m", "Rxn009566-m", "Rxn012585-m", "Rxn012592-m", "Rxn012597-m", "Rxn012603-m", "Rxn012608-m", "Rxn012621-m", "Rxn012626-m", "Rxn012644-m", "Rxn012645-m", "Rxn012762-m", "Rxn012764-m", "Rxn013242-m", "Rxn013243-m", "Rxn013248-m", "Rxn013249-m", "Rxn013785-m", "Rxn013786-m", "Rxn016228-m", "Rxn017375-m", "Rxn0173…	MetaCyc:Polyketide-ACP-Proteins	["Polyketide-ACP-Proteins"]	[]	[]	[]	["MNXM3339"]	[]	""
Met000169-m	["anthranilate", "anthranilic acid", "2-aminobenzoic acid", "vitamin L1", "o-aminobenzoic acid", "2-aminobenzoate", "o-aminobenzoate"]	C7H6NO2	136.13	Nc1ccccc1C(=O)[O-]	12.324662	36	["Rxn000151-m", "Rxn000165-m", "Rxn000835-k", "Rxn000838-k", "Rxn000841-k", "Rxn000903-m", "Rxn002051-m", "Rxn002072-m", "Rxn002073-m", "Rxn002074-m", "Rxn002076-m", "Rxn003073-m", "Rxn003631-m", "Rxn004208-m", "Rxn004911-m", "Rxn005179-m", "Rxn006722-k", "Rxn006976-m", "Rxn007359-m", "Rxn007448-k", "Rxn007452-k", "Rxn008006-m", "Rxn008009-m", "Rxn008423-m", "Rxn008493-m", "Rxn008507-m", "Rxn0085…	MetaCyc:ANTHRANILATE	["ANTHRANILATE"]	["16567"]	["C00108"]	["anth"]	["MNXM188"]	["5459842"]	""
Met000170-m	["(E)-caffeoyl-CoA", "3,4-dihydroxyacryloyl-CoA", "trans-caffeoyl-CoA"]	C30H38N7O19P3S	925.65	CC(C)(COP(=O)([O-])OP(=O)([O-])OC[C@H]1O[C@@H](n2cnc3c(N)ncnc32)[C@H](O)[C@@H]1OP(=O)([O-])[O-])[C@@H](O)C(=O)NCCC(=O)NCCSC(=O)/C=C/c1ccc(O)c(O)c1	-490.25943	36	["Rxn000514-m", "Rxn000521-m", "Rxn001638-k", "Rxn002213-m", "Rxn004279-m", "Rxn004658-m", "Rxn004660-m", "Rxn006448-k", "Rxn006912-k", "Rxn006916-k", "Rxn006917-k", "Rxn006930-k", "Rxn006974-k", "Rxn009337-m", "Rxn009380-m", "Rxn009397-m", "Rxn009417-m", "Rxn009418-m", "Rxn009419-m", "Rxn010513-k", "Rxn011554-m", "Rxn012116-m", "Rxn013246-m", "Rxn013715-m", "Rxn014194-m", "Rxn014195-m", "Rxn0147…	MetaCyc:CAFFEOYL-COA	["CAFFEOYL-COA"]	["57372"]	["C00323"]	[]	["MNXM443"]	["45266599"]	""
Met000171-m	["L-carnitine", "gamma-trimethyl-hydroxybutyrobetaine", "3-hydroxy-4-trimethylammoniobutanoate", "R-(-)-3-hydroxy-4-trimethylaminobutyrate", "vitamin B T", "bicarnesine", "(R)-carnitine", "gamma-L-trimethyl-beta-hydroxybutyrobetaine", "vitamin Bt", "3-carboxy-2-hydroxy-N,N,N-trimethyl-1-propanaminium"]	C7H15NO3	161.2	C[N+](C)(C)C[C@H](O)CC(=O)[O-]	26.8368	44	["Rxn000140-m", "Rxn001934-m", "Rxn002233-m", "Rxn002234-m", "Rxn002235-m", "Rxn002236-m", "Rxn002237-m", "Rxn002238-m", "Rxn002241-m", "Rxn003125-m", "Rxn004468-r", "Rxn007783-m", "Rxn010846-m", "Rxn010847-m", "Rxn010848-m", "Rxn010849-m", "Rxn010850-m", "Rxn010851-m", "Rxn010852-m", "Rxn011013-m", "Rxn013459-m", "Rxn013960-m", "Rxn014520-m", "Rxn016483-m", "Rxn016700-m", "Rxn017288-r", "Rxn0288…	MetaCyc:CARNITINE	["CARNITINE"]	["16347"]	["C00318"]	["crn"]	["MNXM173"]	["10917"]	""
Met000172-m	["di-trans,octa-cis-undecaprenyl phosphate", "ditrans,polycis-undecaprenyl phosphate", "ditrans,octacis-undecaprenyl phosphate", "C55-P", "Und-P"]	C55H89O4P	845.28	CC(C)=CCC/C(C)=C\CC/C(C)=C\CC/C(C)=C/CC/C(C)=C/CC/C(C)=C/CC/C(C)=C/CC/C(C)=C/CC/C(C)=C/CC/C(C)=C/CC/C(C)=C/COP(=O)([O-])[O-]	962.60144	31	["Rxn000699-m", "Rxn000705-m", "Rxn000878-m", "Rxn002760-m", "Rxn003532-m", "Rxn004734-m", "Rxn005130-m", "Rxn005588-m", "Rxn005589-m", "Rxn007464-m", "Rxn008178-m", "Rxn008529-k", "Rxn008660-k", "Rxn008667-k", "Rxn008976-m", "Rxn010538-m", "Rxn010542-m", "Rxn010545-m", "Rxn010547-m", "Rxn010549-m", "Rxn010570-m", "Rxn010572-m", "Rxn011017-k", "Rxn015737-m", "Rxn016591-m", "Rxn016697-m", "Rxn0168…	MetaCyc:CPD-9646	["CPD-9646"]	["60392"]	["C17556"]	[]	["MNXM89653"]	["25245635"]	""
Met000173-m	["(S)-malate", "(S)-malic acid", "L-apple acid", "L-malic acid", "L-hydroxysuccinic acid", "L-hydroxybutanedioic acid", "L-malate"]	C4H4O5	132.07	O=C([O-])C[C@H](O)C(=O)[O-]	-161.16376	25	["Rxn000084-m", "Rxn000298-k", "Rxn000576-m", "Rxn002702-m", "Rxn003115-m", "Rxn003191-m", "Rxn003192-m", "Rxn003193-m", "Rxn003194-m", "Rxn003200-m", "Rxn003207-m", "Rxn004268-m", "Rxn004279-m", "Rxn007784-m", "Rxn009019-m", "Rxn009450-m", "Rxn012119-m", "Rxn013757-m", "Rxn014525-m", "Rxn015729-m", "Rxn017828-r", "Rxn017832-r", "Rxn018049-m", "Rxn018118-m", "Rxn020016-r"]	MetaCyc:MAL	["MAL"]	["15589"]	["C00149"]	["mal__L"]	["MNXM98"]	["5459792"]	""
Met000174-m	["protocatechuate", "4-carboxy-1,2-dihydroxybenzene", "catechol-4-carboxylic acid", "4,5-dihydroxybenzoic acid", "benzoic acid, 3,4-dihydroxy-", "3,4-DHBA", "protocatehuic acid", "3,4-dihydroxybenzoic acid", "protocatechuic acid", "3,4-dihydroxybenzoate", "3,4-dihydrobenzoic acid", "Pca"]	C7H5O4	153.11	O=C([O-])c1ccc(O)c(O)c1	-80.96645	33	["Rxn000164-m", "Rxn000279-m", "Rxn000933-m", "Rxn001394-k", "Rxn001624-m", "Rxn001637-m", "Rxn001652-m", "Rxn001746-m", "Rxn002462-m", "Rxn002508-m", "Rxn003624-m", "Rxn003625-m", "Rxn003626-m", "Rxn003799-m", "Rxn004039-m", "Rxn004166-m", "Rxn004324-m", "Rxn004333-m", "Rxn004470-k", "Rxn005726-m", "Rxn006657-k", "Rxn009598-m", "Rxn010042-k", "Rxn011538-m", "Rxn011540-m", "Rxn011892-m", "Rxn0121…	MetaCyc:3-4-DIHYDROXYBENZOATE	["3-4-DIHYDROXYBENZOATE"]	["36241"]	["C00230"]	[]	["MNXM204"]	["54675866"]	""
Met000175-m	["an aldehyde", "aldehyde", "RCHO"]	""	""	*C=O	""	34	["Rxn000257-m", "Rxn000261-m", "Rxn000262-m", "Rxn000526-k", "Rxn000532-k", "Rxn000537-k", "Rxn001562-k", "Rxn001990-m", "Rxn001992-m", "Rxn001993-m", "Rxn001995-m", "Rxn001997-m", "Rxn001998-m", "Rxn001999-m", "Rxn002001-m", "Rxn002010-m", "Rxn002044-m", "Rxn002046-m", "Rxn002223-m", "Rxn003674-m", "Rxn004719-m", "Rxn004720-m", "Rxn004722-m", "Rxn004762-m", "Rxn005656-m", "Rxn009761-k", "Rxn0101…	MetaCyc:Aldehydes	["Aldehydes"]	["17478"]	["C00071"]	[]	["MNXM277"]	[]	""
Met000176-m	["bromide", "Br-", "bromide ion"]	Br	79.904	[Br-]	-0.3120594	31	["Rxn003668-r", "Rxn004056-m", "Rxn004668-m", "Rxn006768-k", "Rxn011493-m", "Rxn011494-m", "Rxn011495-m", "Rxn011504-m", "Rxn011525-m", "Rxn011526-m", "Rxn011527-m", "Rxn011528-m", "Rxn011529-m", "Rxn011531-m", "Rxn011532-m", "Rxn011533-m", "Rxn011537-m", "Rxn011538-m", "Rxn011539-m", "Rxn011540-m", "Rxn011541-m", "Rxn011542-m", "Rxn011543-m", "Rxn011544-m", "Rxn012000-m", "Rxn017021-m", "Rxn0174…	MetaCyc:BR-	["BR-"]	["15858"]	["C01324"]	[]	[]	["259"]	""
Met000177-m	["coenzyme M", "CoM", "2-mercaptoethanesulfonate", "H-S-CoM", "2-mercaptoethylsulfonate", "1-thioethanesulfonic acid", "2-mercaptoethanesulphonic acid", "beta-mercaptoethanesulfonic acid"]	C2H5O3S2	141.18	O=S(=O)([O-])CCS	-44.85646	33	["Rxn000350-m", "Rxn000363-m", "Rxn000490-m", "Rxn001727-m", "Rxn003301-m", "Rxn003303-m", "Rxn003763-m", "Rxn006318-m", "Rxn008021-k", "Rxn008050-k", "Rxn008098-m", "Rxn008880-k", "Rxn008881-k", "Rxn010146-m", "Rxn010147-m", "Rxn010148-m", "Rxn010154-m", "Rxn010726-k", "Rxn010728-k", "Rxn010771-k", "Rxn010987-m", "Rxn010988-m", "Rxn010993-m", "Rxn010994-m", "Rxn011101-k", "Rxn013298-m", "Rxn0150…	MetaCyc:CoM	["CoM"]	["58319"]	["C03576"]	[]	["MNXM399"]	["4077"]	""
Met000178-m	["L-homocysteine", "homo-cys", "homocysteine"]	C4H9NO2S	135.18	[NH3+][C@@H](CCS)C(=O)[O-]	10.670094	30	["Rxn000352-m", "Rxn000468-m", "Rxn000472-m", "Rxn001093-k", "Rxn001096-k", "Rxn001707-k", "Rxn001906-m", "Rxn001949-m", "Rxn002389-m", "Rxn002390-m", "Rxn002952-m", "Rxn002953-m", "Rxn002954-m", "Rxn002955-m", "Rxn003292-m", "Rxn003881-m", "Rxn007513-m", "Rxn007961-m", "Rxn007974-m", "Rxn009624-m", "Rxn010163-m", "Rxn011313-k", "Rxn011395-k", "Rxn011782-m", "Rxn013001-m", "Rxn013451-m", "Rxn0137…	MetaCyc:HOMO-CYS	["HOMO-CYS"]	["58199"]	["C00155"]	["hcys__L"]	["MNXM123"]	["6971015"]	""
Met000179-m	["methylamine", "methylammonium", "monomethylammonium ion", "monomethylamine", "aminomethane", "methylammonium ion", "methanamine", "MMA"]	CH6N	32.065	C[NH3+]	70.25467	34	["Rxn000269-m", "Rxn000329-m", "Rxn000466-m", "Rxn002015-m", "Rxn002797-m", "Rxn003276-m", "Rxn003338-m", "Rxn003340-m", "Rxn004350-m", "Rxn004355-m", "Rxn006035-m", "Rxn006171-m", "Rxn006189-m", "Rxn007325-k", "Rxn008012-m", "Rxn008363-k", "Rxn008880-k", "Rxn008881-k", "Rxn009182-m", "Rxn010023-k", "Rxn010138-m", "Rxn013324-m", "Rxn013758-m", "Rxn013776-m", "Rxn014200-m", "Rxn014679-m", "Rxn0147…	MetaCyc:METHYLAMINE	["METHYLAMINE"]	["59338"]	["C00218"]	[]	["MNXM255"]	["644041"]	""
Met000180-m	["a 5,10-methylenetetrahydrofolate", "(-)CH2H4folate", "(-)5,10-methylene-5,6,7,8-tetrahydrofolate", "methylene-H4PteGlu(n)", "methylene-THF(glu)n", "methylene-H4PteGlun", "methylene-tetrahydropteroylpolyglutamates"]	""	""	*C(=O)CC[C@H](NC(=O)c1ccc(N2C[C@@H]3CNc4nc(N)[nH]c(=O)c4N3C2)cc1)C(=O)[O-]	""	24	["Rxn000312-m", "Rxn000314-m", "Rxn000483-m", "Rxn000497-m", "Rxn000920-m", "Rxn002418-m", "Rxn002483-m", "Rxn002552-m", "Rxn002738-m", "Rxn002740-m", "Rxn002874-m", "Rxn003273-m", "Rxn008633-m", "Rxn009453-m", "Rxn010934-m", "Rxn010935-m", "Rxn011160-m", "Rxn013978-m", "Rxn014202-m", "Rxn014425-m", "Rxn015648-m", "Rxn017116-m", "Rxn017126-m", "Rxn018391-m"]	MetaCyc:METHYLENE-THF-GLU-N	["METHYLENE-THF-GLU-N"]	[]	[]	[]	["MNXM162297"]	[]	""
Met000181-m	["nitric oxide", "NO", "nitrogen monoxide", "nitrogen protoxide"]	NO	30.006	N=O	-54.5	25	["Rxn003388-m", "Rxn003389-m", "Rxn003391-m", "Rxn003842-m", "Rxn004588-m", "Rxn004869-m", "Rxn005381-m", "Rxn005393-m", "Rxn005547-m", "Rxn005813-m", "Rxn006608-m", "Rxn006610-m", "Rxn006611-m", "Rxn006613-m", "Rxn006616-m", "Rxn006618-m", "Rxn006619-m", "Rxn007096-m", "Rxn007097-m", "Rxn008580-m", "Rxn008598-m", "Rxn009436-m", "Rxn009449-m", "Rxn010138-m", "Rxn010408-m"]	MetaCyc:NITRIC-OXIDE	["NITRIC-OXIDE"]	["16480"]	["C00533"]	["no"]	["MNXM228"]	["145068"]	""
Met000182-m	["5-phospho-alpha-D-ribose 1-diphosphate", "PRPP", "5-phosphoribosyl 1-pyrophosphate", "5-phosphoribosyl diphosphate", "5-phosphoribosyl-1-PP", "5-phosphoribosyl-PP", "5-phosphoribosyl-1-pyrophosphate", "5-phosphoribosylpyrophosphate", "phosphoribosylpyrophosphate", "5-phospho-ribosyl-pyrophosphate", "alpha-D-5-phosphoribosylPP", "alpha-D-5-P-RibosylPP"]	C5H8O14P3	385.03	O=P([O-])([O-])OC[C@H]1O[C@H](OP(=O)([O-])OP(=O)([O-])[O-])[C@H](O)[C@@H]1O	-740.25256	29	["Rxn000714-m", "Rxn000715-m", "Rxn001830-m", "Rxn001954-m", "Rxn002149-m", "Rxn002910-m", "Rxn003000-m", "Rxn003382-m", "Rxn003446-m", "Rxn003629-m", "Rxn003630-m", "Rxn003631-m", "Rxn003691-m", "Rxn003913-m", "Rxn004402-m", "Rxn004501-m", "Rxn005411-m", "Rxn006292-m", "Rxn006295-m", "Rxn007208-m", "Rxn007209-k", "Rxn007215-k", "Rxn007216-k", "Rxn007223-k", "Rxn011931-m", "Rxn015050-m", "Rxn0165…	MetaCyc:PRPP	["PRPP"]	["58017"]	["C00119"]	["prpp"]	["MNXM91"]	["20848918"]	""
Met000183-m	["alpha,alpha-trehalose", "alpha-D-glucopyranosyl alpha-D-glucopyranoside", "alpha-D-Glcp-(1<->1)-alpha-D-Glcp", "D-(+)-trehalose"]	C12H22O11	342.3	OC[C@H]1O[C@H](O[C@H]2O[C@H](CO)[C@@H](O)[C@H](O)[C@H]2O)[C@H](O)[C@@H](O)[C@@H]1O	-150.79538	27	["Rxn001115-m", "Rxn001787-m", "Rxn002036-m", "Rxn008159-m", "Rxn008222-m", "Rxn008877-k", "Rxn009788-m", "Rxn009903-m", "Rxn009904-m", "Rxn010101-k", "Rxn014340-m", "Rxn016227-m", "Rxn016236-m", "Rxn017430-m", "Rxn017431-m", "Rxn017432-m", "Rxn017433-m", "Rxn017456-m", "Rxn017457-m", "Rxn017458-m", "Rxn017459-m", "Rxn017460-m", "Rxn017592-m", "Rxn018474-m", "Rxn018982-m", "Rxn018984-m", "Rxn0325…	MetaCyc:TREHALOSE	["TREHALOSE"]	["16551"]	["C01083"]	["tre"]	[]	["7427"]	""
Met000184-m	["citrate", "citr", "cit", "citric acid", "2-hydroxy-1,2,3-propanetricarboxylic acid"]	C6H5O7	189.1	O=C([O-])CC(O)(CC(=O)[O-])C(=O)[O-]	-230.69292	25	["Rxn000897-m", "Rxn001712-r", "Rxn001923-m", "Rxn002145-m", "Rxn002329-m", "Rxn002333-m", "Rxn002337-m", "Rxn002338-m", "Rxn004171-m", "Rxn004967-m", "Rxn004969-m", "Rxn006163-m", "Rxn007024-m", "Rxn007757-m", "Rxn008076-m", "Rxn011118-k", "Rxn011905-m", "Rxn011907-m", "Rxn011912-m", "Rxn011917-m", "Rxn011918-m", "Rxn012188-m", "Rxn013020-m", "Rxn013021-m", "Rxn014615-m"]	MetaCyc:CIT	["CIT"]	["16947"]	["C00158"]	["cit"]	["MNXM131"]	["31348"]	""
Met000185-m	["D-glucopyranose 6-phosphate", "D-glucopyranose-6-P"]	C6H11O9P	258.12	O=P([O-])([O-])OC[C@H]1OC(O)[C@H](O)[C@@H](O)[C@@H]1O	-319.04593	32	["Rxn000614-k", "Rxn000791-m", "Rxn000806-m", "Rxn000962-k", "Rxn001805-m", "Rxn002004-m", "Rxn002761-m", "Rxn002766-m", "Rxn003212-m", "Rxn003310-m", "Rxn003346-k", "Rxn003497-m", "Rxn003548-m", "Rxn006216-m", "Rxn007381-k", "Rxn007596-k", "Rxn007684-m", "Rxn009293-m", "Rxn009619-m", "Rxn009620-m", "Rxn009621-m", "Rxn010155-k", "Rxn011116-m", "Rxn014745-m", "Rxn017963-m", "Rxn018056-m", "Rxn0184…	MetaCyc:D-glucopyranose-6-phosphate	["D-glucopyranose-6-phosphate"]	["4170"]	["C00092"]	[]	["MNXM160"]	[]	""
Met000186-m	["thiosulfate", "S2O3", "S2O3-", "HS2O3-"]	HO3S2	113.13	O=S(=O)([O-])S	-112.74094	32	["Rxn000362-m", "Rxn000730-k", "Rxn000884-m", "Rxn001086-m", "Rxn001707-k", "Rxn003734-m", "Rxn004135-k", "Rxn004303-m", "Rxn005251-m", "Rxn005252-m", "Rxn008581-m", "Rxn009023-k", "Rxn009024-k", "Rxn009025-k", "Rxn010330-k", "Rxn010514-m", "Rxn010515-m", "Rxn010981-k", "Rxn010982-k", "Rxn011118-m", "Rxn011236-m", "Rxn011467-m", "Rxn011472-m", "Rxn015107-m", "Rxn015215-m", "Rxn015231-m", "Rxn0169…	MetaCyc:S2O3	["S2O3"]	["33539"]	["C00320"]	["tsul"]	["MNXM323"]	["439208"]	""
Met000187-m	["uracil", "U"]	C4H4N2O2	112.09	O=c1cc[nH]c(=O)[nH]1	-28.995518	26	["Rxn000141-m", "Rxn000273-m", "Rxn002403-m", "Rxn002539-m", "Rxn002540-m", "Rxn004473-m", "Rxn007575-m", "Rxn011351-k", "Rxn011352-k", "Rxn011922-m", "Rxn013010-m", "Rxn013490-m", "Rxn014419-m", "Rxn014707-m", "Rxn014708-m", "Rxn016623-m", "Rxn016895-m", "Rxn016960-m", "Rxn019063-m", "Rxn019064-m", "Rxn019065-m", "Rxn019066-m", "Rxn019075-m", "Rxn019086-m", "Rxn025572-r", "Rxn041036-r"]	MetaCyc:URACIL	["URACIL"]	["17568"]	["C00106"]	["ura"]	["MNXM158"]	["1174"]	""
Met000188-m	["a (1->4)-alpha-D-glucan", "a 1,4-alpha-D-glucan"]	""	""	*O[C@H]1O[C@H](CO)[C@@H](O[C@H]2O[C@H](CO)[C@@H](O[C@H]3O[C@H](CO)[C@@H](O[C@H]4O[C@H](CO)[C@@H](O*)[C@H](O)[C@H]4O)[C@H](O)[C@H]3O)[C@H](O)[C@H]2O)[C@H](O)[C@H]1O	""	11	["Rxn000639-m", "Rxn001164-m", "Rxn001168-m", "Rxn001700-m", "Rxn002032-m", "Rxn002856-m", "Rxn007279-m", "Rxn007286-m", "Rxn011222-m", "Rxn014810-m", "Rxn016787-m"]	MetaCyc:1-4-alpha-D-Glucan	["1-4-alpha-D-Glucan"]	["28102"]	["C00718"]	["14glucan"]	["MNXM2905"]	[]	""
Met000189-m	["2-oxobutanoate", "2-oxobutyrate", "2-ketobutyrate", "2-oxobutyric acid", "alpha-oxobutyric acid", "alpha-ketobutyrate", "alpha-ketobutyric acid", "2-oxo-butyrate", "2-keto-butyrate", "2-ketobutyric acid", "a-ketobutyric acid"]	C4H5O3	101.08	CCC(=O)C(=O)[O-]	-60.026466	36	["Rxn000396-m", "Rxn000421-m", "Rxn000842-k", "Rxn001682-m", "Rxn001897-m", "Rxn002954-m", "Rxn002958-m", "Rxn003063-m", "Rxn003249-m", "Rxn003261-m", "Rxn004063-k", "Rxn004489-m", "Rxn004986-k", "Rxn006736-m", "Rxn007954-m", "Rxn007960-m", "Rxn009839-k", "Rxn009840-k", "Rxn009844-k", "Rxn010300-m", "Rxn012723-m", "Rxn014356-r", "Rxn014825-m", "Rxn014826-m", "Rxn014857-m", "Rxn015873-m", "Rxn0168…	MetaCyc:2-OXOBUTANOATE	["2-OXOBUTANOATE"]	["16763"]	["C00109"]	["2obut"]	["MNXM159"]	["3593277"]	""
Met000190-m	["dTDP-beta-L-rhamnose", "dTDP-6-deoxy-beta-L-mannose"]	C16H24N2O15P2	546.32	Cc1cn([C@H]2C[C@H](O)[C@@H](COP(=O)([O-])OP(=O)([O-])O[C@H]3O[C@@H](C)[C@H](O)[C@@H](O)[C@H]3O)O2)c(=O)[nH]c1=O	-471.8614	26	["Rxn002588-m", "Rxn004363-m", "Rxn004495-m", "Rxn005105-m", "Rxn005106-m", "Rxn005146-m", "Rxn006661-m", "Rxn006783-m", "Rxn007792-k", "Rxn007869-k", "Rxn008205-m", "Rxn009850-m", "Rxn009879-m", "Rxn009890-m", "Rxn009891-m", "Rxn010311-k", "Rxn012083-m", "Rxn014021-m", "Rxn014025-m", "Rxn014045-m", "Rxn014102-m", "Rxn014103-m", "Rxn014104-m", "Rxn016116-m", "Rxn016779-m", "Rxn017612-m"]	MetaCyc:DTDP-RHAMNOSE	["DTDP-RHAMNOSE"]	["57510"]	["C03319"]	["dtdprmn"]	["MNXM899"]	["25245982"]	""
Met000191-m	["Fe3+", "ferric iron", "ferric ion", "iron(III)", "FeIII"]	Fe	55.847	[Fe+3]	-3.9085345	97	["Rxn002654-m", "Rxn003024-m", "Rxn003546-k", "Rxn005352-m", "Rxn005735-m", "Rxn005736-m", "Rxn007237-m", "Rxn007294-m", "Rxn008315-k", "Rxn008362-m", "Rxn008364-m", "Rxn008569-m", "Rxn008670-m", "Rxn008700-m", "Rxn010092-m", "Rxn012016-m", "Rxn012350-m", "Rxn012362-m", "Rxn012368-m", "Rxn013098-m", "Rxn014018-m", "Rxn016562-m", "Rxn017664-m", "Rxn018310-m", "Rxn018892-r", "Rxn022252-r", "Rxn0223…	MetaCyc:FE%2b3	["FE%2b3"]	["29034"]	["C14819"]	["fe3"]	["MNXM196"]	["29936"]	""
Met000192-m	["beta-D-fructofuranose 6-phosphate", "F6P", "D-fructose-6-phosphate", "fructose-6P", "fructose-6-P", "fruc6p", "fru-6-P", "fructose-6-phosphate", "A-D-fructose-6-P", "D-fructose-6-P", "D-fructose 6-phosphate", "D-fructofuranose 6-phosphate"]	C6H11O9P	258.12	O=P([O-])([O-])OC[C@H]1O[C@](O)(CO)[C@@H](O)[C@@H]1O	-317.66592	35	["Rxn000733-k", "Rxn000812-m", "Rxn000917-m", "Rxn001038-m", "Rxn001539-k", "Rxn001739-k", "Rxn001806-m", "Rxn001835-m", "Rxn002287-k", "Rxn002314-k", "Rxn002323-k", "Rxn002633-m", "Rxn002689-m", "Rxn002692-m", "Rxn002772-m", "Rxn002824-k", "Rxn003086-m", "Rxn003230-m", "Rxn003232-m", "Rxn003345-k", "Rxn003497-m", "Rxn003702-m", "Rxn003777-m", "Rxn004071-k", "Rxn004072-k", "Rxn006754-m", "Rxn0076…	MetaCyc:FRUCTOSE-6P	["FRUCTOSE-6P"]	["57634"]	["C05345"]	["f6p"]	["MNXM89621"]	["21604863"]	""
Met000193-m	["an L-1-phosphatidylethanolamine", "a glycerophosphoethanolamine", "a phosphatidylethanolamine", "a 1-phosphatidylethanolamine", "an L-1-phosphotidylethanolamine", "a phosphatidylethenolamine", "an O-(1-beta-acyl-2-acyl-sn-glycero-3-phospho)-ethanolamine", "PtdEtn"]	""	""	*C(=O)OC[C@H](COP(=O)([O-])OCC[NH3+])OC(*)=O	""	30	["Rxn000464-m", "Rxn001723-k", "Rxn001724-k", "Rxn001725-k", "Rxn001726-k", "Rxn001939-m", "Rxn002628-m", "Rxn003534-m", "Rxn003823-k", "Rxn006818-m", "Rxn007273-m", "Rxn007287-m", "Rxn008024-m", "Rxn008319-m", "Rxn008977-m", "Rxn008978-m", "Rxn008979-m", "Rxn008981-m", "Rxn009909-k", "Rxn011012-k", "Rxn012014-m", "Rxn012142-m", "Rxn012811-m", "Rxn012818-m", "Rxn012874-m", "Rxn016735-m", "Rxn0170…	MetaCyc:L-1-PHOSPHATIDYL-ETHANOLAMINE	["L-1-PHOSPHATIDYL-ETHANOLAMINE"]	["16038"]	["C00350"]	[]	["MNXM4022"]	[]	""
Met000194-m	["a long-chain fatty acid", "LCFA"]	""	""	*CCCCCCCCCCCCC(=O)[O-]	""	21	["Rxn001529-m", "Rxn001530-m", "Rxn001811-m", "Rxn001931-m", "Rxn001934-m", "Rxn002011-m", "Rxn002018-m", "Rxn002644-m", "Rxn002646-m", "Rxn003162-m", "Rxn003163-m", "Rxn006332-m", "Rxn009056-m", "Rxn009057-m", "Rxn009725-m", "Rxn009853-m", "Rxn010996-m", "Rxn010998-m", "Rxn011625-m", "Rxn014921-m", "Rxn019102-m"]	MetaCyc:Long-Chain-Fatty-Acids	["Long-Chain-Fatty-Acids"]	["15904"]	["C00638"]	[]	["MNXM96037"]	[]	""
Met000195-m	["oleate", "oleic acid", "(9Z)-octadec-9-enoate", "(9Z)-octadecenoate", "(9Z)-octadecenoic acid", "(9Z)-octadec-9-enoic acid", "(Z)-octadec-9-enoic acid", "18:1 n-9", "18:1Delta9cis", "C18:1 n-9", "cis-9-octadecenoic acid", "cis-Delta9-octadecenoic acid", "cis-oleic acid", "octadec-9-enoic acid", "octadecenoate (n-C18:1)", "9-octadecenoic acid"]	C18H33O2	281.46	CCCCCCCC/C=C\CCCCCCCC(=O)[O-]	300.16492	123	["Rxn000995-m", "Rxn003432-m", "Rxn004234-m", "Rxn005406-m", "Rxn006339-m", "Rxn006483-m", "Rxn007763-m", "Rxn007771-m", "Rxn007870-m", "Rxn007902-m", "Rxn007903-m", "Rxn007923-m", "Rxn007924-m", "Rxn007963-m", "Rxn007965-m", "Rxn008354-k", "Rxn009060-m", "Rxn012181-m", "Rxn012814-m", "Rxn013801-m", "Rxn016265-m", "Rxn016283-m", "Rxn016383-m", "Rxn017199-m", "Rxn022260-r", "Rxn022516-r", "Rxn0269…	MetaCyc:OLEATE-CPD	["OLEATE-CPD"]	["30823"]	["C00712"]	["ocdcea"]	["MNXM306"]	["5460221"]	""
Met000196-m	["an oxidized factor 420", "an oxidized coenzyme F420"]	""	""	*C(=O)[C@H](C)OP(=O)([O-])OC[C@@H](O)[C@@H](O)[C@@H](O)Cn1c2nc(=O)[nH]c(=O)c-2cc2ccc(O)cc21	""	23	["Rxn000332-m", "Rxn002346-m", "Rxn003247-m", "Rxn003255-m", "Rxn003302-m", "Rxn003960-m", "Rxn004681-m", "Rxn005661-m", "Rxn005997-m", "Rxn007768-m", "Rxn007828-m", "Rxn007872-m", "Rxn007873-m", "Rxn008380-m", "Rxn008381-m", "Rxn008998-m", "Rxn009001-m", "Rxn009003-m", "Rxn010495-m", "Rxn010508-m", "Rxn010993-m", "Rxn013439-m", "Rxn015046-m"]	MetaCyc:Oxidized-Factor-F420	["Oxidized-Factor-F420"]	[]	[]	[]	["MNXM5253"]	[]	""
Met000197-m	["palmitate", "hexadecanoate (n-C16:0)", "palmitic acid", "hexadecanoate", "hexadecanoic acid"]	C16H31O2	255.42	CCCCCCCCCCCCCCCC(=O)[O-]	256.09268	98	["Rxn000371-m", "Rxn000969-m", "Rxn000999-m", "Rxn001534-m", "Rxn002643-m", "Rxn003468-m", "Rxn003859-m", "Rxn005646-m", "Rxn006338-m", "Rxn006349-m", "Rxn007018-m", "Rxn007559-k", "Rxn007900-m", "Rxn009058-m", "Rxn009296-m", "Rxn009908-m", "Rxn011006-m", "Rxn011627-m", "Rxn012180-m", "Rxn012815-m", "Rxn013042-m", "Rxn016181-m", "Rxn016245-m", "Rxn018025-m", "Rxn022196-r", "Rxn022200-r", "Rxn0223…	MetaCyc:PALMITATE	["PALMITATE"]	["7896"]	["C00249"]	["hdca"]	["MNXM108"]	["504166"]	""
Met000198-m	["a [protein]-L-lysine", "an [enzyme]-lysine"]	""	""	*N[C@@H](CCCC[NH3+])C(*)=O	""	23	["Rxn000582-m", "Rxn001264-m", "Rxn003621-m", "Rxn008333-m", "Rxn008334-m", "Rxn008995-m", "Rxn009006-m", "Rxn009008-m", "Rxn009342-m", "Rxn009343-m", "Rxn010191-m", "Rxn010192-m", "Rxn011143-m", "Rxn011387-m", "Rxn011758-m", "Rxn011759-m", "Rxn012276-m", "Rxn012513-m", "Rxn013531-m", "Rxn013532-m", "Rxn015486-m", "Rxn017122-m", "Rxn017150-m"]	MetaCyc:Protein-L-lysine	["Protein-L-lysine"]	[]	["C02188"]	[]	["MNXM149166"]	[]	""
Met000199-m	["a reduced factor 420", "a reduced cofactor F420", "a reduced coenzyme F420"]	""	""	*C(=O)[C@H](C)OP(=O)([O-])OC[C@@H](O)[C@@H](O)[C@@H](O)CN1c2cc(O)ccc2Cc2c1[nH]c(=O)[nH]c2=O	""	23	["Rxn000332-m", "Rxn002346-m", "Rxn003247-m", "Rxn003255-m", "Rxn003302-m", "Rxn003960-m", "Rxn004681-m", "Rxn005661-m", "Rxn005997-m", "Rxn007768-m", "Rxn007828-m", "Rxn007872-m", "Rxn007873-m", "Rxn008380-m", "Rxn008381-m", "Rxn008998-m", "Rxn009001-m", "Rxn009003-m", "Rxn010495-m", "Rxn010508-m", "Rxn010993-m", "Rxn013439-m", "Rxn015046-m"]	MetaCyc:Reduced-Factor-F420	["Reduced-Factor-F420"]	["15823"]	["C01080"]	[]	["MNXM5291"]	[]	""
Met000200-m	["UTP", "uridine-triphosphate", "uridine-5'-triphosphate"]	C9H11N2O15P3	480.11	O=c1ccn([C@@H]2O[C@H](COP(=O)([O-])OP(=O)([O-])OP(=O)([O-])[O-])[C@@H](O)[C@H]2O)c(=O)[nH]1	-618.39075	39	["Rxn000128-k", "Rxn000435-k", "Rxn000652-k", "Rxn000821-k", "Rxn000823-k", "Rxn000844-m", "Rxn000858-m", "Rxn000865-m", "Rxn001704-k", "Rxn002367-m", "Rxn002754-k", "Rxn002763-m", "Rxn003362-m", "Rxn003894-m", "Rxn005447-m", "Rxn005450-m", "Rxn006768-m", "Rxn007063-m", "Rxn007064-m", "Rxn007065-m", "Rxn007083-m", "Rxn007098-m", "Rxn007244-m", "Rxn009873-k", "Rxn013494-m", "Rxn014218-m", "Rxn0146…	MetaCyc:UTP	["UTP"]	["46398"]	["C00075"]	["utp"]	["MNXM121"]	["7058168"]	""
Met000201-m	["carbon monoxide", "CO", "carbon monooxide"]	CO	28.01	[C-]#[O+]	-32.8	30	["Rxn000132-m", "Rxn000133-m", "Rxn000256-m", "Rxn001915-m", "Rxn002926-m", "Rxn003662-m", "Rxn003683-m", "Rxn003719-m", "Rxn004031-m", "Rxn004184-k", "Rxn004364-k", "Rxn006039-m", "Rxn006359-m", "Rxn007994-k", "Rxn008039-k", "Rxn009090-k", "Rxn009114-k", "Rxn009943-m", "Rxn010092-m", "Rxn010093-m", "Rxn010491-m", "Rxn010821-m", "Rxn010822-m", "Rxn010824-m", "Rxn013664-m", "Rxn013665-m", "Rxn0152…	MetaCyc:CARBON-MONOXIDE	["CARBON-MONOXIDE"]	["17245"]	["C00237"]	[]	["MNXM10881"]	["281"]	""
Met000202-m	["CDP", "cytidine-diphosphate", "cytidine-5'-diphosphate"]	C9H12N3O11P2	400.16	Nc1ccn([C@@H]2O[C@H](COP(=O)([O-])OP(=O)([O-])[O-])[C@@H](O)[C@H]2O)c(=O)n1	-455.70514	30	["Rxn000369-k", "Rxn000650-k", "Rxn001877-m", "Rxn002256-m", "Rxn002257-m", "Rxn002577-m", "Rxn002753-k", "Rxn003875-m", "Rxn004982-m", "Rxn004983-m", "Rxn004985-m", "Rxn004986-m", "Rxn005162-m", "Rxn005446-m", "Rxn005449-m", "Rxn006081-m", "Rxn007926-m", "Rxn014026-m", "Rxn014027-m", "Rxn014029-m", "Rxn014030-m", "Rxn014129-m", "Rxn014793-m", "Rxn015970-m", "Rxn016119-m", "Rxn032168-r", "Rxn0377…	MetaCyc:CDP	["CDP"]	["58069"]	["C00112"]	["cdp"]	["MNXM220"]	["20056867"]	""
Met000203-m	["beta-D-mannopyranose"]	C6H12O6	180.16	OC[C@H]1O[C@@H](O)[C@@H](O)[C@@H](O)[C@@H]1O	-95.02656	24	["Rxn001141-m", "Rxn007400-m", "Rxn007988-m", "Rxn011346-m", "Rxn011347-m", "Rxn011348-m", "Rxn011353-m", "Rxn011354-m", "Rxn011355-m", "Rxn011356-m", "Rxn011357-m", "Rxn011358-m", "Rxn011359-m", "Rxn011360-m", "Rxn011361-m", "Rxn011362-m", "Rxn011363-m", "Rxn011364-m", "Rxn011365-m", "Rxn011366-m", "Rxn011367-m", "Rxn011468-k", "Rxn014031-m", "Rxn022228-r"]	MetaCyc:CPD-12601	["CPD-12601"]	["28563"]	["C02209"]	[]	["MNXM7967"]	["439680"]	""
Met000204-m	["(R)-lactate", "(R)-2-hydroxypropanate", "D-lactate", "(R)-lactic acid", "D-lactic acid"]	C3H5O3	89.071	C[C@@H](O)C(=O)[O-]	-72.12645	26	["Rxn000096-m", "Rxn002415-m", "Rxn002435-m", "Rxn002565-m", "Rxn002566-m", "Rxn002876-m", "Rxn002877-m", "Rxn003109-m", "Rxn003111-m", "Rxn003116-m", "Rxn004691-m", "Rxn007967-m", "Rxn008473-m", "Rxn009466-m", "Rxn010190-m", "Rxn010192-m", "Rxn010194-m", "Rxn010434-k", "Rxn010903-m", "Rxn013168-m", "Rxn014540-r", "Rxn016737-m", "Rxn016846-m", "Rxn017824-r", "Rxn039824-r", "Rxn050840-r"]	MetaCyc:D-LACTATE	["D-LACTATE"]	["16004"]	["C00256"]	["lac__D"]	["MNXM285"]	["5460179"]	""
Met000205-m	["D-glycerate", "(R)-glycerate", "glycerate", "D-glyceric acid"]	C3H5O4	105.07	O=C([O-])[C@H](O)CO	-106.256454	25	["Rxn000092-m", "Rxn000959-m", "Rxn002759-m", "Rxn002830-m", "Rxn002834-m", "Rxn002835-m", "Rxn002994-m", "Rxn003551-m", "Rxn005306-m", "Rxn007537-k", "Rxn007752-m", "Rxn007753-m", "Rxn007754-m", "Rxn007946-m", "Rxn010786-k", "Rxn011060-k", "Rxn011432-m", "Rxn012968-m", "Rxn015647-m", "Rxn016670-m", "Rxn016812-m", "Rxn016855-m", "Rxn018326-m", "Rxn019014-m", "Rxn053360-r"]	MetaCyc:GLYCERATE	["GLYCERATE"]	["16659"]	["C00258"]	["glyc__R"]	["MNXM189"]	["5460358"]	""
Met000206-m	["L-histidine", "his", "glyoxaline-5-alanine", "alpha-amino-4-imidazoleproprionic acid", "(S)-alpha-amino-1H-imidazole-4-propanoic acid", "H", "histidine", "L-his"]	C6H9N3O2	155.16	[NH3+][C@@H](Cc1c[nH]cn1)C(=O)[O-]	35.000095	26	["Rxn000981-k", "Rxn001229-m", "Rxn002240-m", "Rxn002935-m", "Rxn002939-m", "Rxn002940-m", "Rxn002941-m", "Rxn002942-m", "Rxn002947-m", "Rxn004628-m", "Rxn007337-m", "Rxn007343-m", "Rxn007389-k", "Rxn007390-k", "Rxn008546-m", "Rxn008833-m", "Rxn009080-m", "Rxn011123-k", "Rxn011245-k", "Rxn012186-m", "Rxn012195-m", "Rxn012298-m", "Rxn014718-m", "Rxn014969-m", "Rxn017071-m", "Rxn049248-r"]	MetaCyc:HIS	["HIS"]	["57595"]	["C00135"]	["his__L"]	["MNXM134"]	["6971009"]	""
Met000207-m	["N-acetyl-D-glucosamine", "NAcGlc", "N-acetylglucosamine", "GlcNAc", "2-acetamido-2-deoxy-D-glucose"]	C8H15NO6	221.21	CC(=O)N[C@H]1C(O)O[C@H](CO)[C@@H](O)[C@@H]1O	-58.563206	23	["Rxn001022-k", "Rxn001136-m", "Rxn001156-m", "Rxn001188-m", "Rxn002774-m", "Rxn003321-m", "Rxn003322-m", "Rxn003325-m", "Rxn005204-m", "Rxn005205-m", "Rxn005738-m", "Rxn005804-m", "Rxn005805-m", "Rxn005806-m", "Rxn008020-m", "Rxn008027-m", "Rxn008721-m", "Rxn009139-m", "Rxn010589-m", "Rxn011115-m", "Rxn016901-m", "Rxn017365-m", "Rxn018472-m"]	MetaCyc:N-acetyl-D-glucosamine	["N-acetyl-D-glucosamine"]	["506227"]	["C00140"]	[]	["MNXM143"]	[]	""
Met000208-m	["nicotinamide", "6-aminonicotinamide", "vitamin PP", "niacinamide", "nicotinic acid amide"]	C6H6N2O	122.13	NC(=O)c1cccnc1	48.306725	39	["Rxn000714-m", "Rxn000718-m", "Rxn000723-m", "Rxn000803-m", "Rxn003355-m", "Rxn003377-m", "Rxn003378-m", "Rxn003396-m", "Rxn003786-m", "Rxn004757-m", "Rxn006854-m", "Rxn006862-m", "Rxn006958-m", "Rxn006960-m", "Rxn007860-m", "Rxn009484-k", "Rxn009485-k", "Rxn010512-r", "Rxn011755-m", "Rxn012275-m", "Rxn013184-r", "Rxn014012-r", "Rxn015297-m", "Rxn017122-m", "Rxn017129-m", "Rxn018147-m", "Rxn0361…	MetaCyc:NIACINAMIDE	["NIACINAMIDE"]	["17154"]	["C00153"]	["ncam"]	["MNXM216"]	["936"]	""
Met000209-m	["nicotinate", "3-pyridinecarboxylic acid", "nicotinic acid", "wampocap", "nicolar", "nicocap", "nicobid", "nico-400-", "nicamin", "niacin", "niacine", "vitamin B3", "3-pyridinecarboxylate", "pyridine-3-carboxylate"]	C6H4NO2	122.1	O=C([O-])c1cccnc1	-14.987576	31	["Rxn001462-k", "Rxn001464-k", "Rxn001934-k", "Rxn002426-k", "Rxn002567-m", "Rxn003377-m", "Rxn003379-m", "Rxn003380-m", "Rxn003381-m", "Rxn003382-m", "Rxn004340-k", "Rxn004739-m", "Rxn005836-k", "Rxn006165-m", "Rxn006959-m", "Rxn006960-m", "Rxn007403-k", "Rxn007576-m", "Rxn008927-k", "Rxn009423-m", "Rxn011708-m", "Rxn011711-m", "Rxn011712-m", "Rxn011713-m", "Rxn011714-m", "Rxn011719-m", "Rxn0117…	MetaCyc:NIACINE	["NIACINE"]	["32544"]	["C00253"]	["nac"]	["MNXM274"]	["937"]	""
Met000210-m	["nitrate", "NO3", "NO3-"]	NO3	62.005	O=[N+]([O-])[O-]	-26.92206	19	["Rxn000345-m", "Rxn003384-m", "Rxn003385-m", "Rxn003386-m", "Rxn003387-m", "Rxn003768-m", "Rxn003842-m", "Rxn004637-m", "Rxn005547-m", "Rxn008598-m", "Rxn008599-m", "Rxn009125-m", "Rxn011173-m", "Rxn013993-m", "Rxn016696-m", "Rxn016829-m", "Rxn016943-m", "Rxn016944-m", "Rxn017144-m"]	MetaCyc:NITRATE	["NITRATE"]	["17632"]	["C00244"]	["no3"]	[]	["943"]	""
Met000211-m	["a nucleoside 5'-monophosphate", "mononucleotide", "a nucleoside 5'-phosphate", "NMP", "a nucleoside monophosphate"]	""	""	*[C@@H]1O[C@H](COP(=O)([O-])[O-])[C@@H](O)[C@H]1*	""	22	["Rxn000984-m", "Rxn000987-m", "Rxn000989-m", "Rxn000991-m", "Rxn000993-m", "Rxn001021-m", "Rxn001057-m", "Rxn001062-m", "Rxn001571-m", "Rxn003406-m", "Rxn003408-m", "Rxn003409-m", "Rxn003413-m", "Rxn003414-m", "Rxn007009-m", "Rxn007377-m", "Rxn008724-m", "Rxn016722-m", "Rxn016977-m", "Rxn016982-m", "Rxn017009-m", "Rxn017101-m"]	MetaCyc:Nucleoside-Monophosphates	["Nucleoside-Monophosphates"]	["29075"]	["C02171"]	[]	[]	[]	""
Met000212-m	["beta-alanine", "3-azaniumylpropanoate", "3-ammoniopropanoate"]	C3H7NO2	89.094	[NH3+]CCC(=O)[O-]	-14.21216	31	["Rxn000758-m", "Rxn000774-k", "Rxn000775-k", "Rxn000776-k", "Rxn000777-k", "Rxn001229-m", "Rxn002141-m", "Rxn002175-m", "Rxn002186-m", "Rxn002240-m", "Rxn002797-k", "Rxn002904-m", "Rxn002957-m", "Rxn003319-m", "Rxn003472-m", "Rxn003473-m", "Rxn004238-m", "Rxn005120-m", "Rxn005560-m", "Rxn007128-m", "Rxn014206-m", "Rxn014551-m", "Rxn014554-m", "Rxn014565-m", "Rxn019103-m", "Rxn047784-r", "Rxn0477…	MetaCyc:B-ALANINE	["B-ALANINE"]	["57966"]	["C00099"]	["ala_B"]	["MNXM144"]	["4755801"]	""
Met000213-m	["a dolichyl phosphate", "a a dolichol-phosphate", "a dolychol phosphate", "a dolichyl phosphate", "a dolichol phosphate", "a dolichyl monophosphate", "a dolichol monophosphate"]	C80H131O4P	1187.9	CC(C)=CCC/C(C)=C\CC/C(C)=C\CC/C(C)=C/CC/C(C)=C/CC/C(C)=C/CC/C(C)=C/CC/C(C)=C/CC/C(C)=C/CC/C(C)=C/CC/C(C)=C/CC/C(C)=C/CC/C(C)=C/CC/C(C)=C/CC/C(C)=C/CCC(C)CCOP(=O)([O-])[O-]	1512.6384	21	["Rxn000588-m", "Rxn000595-m", "Rxn000622-m", "Rxn000708-m", "Rxn000719-m", "Rxn000720-m", "Rxn000841-m", "Rxn000869-m", "Rxn001074-m", "Rxn001075-m", "Rxn001573-m", "Rxn002577-m", "Rxn002579-m", "Rxn002580-m", "Rxn014488-m", "Rxn014489-m", "Rxn014490-m", "Rxn014491-m", "Rxn014492-m", "Rxn014493-m", "Rxn014494-m"]	MetaCyc:DOLICHOLP	["DOLICHOLP"]	["16214"]	["C00110"]	[]	[]	["25244948"]	""
Met000214-m	["ethanolamine", "2-aminoethanol", "monoethanolamine", "colamine", "ethanol-amine"]	C2H8NO	62.091	[NH3+]CCO	37.346912	55	["Rxn001067-m", "Rxn001530-m", "Rxn001723-k", "Rxn002624-m", "Rxn002625-m", "Rxn002626-m", "Rxn003623-k", "Rxn004566-k", "Rxn004969-m", "Rxn006402-k", "Rxn006818-m", "Rxn007114-m", "Rxn008319-m", "Rxn009909-k", "Rxn010292-m", "Rxn012814-m", "Rxn012815-m", "Rxn012816-m", "Rxn012817-m", "Rxn014501-m", "Rxn014508-m", "Rxn014940-m", "Rxn017095-m", "Rxn017217-m", "Rxn018043-m", "Rxn024124-r", "Rxn0241…	MetaCyc:ETHANOL-AMINE	["ETHANOL-AMINE"]	["57603"]	["C00189"]	["etha"]	["MNXM218"]	["444693"]	""
Met000215-m	["feruloyl-CoA", "(E)-3-(4-hydroxy-3-methoxyphenyl)prop-2-enoyl-CoA", "(E)-4-hydroxy-3-methoxycinnamoyl-CoA"]	C31H40N7O19P3S	939.67	COc1cc(/C=C/C(=O)SCCNC(=O)CCNC(=O)[C@H](O)C(C)(C)COP(=O)([O-])OP(=O)([O-])OC[C@H]2O[C@@H](n3cnc4c(N)ncnc43)[C@H](O)[C@@H]2OP(=O)([O-])[O-])ccc1O	-455.06717	30	["Rxn000516-m", "Rxn000579-m", "Rxn001684-m", "Rxn001815-m", "Rxn002213-m", "Rxn004228-m", "Rxn004484-m", "Rxn004627-m", "Rxn004630-m", "Rxn004632-m", "Rxn004659-m", "Rxn004894-k", "Rxn005574-m", "Rxn005672-k", "Rxn006938-m", "Rxn006967-m", "Rxn006973-m", "Rxn006975-k", "Rxn007732-k", "Rxn008152-k", "Rxn008154-k", "Rxn009152-r", "Rxn011989-m", "Rxn013245-m", "Rxn013391-m", "Rxn013394-m", "Rxn0155…	MetaCyc:FERULOYL-COA	["FERULOYL-COA"]	["57276"]	["C00406"]	[]	["MNXM406"]	["44229137"]	""
Met000216-m	["hydroxylamine", "NH2OH"]	H3NO	33.03	NO	-8.646637	27	["Rxn000121-k", "Rxn000230-k", "Rxn002061-m", "Rxn002139-m", "Rxn002924-m", "Rxn002980-m", "Rxn002981-m", "Rxn002997-m", "Rxn006613-m", "Rxn006621-m", "Rxn006622-m", "Rxn006633-m", "Rxn007699-k", "Rxn008601-m", "Rxn008602-m", "Rxn009011-m", "Rxn009440-m", "Rxn009449-m", "Rxn010413-m", "Rxn013323-m", "Rxn014242-m", "Rxn014243-m", "Rxn014245-m", "Rxn017618-m", "Rxn019452-r", "Rxn021984-r", "Rxn0342…	MetaCyc:HYDROXYLAMINE	["HYDROXYLAMINE"]	["15429"]	["C00192"]	[]	["MNXM433"]	["787"]	""
Met000217-m	["L-isoleucine", "ile", "I", "iso-leucine", "L-ile"]	C6H13NO2	131.17	CC[C@H](C)[C@H]([NH3+])C(=O)[O-]	51.324574	27	["Rxn000161-m", "Rxn000762-m", "Rxn002202-m", "Rxn003002-m", "Rxn003038-m", "Rxn004045-m", "Rxn004068-m", "Rxn005274-m", "Rxn005791-k", "Rxn006667-m", "Rxn008239-k", "Rxn008986-m", "Rxn009088-m", "Rxn009321-m", "Rxn010804-m", "Rxn010840-m", "Rxn010949-m", "Rxn010952-m", "Rxn011457-k", "Rxn013506-m", "Rxn016257-m", "Rxn039812-r", "Rxn043128-r", "Rxn049252-r", "Rxn051380-r", "Rxn051412-r", "Rxn0519…	MetaCyc:ILE	["ILE"]	["58045"]	["C00407"]	["ile__L"]	["MNXM231"]	["7043901"]	""
Met000218-m	["3-methylbutanoyl-CoA", "3-methylbutyryl-CoA", "isovaleryl-CoA", "isovaleryl-coenzyme A", "iso-valeryl-CoA"]	C26H40N7O17P3S	847.62	CC(C)CC(=O)SCCNC(=O)CCNC(=O)[C@H](O)C(C)(C)COP(=O)([O-])OP(=O)([O-])OC[C@H]1O[C@@H](n2cnc3c(N)ncnc32)[C@H](O)[C@@H]1OP(=O)([O-])[O-]	-442.18716	29	["Rxn000532-m", "Rxn000913-m", "Rxn003045-m", "Rxn003494-k", "Rxn003495-k", "Rxn007532-k", "Rxn007592-m", "Rxn009660-m", "Rxn010916-m", "Rxn011045-m", "Rxn011929-m", "Rxn013804-m", "Rxn013975-m", "Rxn014882-m", "Rxn014883-m", "Rxn016611-m", "Rxn017320-m", "Rxn017326-m", "Rxn017330-m", "Rxn017331-m", "Rxn017334-m", "Rxn017335-m", "Rxn017338-m", "Rxn017342-m", "Rxn019788-r", "Rxn030788-r", "Rxn0334…	MetaCyc:ISOVALERYL-COA	["ISOVALERYL-COA"]	["57345"]	["C02939"]	[]	["MNXM471"]	["45266576"]	""
Met000219-m	["methylglyoxal", "2-oxopropanal", "acetylformaldehyde", "pyruvic aldehyde", "pyruvaldehyde"]	C3H4O2	72.063	CC(=O)C=O	-18.90552	32	["Rxn000077-m", "Rxn002040-m", "Rxn002136-k", "Rxn002433-m", "Rxn002875-m", "Rxn002877-m", "Rxn003257-m", "Rxn003267-m", "Rxn003949-m", "Rxn003950-m", "Rxn003960-m", "Rxn005296-m", "Rxn006237-m", "Rxn009565-k", "Rxn010081-m", "Rxn010186-m", "Rxn010187-m", "Rxn010189-m", "Rxn010191-m", "Rxn010193-m", "Rxn015471-m", "Rxn016724-m", "Rxn016810-m", "Rxn042844-r", "Rxn045464-r", "Rxn045472-r", "Rxn0454…	MetaCyc:METHYL-GLYOXAL	["METHYL-GLYOXAL"]	["17158"]	["C00546"]	["mthgxl"]	["MNXM310"]	["880"]	""
Met000220-m	["an oxidized flavodoxin", "a flavodoxin (oxidized)"]	C17H19N4O9P	454.33	Cc1cc2nc3c(=O)[nH]c(=O)nc-3n(C[C@H](O)[C@H](O)[C@H](O)COP(=O)([O-])[O-])c2cc1C	""	22	["Rxn002658-m", "Rxn003393-m", "Rxn003648-m", "Rxn006230-m", "Rxn006609-m", "Rxn006610-m", "Rxn006611-m", "Rxn006829-m", "Rxn006830-m", "Rxn006831-m", "Rxn006832-m", "Rxn006978-m", "Rxn008607-m", "Rxn008661-m", "Rxn009715-k", "Rxn010820-m", "Rxn010982-m", "Rxn010983-m", "Rxn010984-m", "Rxn010985-m", "Rxn010986-m", "Rxn012525-m"]	MetaCyc:Oxidized-flavodoxins	["Oxidized-flavodoxins"]	[]	["C02869"]	["fldox"]	["MNXM4076"]	[]	""
Met000221-m	["urea", "bromisovalum", "carmol", "basodexan", "carbamide"]	CH4N2O	60.055	NC(N)=O	-7.3855205	25	["Rxn001550-m", "Rxn001559-m", "Rxn001969-m", "Rxn002021-m", "Rxn002043-m", "Rxn002093-m", "Rxn002359-m", "Rxn002369-m", "Rxn002425-m", "Rxn002527-m", "Rxn002900-m", "Rxn002903-m", "Rxn002904-m", "Rxn003276-m", "Rxn003299-k", "Rxn005715-m", "Rxn009628-k", "Rxn014239-m", "Rxn014712-m", "Rxn014880-r", "Rxn014884-r", "Rxn019069-m", "Rxn019070-m", "Rxn019072-m", "Rxn022512-r"]	MetaCyc:UREA	["UREA"]	["16199"]	["C00086"]	[]	["MNXM117"]	["1176"]	""
Met000222-m	["benzoate", "benzoic acid", "benzenecarboxylic acid", "phenylformic acid"]	C7H5O2	121.12	O=C([O-])c1ccccc1	-2.0064578	31	["Rxn001214-k", "Rxn001216-k", "Rxn001220-k", "Rxn001618-m", "Rxn001932-m", "Rxn002164-m", "Rxn002165-m", "Rxn002167-m", "Rxn002168-m", "Rxn002169-m", "Rxn002934-m", "Rxn004328-m", "Rxn004605-m", "Rxn004671-m", "Rxn004672-m", "Rxn004752-k", "Rxn004753-k", "Rxn004782-k", "Rxn005011-m", "Rxn005503-m", "Rxn005792-k", "Rxn006223-k", "Rxn006822-k", "Rxn012269-m", "Rxn012399-m", "Rxn014606-m", "Rxn0150…	MetaCyc:BENZOATE	["BENZOATE"]	["16150"]	["C00180"]	[]	["MNXM217"]	["242"]	""
Met000223-m	["salicylate", "salicylic acid", "o-hydroxybenzoic acid", "2-hydroxybenzoic acid", "SA", "2-HBA", "2-hydroxybenzoate", "o-hydroxybenzoate"]	C7H5O3	137.12	O=C([O-])c1ccccc1O	-41.486458	29	["Rxn000247-m", "Rxn001912-m", "Rxn003840-m", "Rxn004059-m", "Rxn004532-m", "Rxn004533-m", "Rxn004671-m", "Rxn004704-k", "Rxn005009-m", "Rxn005010-m", "Rxn005079-m", "Rxn005090-m", "Rxn005689-k", "Rxn005971-k", "Rxn006683-k", "Rxn006698-k", "Rxn011841-m", "Rxn011844-m", "Rxn011868-m", "Rxn012177-m", "Rxn012211-m", "Rxn012438-m", "Rxn014607-m", "Rxn018202-m", "Rxn018219-m", "Rxn040148-r", "Rxn0472…	MetaCyc:CPD-110	["CPD-110"]	["30762"]	["C00805"]	[]	["MNXM378"]	["54675850"]	""
Met000224-m	["cyanidin-3-O-beta-D-glucoside", "kuromanin", "cyanidin 3-O-beta-D-glucopyranoside", "cyanidin-3-O-glucoside", "Chrysanthemin"]	C21H19O11	447.37	[O-]c1cc([O-])c2cc(O[C@@H]3O[C@H](CO)[C@@H](O)[C@H](O)[C@H]3O)c(-c3ccc(O)c(O)c3)[o+]c2c1	-114.55977	21	["Rxn005098-m", "Rxn005643-k", "Rxn006954-m", "Rxn006956-m", "Rxn006957-m", "Rxn007338-m", "Rxn007339-m", "Rxn007340-m", "Rxn007341-m", "Rxn007349-m", "Rxn007352-m", "Rxn008128-m", "Rxn008129-m", "Rxn008136-m", "Rxn008156-m", "Rxn009418-m", "Rxn014426-m", "Rxn015080-m", "Rxn015086-m", "Rxn015108-m", "Rxn017416-m"]	MetaCyc:CPD1F-766	["CPD1F-766"]	["77857"]	["C08604"]	[]	["MNXM1146"]	["86289383"]	""
Met000225-m	["glycolaldehyde", "glycoaldehyde", "2-OH-acetaldehyde", "hydroxyacetaldehyde", "2-hydroxyethanal"]	C2H4O2	60.052	O=CCO	-29.195517	24	["Rxn001510-k", "Rxn001670-m", "Rxn001673-m", "Rxn002457-m", "Rxn002626-m", "Rxn002860-m", "Rxn002861-m", "Rxn002914-m", "Rxn002993-m", "Rxn004306-m", "Rxn004986-k", "Rxn005379-m", "Rxn006481-m", "Rxn007008-m", "Rxn007523-m", "Rxn009134-m", "Rxn009752-m", "Rxn009753-m", "Rxn010853-m", "Rxn011789-m", "Rxn017029-m", "Rxn017605-m", "Rxn018456-r", "Rxn046724-r"]	MetaCyc:GLYCOLALDEHYDE	["GLYCOLALDEHYDE"]	["17071"]	["C00266"]	["gcald"]	["MNXM349"]	["756"]	""
Met000226-m	["an L-1-phosphatidyl-sn-glycerol", "1-phosphatidylglycerol", "1,2-diacyl-sn-glycero-3-phospho-(1'-sn-glycerol)"]	""	""	*C(=O)OC[C@H](COP(=O)([O-])OC[C@@H](O)CO)OC(*)=O	""	29	["Rxn001708-k", "Rxn001807-m", "Rxn001821-m", "Rxn001987-m", "Rxn002230-m", "Rxn003185-m", "Rxn003500-m", "Rxn003502-m", "Rxn003989-k", "Rxn004266-m", "Rxn004302-k", "Rxn007939-k", "Rxn009698-k", "Rxn009909-k", "Rxn010526-m", "Rxn010531-m", "Rxn010546-m", "Rxn010548-m", "Rxn010550-m", "Rxn010560-m", "Rxn010642-m", "Rxn015064-m", "Rxn016590-m", "Rxn016816-m", "Rxn017095-m", "Rxn017217-m", "Rxn0216…	MetaCyc:L-1-PHOSPHATIDYL-GLYCEROL	["L-1-PHOSPHATIDYL-GLYCEROL"]	["64716"]	["C00344"]	[]	["MNXM162318"]	[]	""
Met000227-m	["a 1,2-diacyl-sn-glycerol 3-phosphate", "A 3-SN-phosphatidate", "DGP", "diacylglycerol phosphate", "a 3-sn-phosphatidate", "a diacyl-glycerol-3P", "a diacylglycerol-3-phosphate", "a phosphatidic acid", "an L-phosphatidate", "a phosphatidate", "a 1,2-diacylglycerol 3-phosphate"]	""	""	*C(=O)OC[C@H](COP(=O)([O-])[O-])OC(*)=O	""	24	["Rxn000010-m", "Rxn000385-m", "Rxn001723-k", "Rxn002254-m", "Rxn002255-m", "Rxn002341-k", "Rxn002510-m", "Rxn002867-m", "Rxn003528-m", "Rxn003537-m", "Rxn003540-k", "Rxn004677-m", "Rxn005383-m", "Rxn006081-m", "Rxn006406-m", "Rxn008532-k", "Rxn008785-m", "Rxn008926-m", "Rxn012810-m", "Rxn012823-m", "Rxn012824-m", "Rxn012825-m", "Rxn012826-m", "Rxn012848-m"]	MetaCyc:L-PHOSPHATIDATE	["L-PHOSPHATIDATE"]	["29089"]	["C00416"]	[]	[]	[]	""
Met000228-m	["a long-chain fatty acyl-CoA"]	""	""	*CCCCCCCCCCCCC(=O)SCCNC(=O)CCNC(=O)[C@H](O)C(C)(C)COP(=O)([O-])OP(=O)([O-])OC[C@H]1O[C@@H](n2cnc3c(N)ncnc32)[C@H](O)[C@@H]1OP(=O)([O-])[O-]	""	19	["Rxn000556-m", "Rxn000568-m", "Rxn002645-m", "Rxn003165-m", "Rxn004032-m", "Rxn005811-m", "Rxn006352-m", "Rxn008832-m", "Rxn009057-m", "Rxn009856-m", "Rxn009903-m", "Rxn012563-m", "Rxn012717-m", "Rxn013960-m", "Rxn014921-m", "Rxn016000-m", "Rxn016483-m", "Rxn018146-m", "Rxn018276-m"]	MetaCyc:Long-Chain-Acyl-CoAs	["Long-Chain-Acyl-CoAs"]	["33184"]	["C02843"]	[]	["MNXM3299"]	[]	""
Met000229-m	["oleoyl-CoA", "oloeyl-CoA (cis)", "cis-octadec-9-enoyl-CoA", "(9Z)-octadec-9-enoyl-CoA", "18:1 cis-9", "18:1(n-9)"]	C39H64N7O17P3S	1028.0	CCCCCCCC/C=C\CCCCCCCC(=O)SCCNC(=O)CCNC(=O)[C@H](O)C(C)(C)COP(=O)([O-])OP(=O)([O-])OC[C@H]1O[C@@H](n2cnc3c(N)ncnc32)[C@H](O)[C@@H]1OP(=O)([O-])[O-]	-150.45024	107	["Rxn000205-m", "Rxn004122-m", "Rxn006395-m", "Rxn007390-m", "Rxn007468-m", "Rxn007871-m", "Rxn007878-m", "Rxn007879-m", "Rxn007880-m", "Rxn007925-m", "Rxn007962-m", "Rxn007964-m", "Rxn010319-m", "Rxn010868-k", "Rxn010985-k", "Rxn012551-m", "Rxn013080-m", "Rxn014944-r", "Rxn016225-m", "Rxn016265-m", "Rxn016283-m", "Rxn016286-m", "Rxn017199-m", "Rxn021864-r", "Rxn022024-r", "Rxn022260-r", "Rxn0239…	MetaCyc:OLEOYL-COA	["OLEOYL-COA"]	["57387"]	["C00510"]	[]	["MNXM686"]	["25245426"]	""
Met000230-m	["a phosphatidylcholine", "acyl-glycerophosphocholine", "a choline phosphatide", "a 1,2-diacyl-sn-glycero-3-phosphocholine", "a phosphatidyl-N-trimethylethanolamine", "a lecithin", "3-sn-phosphatidylcholine"]	""	""	*C(=O)OC[C@H](COP(=O)([O-])OCC[N+](C)(C)C)OC(*)=O	""	26	["Rxn000520-m", "Rxn000554-m", "Rxn000557-m", "Rxn000563-m", "Rxn000572-m", "Rxn000875-m", "Rxn000877-m", "Rxn001118-k", "Rxn001119-k", "Rxn001120-k", "Rxn003528-m", "Rxn003553-m", "Rxn003554-m", "Rxn003555-m", "Rxn004129-m", "Rxn005755-m", "Rxn006107-k", "Rxn006845-k", "Rxn006846-k", "Rxn007364-k", "Rxn007751-m", "Rxn008025-m", "Rxn009070-m", "Rxn012818-m", "Rxn014511-m", "Rxn017811-m"]	MetaCyc:PHOSPHATIDYLCHOLINE	["PHOSPHATIDYLCHOLINE"]	["16110"]	["C00157"]	[]	["MNXM96952"]	[]	""
Met000231-m	["a [protein]-L-cysteine", "peptide cysteine", "peptidyl cysteine", "[enzyme]-cysteine", "protein-cysteine"]	""	""	*N[C@@H](CS)C(*)=O	""	20	["Rxn000477-m", "Rxn007450-m", "Rxn009105-m", "Rxn009106-m", "Rxn009451-m", "Rxn010193-m", "Rxn010194-m", "Rxn010355-m", "Rxn010356-m", "Rxn010408-m", "Rxn010414-m", "Rxn011142-m", "Rxn012365-m", "Rxn012366-m", "Rxn012491-m", "Rxn012492-m", "Rxn012494-m", "Rxn012495-m", "Rxn014033-m", "Rxn018147-m"]	MetaCyc:PROT-CYS	["PROT-CYS"]	["25917"]	["C02743"]	[]	["MNXM73306"]	[]	""
Met000232-m	["protoheme", "protoheme IX", "ferroprotoporphyrin IX", "ferroheme b"]	C34H30N4O4Fe	614.48	C=CC1=C(C)C2=Cc3c(C=C)c(C)c4n3[Fe-2]35n6c(c(C)c(CCC(=O)[O-])c6=CC6=[N+]3C(=C4)C(C)=C6CCC(=O)[O-])=CC1=[N+]25	313.88535	27	["Rxn000254-k", "Rxn000255-k", "Rxn000256-k", "Rxn002926-m", "Rxn002927-m", "Rxn002949-m", "Rxn003137-k", "Rxn003627-m", "Rxn004243-k", "Rxn007571-m", "Rxn007572-m", "Rxn008552-m", "Rxn010089-m", "Rxn010092-m", "Rxn010093-m", "Rxn010820-m", "Rxn010821-m", "Rxn010822-m", "Rxn010823-m", "Rxn010824-k", "Rxn010828-m", "Rxn010829-m", "Rxn011264-k", "Rxn012127-m", "Rxn012948-m", "Rxn013627-m", "Rxn0456…	MetaCyc:PROTOHEME	["PROTOHEME"]	["17627"]	["C00032"]	["pheme"]	["MNXM249"]	[]	""
Met000233-m	["acetoacetate", "3-ketobutyrate", "3-oxobutanate", "oxobutyrate", "acetoacetic acid", "3-oxobutyric acid", "3-oxobutanoic acid", "diacetic acid", "beta-ketobutyric acid"]	C4H5O3	101.08	CC(=O)CC(=O)[O-]	-66.95647	22	["Rxn000350-m", "Rxn000901-m", "Rxn000935-m", "Rxn001166-k", "Rxn001834-m", "Rxn001885-m", "Rxn001886-m", "Rxn001887-m", "Rxn001888-m", "Rxn002701-m", "Rxn002972-m", "Rxn002986-m", "Rxn003705-m", "Rxn006459-m", "Rxn012967-m", "Rxn013076-m", "Rxn013077-m", "Rxn013079-m", "Rxn018117-m", "Rxn035508-r", "Rxn042844-r", "Rxn052068-r"]	MetaCyc:3-KETOBUTYRATE	["3-KETOBUTYRATE"]	["13705"]	["C00164"]	["acac"]	["MNXM154"]	["6971017"]	""
Met000234-m	["quercetin", "3,5,7,3',4'-pentahydroxyflavone", "3,5,7,3',4'-pentahydroflavone"]	C15H9O7	301.23	O=c1c([O-])c(-c2ccc(O)c(O)c2)oc2cc(O)cc(O)c12	-101.98197	20	["Rxn002663-m", "Rxn003683-m", "Rxn003684-m", "Rxn003685-m", "Rxn004257-m", "Rxn005711-m", "Rxn005725-m", "Rxn006788-m", "Rxn006790-m", "Rxn006886-m", "Rxn006894-m", "Rxn007074-m", "Rxn008298-m", "Rxn014465-m", "Rxn015149-m", "Rxn015151-m", "Rxn015154-m", "Rxn017411-m", "Rxn017982-m", "Rxn049148-r"]	MetaCyc:CPD-520	["CPD-520"]	["57694"]	["C00389"]	[]	["MNXM620"]	["46906036"]	""
Met000235-m	["S0", "elemental sulfur", "orthorhombic sulfur", "rhombic sulfur"]	S	32.06	[S]	8.770001	25	["Rxn000135-m", "Rxn000730-k", "Rxn002919-m", "Rxn003491-k", "Rxn003726-m", "Rxn004303-m", "Rxn004449-k", "Rxn005303-m", "Rxn007434-m", "Rxn009279-k", "Rxn009298-k", "Rxn010719-m", "Rxn010721-m", "Rxn010724-m", "Rxn011438-k", "Rxn011466-m", "Rxn013537-m", "Rxn013749-m", "Rxn015059-m", "Rxn015075-m", "Rxn015113-m", "Rxn015234-m", "Rxn015245-m", "Rxn018189-m", "Rxn018317-m"]	MetaCyc:Elemental-Sulfur	["Elemental-Sulfur"]	["17909"]	["C00087"]	["s"]	["MNXM89"]	[]	""
Met000236-m	["isobutanoyl-CoA", "2-methylpropanoyl-CoA", "isobutyryl-coenzyme A", "2-methylpropionyl-CoA", "S-(2-methylpropanoyl)-CoA", "isobutyryl-CoA"]	C25H38N7O17P3S	833.59	CC(C)C(=O)SCCNC(=O)CCNC(=O)[C@H](O)C(C)(C)COP(=O)([O-])OP(=O)([O-])OC[C@H]1O[C@@H](n2cnc3c(N)ncnc32)[C@H](O)[C@@H]1OP(=O)([O-])[O-]	-464.34937	31	["Rxn000232-m", "Rxn000259-m", "Rxn000544-m", "Rxn002251-k", "Rxn003027-m", "Rxn003244-m", "Rxn005583-k", "Rxn005584-k", "Rxn006159-m", "Rxn006696-m", "Rxn007990-k", "Rxn008738-k", "Rxn010917-m", "Rxn013805-m", "Rxn013974-m", "Rxn014868-m", "Rxn015697-m", "Rxn017294-m", "Rxn017297-m", "Rxn017299-m", "Rxn017317-m", "Rxn017324-m", "Rxn017339-m", "Rxn017345-m", "Rxn019820-r", "Rxn029332-r", "Rxn0307…	MetaCyc:ISOBUTYRYL-COA	["ISOBUTYRYL-COA"]	["57338"]	["C00630"]	[]	["MNXM470"]	["45266570"]	""
Met000237-m	["dehydroascorbate", "L-dehydro-ascorbate"]	C6H5O6	173.1	O=C1O[C-](C(O)CO)C(=O)C1=O	-136.1133	23	["Rxn000361-m", "Rxn002629-m", "Rxn002706-k", "Rxn004077-k", "Rxn004413-m", "Rxn005654-m", "Rxn005999-m", "Rxn006004-m", "Rxn006011-m", "Rxn006272-m", "Rxn006274-m", "Rxn007314-m", "Rxn007336-k", "Rxn007524-m", "Rxn008796-m", "Rxn010962-k", "Rxn011618-m", "Rxn013620-m", "Rxn013622-m", "Rxn014251-m", "Rxn014962-m", "Rxn014963-m", "Rxn015334-m"]	MetaCyc:L-DEHYDRO-ASCORBATE	["L-DEHYDRO-ASCORBATE"]	["58070"]	["C05422"]	[]	["MNXM250"]	["49791981"]	""
Met000238-m	["(S)-lactate", "L-lactate", "L(+)-lactate", "L-lactic acid", "(S)-lactic acid"]	C3H5O3	89.071	C[C@H](O)C(=O)[O-]	-72.55646	20	["Rxn002434-m", "Rxn003093-m", "Rxn003094-m", "Rxn003095-m", "Rxn003110-m", "Rxn003113-m", "Rxn003114-m", "Rxn003115-m", "Rxn003116-m", "Rxn003610-m", "Rxn004684-k", "Rxn005368-m", "Rxn005425-m", "Rxn008474-m", "Rxn009450-m", "Rxn010818-k", "Rxn012015-m", "Rxn013773-m", "Rxn015809-m", "Rxn016853-m"]	MetaCyc:L-LACTATE	["L-LACTATE"]	["16651"]	["C00186"]	["lac__L"]	["MNXM179"]	["5460161"]	""
Met000239-m	["4-nitrophenol", "p-nitrophenol", "PNP", "niphen", "4-hydroxynitrobenzene", "para-nitrophenol"]	C6H4NO3	138.1	O=[N+]([O-])c1ccc([O-])cc1	-24.007578	19	["Rxn001571-m", "Rxn001648-m", "Rxn001649-m", "Rxn002115-m", "Rxn007116-m", "Rxn007278-m", "Rxn007596-m", "Rxn008947-m", "Rxn009000-m", "Rxn010360-m", "Rxn011257-m", "Rxn012136-m", "Rxn012139-m", "Rxn013041-m", "Rxn013042-m", "Rxn015554-m", "Rxn015556-m", "Rxn015557-m", "Rxn016552-m"]	MetaCyc:P-NITROPHENOL	["P-NITROPHENOL"]	["57917"]	["C00870"]	[]	["MNXM526"]	["644235"]	""
Met000240-m	["3-phenyl-2-oxopropanoate", "alpha-ketohydrocinnamic acid", "keto-phenylpyruvate", "phenylpyruvate", "3-phenylpyruvate", "3-phenylpyruvic acid", "2-oxo-3-phenylpropanoate"]	C9H7O3	163.15	O=C([O-])C(=O)Cc1ccccc1	-4.2342157	30	["Rxn000760-m", "Rxn000774-m", "Rxn000777-m", "Rxn000780-m", "Rxn001169-k", "Rxn001170-k", "Rxn001173-k", "Rxn001349-k", "Rxn003514-m", "Rxn003517-m", "Rxn003518-m", "Rxn003589-m", "Rxn004269-m", "Rxn004270-m", "Rxn004271-m", "Rxn007367-m", "Rxn007373-m", "Rxn008018-m", "Rxn008557-m", "Rxn008991-m", "Rxn009355-k", "Rxn009356-k", "Rxn009746-m", "Rxn014809-m", "Rxn017114-m", "Rxn021808-r", "Rxn0348…	MetaCyc:PHENYL-PYRUVATE	["PHENYL-PYRUVATE"]	["18005"]	["C00166"]	["phpyr"]	["MNXM162242"]	["4592697"]	""
Met000241-m	["xanthine", "2,6-dioxopurine"]	C5H4N4O2	152.11	O=c1[nH]c(=O)c2nc[nH]c2[nH]1	-25.574516	20	["Rxn001497-k", "Rxn002906-m", "Rxn003706-m", "Rxn004887-m", "Rxn004914-m", "Rxn006209-m", "Rxn006211-m", "Rxn006955-k", "Rxn006956-k", "Rxn007387-k", "Rxn008583-m", "Rxn013305-m", "Rxn014740-m", "Rxn014792-m", "Rxn016702-m", "Rxn017042-m", "Rxn017282-m", "Rxn019104-m", "Rxn019105-m", "Rxn019107-m"]	MetaCyc:XANTHINE	["XANTHINE"]	["17712"]	["C00385"]	["xan"]	["MNXM174"]	["1188"]	""
Met000242-m	["2,3-dihydroxybenzoate", "2,3-dihydroxybenzoic acid", "3-hydroxysalicylate", "catechol-3-carboxylate", "2-pyrocatechuate"]	C7H5O4	153.11	O=C([O-])c1cccc(O)c1O	-80.96645	19	["Rxn000123-m", "Rxn000127-m", "Rxn000165-m", "Rxn000932-m", "Rxn002501-m", "Rxn002502-m", "Rxn002610-m", "Rxn003418-m", "Rxn004420-m", "Rxn006262-m", "Rxn006263-m", "Rxn010485-m", "Rxn011845-m", "Rxn011847-m", "Rxn011848-m", "Rxn011850-m", "Rxn016028-m", "Rxn016663-m", "Rxn040148-r"]	MetaCyc:2-3-DIHYDROXYBENZOATE	["2-3-DIHYDROXYBENZOATE"]	["36654"]	["C00196"]	["23dhb"]	["MNXM455"]	["54675818"]	""
Met000243-m	["a 5'-phospho-[DNA]", "a 5'-phospho terminated DNA", "an DNA with 5'-terminal-phosphate"]	""	""	*OP(=O)([O-])O[C@H]1C[C@H](*)O[C@@H]1COP(=O)([O-])[O-]	""	18	["Rxn001014-m", "Rxn001201-m", "Rxn001726-m", "Rxn002574-m", "Rxn002575-m", "Rxn008463-m", "Rxn008464-m", "Rxn010436-m", "Rxn010438-m", "Rxn010441-m", "Rxn010445-m", "Rxn010906-m", "Rxn013479-m", "Rxn013490-m", "Rxn013495-m", "Rxn013505-m", "Rxn013574-m", "Rxn016624-m"]	MetaCyc:5-Phospho-terminated-DNAs	["5-Phospho-terminated-DNAs"]	[]	[]	[]	[]	[]	""
Met000244-m	["L-asparagine", "asn", "asparagine", "alpha-aminosuccinamic acid", "(-)-asparagine", "(S)-2,4-diamino-4-oxobutanoic acid", "(S)-asparagine", "2,4-diamino-4-oxobutanoic acid, (S)-", "2-aminosuccinamic acid, L-", "agedoite", "altheine", "asparagine acid", "aspartic acid beta-amide", "butanoic acid, 2,4-diamino-4-oxo-, (S)-", "L-2,4-diamino-4-oxobutanoic acid", "L-asparatamine", "L-beta-asparagine"…	C4H8N2O3	132.12	NC(=O)C[C@H]([NH3+])C(=O)[O-]	-43.53103	22	["Rxn000757-m", "Rxn000922-m", "Rxn001196-m", "Rxn001818-m", "Rxn002124-m", "Rxn002125-m", "Rxn002127-m", "Rxn002128-m", "Rxn002130-m", "Rxn002139-m", "Rxn005670-m", "Rxn007087-m", "Rxn009546-m", "Rxn013148-m", "Rxn013341-m", "Rxn013382-m", "Rxn017075-m", "Rxn040864-r", "Rxn047492-r", "Rxn049244-r", "Rxn051900-r", "Rxn051904-r"]	MetaCyc:ASN	["ASN"]	["58048"]	["C00152"]	["asn__L"]	["MNXM147"]	["6992089"]	""
Met000245-m	["glycolate", "hydroxyacetic acid", "glycolic acid", "glycollate"]	C2H3O3	75.044	O=C([O-])CO	-96.398705	26	["Rxn001138-k", "Rxn002227-m", "Rxn002506-m", "Rxn002860-m", "Rxn002862-m", "Rxn002863-m", "Rxn002880-m", "Rxn002886-m", "Rxn002921-m", "Rxn005103-m", "Rxn007523-m", "Rxn010016-m", "Rxn010305-m", "Rxn013187-m", "Rxn016298-m", "Rxn017160-m", "Rxn017193-m", "Rxn045440-r", "Rxn045444-r", "Rxn045448-r", "Rxn045500-r", "Rxn045504-r", "Rxn045516-r", "Rxn045544-r", "Rxn045548-r", "Rxn045556-r"]	MetaCyc:GLYCOLLATE	["GLYCOLLATE"]	["29805"]	["C00160"]	["glyclt"]	["MNXM222"]	["5460308"]	""
Met000246-m	["a glycerolipid"]	""	""	*[H]	""	18	["Rxn008753-m", "Rxn008754-m", "Rxn008755-m", "Rxn008756-m", "Rxn008757-m", "Rxn008808-m", "Rxn008811-m", "Rxn008813-m", "Rxn008814-m", "Rxn008847-m", "Rxn008848-m", "Rxn008859-m", "Rxn008860-m", "Rxn008861-m", "Rxn008866-m", "Rxn008867-m", "Rxn010241-m", "Rxn016286-m"]	MetaCyc:Glycerolipids	["Glycerolipids"]	["35741"]	[]	[]	["MNXM55310"]	[]	""
Met000247-m	["L-dopa", "DOPA", "3-hydroxytyrosine", "3,4-dihydroxy-L-phenylalanine", "dihydroxyphenylalanine", "L-dihydroxy-phenylalanine", "levodopa"]	C9H11NO4	197.19	[NH3+][C@@H](Cc1ccc(O)c(O)c1)C(=O)[O-]	-17.02767	23	["Rxn000770-m", "Rxn001536-k", "Rxn001734-m", "Rxn004312-m", "Rxn004754-m", "Rxn006169-m", "Rxn007420-k", "Rxn007824-m", "Rxn007827-m", "Rxn011333-m", "Rxn011334-m", "Rxn011348-k", "Rxn011418-k", "Rxn011688-m", "Rxn013440-m", "Rxn014516-m", "Rxn015313-m", "Rxn015337-m", "Rxn016362-m", "Rxn017861-m", "Rxn018280-m", "Rxn019023-m", "Rxn051664-r"]	MetaCyc:L-DIHYDROXY-PHENYLALANINE	["L-DIHYDROXY-PHENYLALANINE"]	["57504"]	["C00355"]	[]	["MNXM279"]	["6971033"]	""
Met000248-m	["3-oxopropanoate", "malonate semialdehyde", "malonic semialdehyde"]	C3H3O3	87.055	O=CCC(=O)[O-]	-81.3787	22	["Rxn000230-m", "Rxn000758-m", "Rxn000919-m", "Rxn000941-m", "Rxn001674-m", "Rxn003202-m", "Rxn003203-m", "Rxn004556-k", "Rxn004557-k", "Rxn008727-m", "Rxn008728-m", "Rxn009014-m", "Rxn013601-m", "Rxn014206-m", "Rxn014207-m", "Rxn015728-m", "Rxn015736-m", "Rxn016507-m", "Rxn016964-m", "Rxn017664-m", "Rxn045584-r", "Rxn047188-r"]	MetaCyc:MALONATE-S-ALD	["MALONATE-S-ALD"]	["33190"]	["C00222"]	[]	["MNXM244"]	["9543142"]	""
Met000249-m	["stearoyl-CoA", "n-C18:0CoA", "stearyl-CoA", "stearyl coenzyme A", "octadecanoyl-CoA"]	C39H66N7O17P3S	1030.0	CCCCCCCCCCCCCCCCCC(=O)SCCNC(=O)CCNC(=O)[C@H](O)C(C)(C)COP(=O)([O-])OP(=O)([O-])OC[C@H]1O[C@@H](n2cnc3c(N)ncnc32)[C@H](O)[C@@H]1OP(=O)([O-])[O-]	-152.26799	68	["Rxn000205-m", "Rxn003204-r", "Rxn003208-r", "Rxn006370-m", "Rxn009046-m", "Rxn009797-m", "Rxn009904-m", "Rxn009913-m", "Rxn010293-k", "Rxn010296-m", "Rxn010851-m", "Rxn010868-k", "Rxn011274-k", "Rxn012548-m", "Rxn012681-m", "Rxn012707-m", "Rxn012711-m", "Rxn013080-m", "Rxn014127-m", "Rxn014944-r", "Rxn016179-m", "Rxn016246-m", "Rxn017604-m", "Rxn017672-m", "Rxn021992-r", "Rxn022020-r", "Rxn0222…	MetaCyc:STEAROYL-COA	["STEAROYL-COA"]	["57394"]	["C00412"]	["stcoa"]	["MNXM272"]	["45266614"]	""
Met000250-m	["myristoyl-CoA", "n-C14:0CoA", "tetradecanoyl-CoA"]	C35H58N7O17P3S	973.86	CCCCCCCCCCCCCC(=O)SCCNC(=O)CCNC(=O)[C@H](O)C(C)(C)COP(=O)([O-])OP(=O)([O-])OC[C@H]1O[C@@H](n2cnc3c(N)ncnc32)[C@H](O)[C@@H]1OP(=O)([O-])[O-]	-240.91699	55	["Rxn000215-m", "Rxn000216-m", "Rxn000531-m", "Rxn000577-m", "Rxn003400-k", "Rxn004542-m", "Rxn004824-r", "Rxn004828-r", "Rxn007093-m", "Rxn009213-m", "Rxn009215-m", "Rxn009641-m", "Rxn009643-m", "Rxn009912-r", "Rxn009916-r", "Rxn010849-m", "Rxn011016-m", "Rxn011735-m", "Rxn012683-m", "Rxn013346-m", "Rxn016247-m", "Rxn016267-m", "Rxn017680-m", "Rxn021996-r", "Rxn022268-r", "Rxn024276-r", "Rxn0243…	MetaCyc:TETRADECANOYL-COA	["TETRADECANOYL-COA"]	["57385"]	["C02593"]	["tdcoa"]	["MNXM224"]	["25244582"]	""
Met000251-m	["N-acetyl-alpha-D-glucosaminyl-diphospho-ditrans,octacis-undecaprenol", "prenyl-P-P-GlcNAc", "C55-PP-GlcNAc", "GlcNAc-PP-lipid", "GlcNAc-pyrophosphorylundecaprenol", "N-acetyl-glucosaminyl-pyrophosphorylundecaprenol", "undecaprenyl diphospho N-acetyl-glucosamine", "undecaprenyl-N-acetyl-D-glucosaminyl-pyrophosphate", "N-acetyl-D-glucosaminyldiphospho-undecaprenol", "ditrans,polycis-undecaprenyl-…	C63H103NO12P2	1128.5	CC(=O)N[C@H]1[C@@H](OP(=O)([O-])OP(=O)([O-])OC/C=C(\C)CC/C=C(\C)CC/C=C(\C)CC/C=C(\C)CC/C=C(\C)CC/C=C(\C)CC/C=C(\C)CC/C=C(\C)CC/C=C(/C)CC/C=C(/C)CCC=C(C)C)O[C@H](CO)[C@@H](O)[C@@H]1O	727.2672	18	["Rxn000638-m", "Rxn002760-m", "Rxn007451-m", "Rxn007452-m", "Rxn007453-m", "Rxn007465-m", "Rxn010439-k", "Rxn010621-m", "Rxn011216-m", "Rxn014044-m", "Rxn014045-m", "Rxn014050-m", "Rxn014058-m", "Rxn014062-m", "Rxn014075-m", "Rxn014106-m", "Rxn018342-m", "Rxn019049-m"]	MetaCyc:ACETYL-D-GLUCOSAMINYLDIPHOSPHO-UNDECAPRE	["ACETYL-D-GLUCOSAMINYLDIPHOSPHO-UNDECAPRE"]	["62959"]	["C01289"]	["unaga"]	["MNXM1333"]	["52921677"]	""
Met000252-m	["adenosine", "adenine-D-ribose"]	C10H13N5O4	267.24	Nc1ncnc2c1ncn2[C@@H]1O[C@H](CO)[C@@H](O)[C@H]1O	87.03457	21	["Rxn000103-m", "Rxn001945-m", "Rxn001946-m", "Rxn001947-m", "Rxn001949-m", "Rxn001953-m", "Rxn002062-m", "Rxn002064-m", "Rxn004204-k", "Rxn005125-m", "Rxn007090-m", "Rxn007410-m", "Rxn011473-k", "Rxn011577-m", "Rxn013637-m", "Rxn014367-m", "Rxn014370-m", "Rxn025912-r", "Rxn034488-r", "Rxn040868-r", "Rxn040872-r"]	MetaCyc:ADENOSINE	["ADENOSINE"]	["16335"]	["C00212"]	["adn"]	["MNXM212"]	["60961"]	""
Met000253-m	["glycine betaine", "oxyneurine", "lycine", "acidin-pepsin", "betaine", "trimethylammonioacetate", "N,N,N-trimethylglycine"]	C5H11NO2	117.15	C[N+](C)(C)CC(=O)[O-]	20.552322	18	["Rxn000270-m", "Rxn000472-m", "Rxn002155-m", "Rxn002310-m", "Rxn006268-m", "Rxn006471-m", "Rxn006472-m", "Rxn010307-m", "Rxn011421-k", "Rxn013297-m", "Rxn013502-m", "Rxn014518-m", "Rxn016294-m", "Rxn017196-m", "Rxn018808-r", "Rxn034188-r", "Rxn034204-r", "Rxn046728-r"]	MetaCyc:BETAINE	["BETAINE"]	["17750"]	["C00719"]	["glyb"]	["MNXM289"]	["247"]	""
Met000254-m	["methanethiol", "methylsulfanium", "methylsulfide anion", "methyl-mercaptan", "methylmercaptan", "mercaptomethane", "thiomethane", "methyl sulfhydrate", "thiomethyl alcohol", "methyl-thiol", "methyl thiol"]	CH4S	48.103	CS	36.694485	19	["Rxn003251-m", "Rxn003261-m", "Rxn003415-m", "Rxn005734-m", "Rxn005763-m", "Rxn006318-m", "Rxn007231-m", "Rxn008726-m", "Rxn010354-m", "Rxn011061-m", "Rxn012435-m", "Rxn012436-m", "Rxn013545-m", "Rxn013558-m", "Rxn015051-m", "Rxn015053-m", "Rxn016334-m", "Rxn045344-r", "Rxn045348-r"]	MetaCyc:CPD-7671	["CPD-7671"]	["16007"]	["C00409"]	[]	["MNXM652"]	["878"]	""
Met000255-m	["beta-carotene", "all-trans-beta-carotene", "beta,beta-carotene"]	C40H56	536.88	CC1=C(/C=C/C(C)=C/C=C/C(C)=C/C=C/C=C(C)/C=C/C=C(C)/C=C/C2=C(C)CCCC2(C)C)C(C)(C)CCC1	769.58276	22	["Rxn003261-k", "Rxn004139-m", "Rxn004222-m", "Rxn006433-m", "Rxn006443-m", "Rxn006563-k", "Rxn006673-m", "Rxn006843-k", "Rxn007004-m", "Rxn007921-k", "Rxn009074-m", "Rxn009103-m", "Rxn010995-k", "Rxn011556-m", "Rxn012646-m", "Rxn014909-m", "Rxn014990-m", "Rxn015094-m", "Rxn015100-m", "Rxn015102-m", "Rxn017391-m", "Rxn017392-m"]	MetaCyc:CPD1F-129	["CPD1F-129"]	["17579"]	["C02094"]	[]	["MNXM614"]	["5280489"]	""
Met000256-m	["D-ribofuranose"]	C5H10O5	150.13	OC[C@H]1OC(O)[C@H](O)[C@@H]1O	-78.908806	17	["Rxn000011-m", "Rxn001947-m", "Rxn003019-m", "Rxn003643-m", "Rxn003873-m", "Rxn003883-m", "Rxn007741-m", "Rxn014331-m", "Rxn014334-m", "Rxn014358-m", "Rxn014623-m", "Rxn014735-m", "Rxn015297-m", "Rxn016701-m", "Rxn016702-m", "Rxn016703-m", "Rxn019075-m"]	MetaCyc:D-Ribofuranose	["D-Ribofuranose"]	["47013"]	[]	[]	[]	[]	""
Met000257-m	["a deoxyribonucleic acid", "[DNA]", "DNA(N)", "DNAn"]	""	""	*OP(=O)([O-])OC[C@H]1O[C@@H](*)C[C@@H]1OP(=O)([O-])OC[C@H]1O[C@@H](*)C[C@@H]1OP(=O)([O-])O*	""	11	["Rxn001005-m", "Rxn002574-m", "Rxn002575-m", "Rxn008463-m", "Rxn008464-m", "Rxn010355-m", "Rxn010430-m", "Rxn010431-m", "Rxn010442-m", "Rxn010446-m", "Rxn016745-m"]	MetaCyc:DNA-N	["DNA-N"]	["16991"]	["C00039"]	[]	["MNXM162317"]	[]	""
Met000258-m	["malonate", "malonyl", "propanedioic acid", "malonic acid"]	C3H2O4	102.05	O=C([O-])CC(=O)[O-]	-145.28601	19	["Rxn001550-m", "Rxn003201-m", "Rxn003203-m", "Rxn005581-m", "Rxn005582-m", "Rxn007028-m", "Rxn010154-m", "Rxn011110-k", "Rxn012109-m", "Rxn014259-m", "Rxn014262-m", "Rxn014298-m", "Rxn014337-m", "Rxn014373-m", "Rxn014394-m", "Rxn016087-m", "Rxn016324-m", "Rxn016363-m", "Rxn028752-r"]	MetaCyc:MALONATE	["MALONATE"]	["15792"]	["C00383"]	[]	["MNXM477"]	["9084"]	""
Met000259-m	["phytate", "Ins(1,2,3,4,5,6)P6", "phytic acid", "1D-myo-inositol 1,2,3,4,5,6-hexakisphosphate", "myo-inositol hexakisphosphate", "D-myo-Inositol 1,2,3,4,5,6-hexakisphosphate", "myo-Inositol 1,2,3,4,5,6-hexakisphosphate", "Inositol 1,2,3,4,5,6-hexakisphosphate", "InsP6", "1D-myo-Inositol hexakisphosphate", "IP6", "inositol hexaphosphate"]	C6H6O24P6	647.94	O=P([O-])([O-])O[C@H]1[C@H](OP(=O)([O-])[O-])[C@H](OP(=O)([O-])[O-])[C@@H](OP(=O)([O-])[O-])[C@H](OP(=O)([O-])[O-])[C@H]1OP(=O)([O-])[O-]	-1478.2699	18	["Rxn000798-m", "Rxn001050-m", "Rxn004377-m", "Rxn004378-m", "Rxn004379-m", "Rxn004380-m", "Rxn004398-m", "Rxn004404-m", "Rxn004405-m", "Rxn004410-m", "Rxn004411-m", "Rxn013751-m", "Rxn014649-m", "Rxn014655-m", "Rxn014666-m", "Rxn014927-m", "Rxn016535-m", "Rxn051868-r"]	MetaCyc:MI-HEXAKISPHOSPHATE	["MI-HEXAKISPHOSPHATE"]	["58130"]	["C01204"]	["minohp"]	["MNXM491"]	["21584050"]	""
Met000260-m	["beta-nicotinate D-ribonucleotide", "NaMN", "nicotinate dinucleotide", "beta-nicotinate-D-nucleotide", "nicotinic acid nucleotide", "nicotinic acid mononucleotide", "nicotinic acid ribonucleotide", "nicotinate-D-ribonucleotide", "nicotinate ribonucleotide", "nicotinate nucleotide", "deamido-nicotinamide mononucleotide", "deamido-NMN", "nicotinate D-ribonucleotide", "nicotinate mononucleotide", "…	C11H12NO9P	333.19	O=C([O-])c1ccc[n+]([C@@H]2O[C@H](COP(=O)([O-])[O-])[C@@H](O)[C@H]2O)c1	-268.44482	18	["Rxn002550-k", "Rxn002567-m", "Rxn003376-m", "Rxn003382-m", "Rxn003395-m", "Rxn003691-m", "Rxn007172-m", "Rxn007576-m", "Rxn009423-m", "Rxn011708-m", "Rxn011711-m", "Rxn011712-m", "Rxn011713-m", "Rxn011714-m", "Rxn011719-m", "Rxn011728-m", "Rxn015299-m", "Rxn015300-m"]	MetaCyc:NICOTINATE_NUCLEOTIDE	["NICOTINATE_NUCLEOTIDE"]	["57502"]	["C01185"]	["nicrnt"]	["MNXM194"]	["46878382"]	""
Met000261-m	["a [protein]-L-histidine", "a peptidyl L-histidine"]	""	""	*N[C@@H](Cc1c[nH]cn1)C(*)=O	""	17	["Rxn000489-m", "Rxn000834-m", "Rxn000835-m", "Rxn000836-m", "Rxn008289-m", "Rxn008290-m", "Rxn008291-m", "Rxn008292-m", "Rxn009747-m", "Rxn009748-m", "Rxn009749-m", "Rxn009876-m", "Rxn009877-m", "Rxn012220-m", "Rxn013007-m", "Rxn014002-m", "Rxn014003-m"]	MetaCyc:Protein-Histidines	["Protein-Histidines"]	[]	["C00615"]	[]	["MNXM3704"]	[]	""
Met000262-m	["D-ribulose 5-phosphate", "ribulose-5P", "D-ribulose-5-P", "ribulose-5-P"]	C5H9O8P	228.1	O=C(CO)[C@H](O)[C@H](O)COP(=O)([O-])[O-]	-302.30817	20	["Rxn001836-m", "Rxn002443-m", "Rxn002456-m", "Rxn002557-m", "Rxn003559-m", "Rxn003695-m", "Rxn003864-m", "Rxn003866-m", "Rxn003886-m", "Rxn004527-m", "Rxn010883-m", "Rxn010968-k", "Rxn011675-m", "Rxn011678-m", "Rxn014198-m", "Rxn014237-m", "Rxn016504-m", "Rxn017146-m", "Rxn041940-r", "Rxn045196-r"]	MetaCyc:RIBULOSE-5P	["RIBULOSE-5P"]	["58121"]	["C00199"]	["ru5p__D"]	["MNXM145"]	["21144996"]	""
Met000263-m	["succinate semialdehyde", "succinyl semialdehyde", "succ-S-ald", "succinic semialdehyde"]	C4H5O3	101.08	O=CCCC(=O)[O-]	-59.216465	21	["Rxn001402-k", "Rxn001527-m", "Rxn001635-m", "Rxn001639-m", "Rxn002705-m", "Rxn004435-m", "Rxn006171-m", "Rxn006184-m", "Rxn006401-m", "Rxn007102-m", "Rxn007230-m", "Rxn010752-m", "Rxn014619-m", "Rxn014844-m", "Rxn015674-m", "Rxn016858-m", "Rxn018297-m", "Rxn018301-m", "Rxn045284-r", "Rxn046716-r", "Rxn049300-r"]	MetaCyc:SUCC-S-ALD	["SUCC-S-ALD"]	["57706"]	["C00232"]	["sucsal"]	["MNXM172"]	["9543238"]	""
Met000264-m	["3-methyl-2-oxobutanoate", "2-oxo-3-methylbutanoate", "2-oxoisovalerate", "alpha-keto-isovaleric acid", "alpha-ketoisopentanoic acid", "alpha-keto-isovalerate", "alpha-oxoisovalerate", "alpha-ketovaline", "2-keto-isovalerate", "2-ketovaline", "alpha-keto-valine", "2-oxoisopentanoate", "2-keto-3-methylbutyric acid", "3-methyl-2-oxobutyrate"]	C5H7O3	115.11	CC(C)C(=O)C(=O)[O-]	-39.67422	21	["Rxn000232-m", "Rxn000255-m", "Rxn000259-m", "Rxn000405-m", "Rxn000762-m", "Rxn000920-m", "Rxn002204-m", "Rxn002542-m", "Rxn002554-m", "Rxn003070-m", "Rxn006273-m", "Rxn006590-k", "Rxn007821-m", "Rxn008395-m", "Rxn010660-r", "Rxn014763-m", "Rxn019093-m", "Rxn019094-m", "Rxn025792-r", "Rxn049272-r", "Rxn050212-r"]	MetaCyc:2-KETO-ISOVALERATE	["2-KETO-ISOVALERATE"]	["11851"]	["C00141"]	["3mob"]	["MNXM238"]	["5204641"]	""
Met000265-m	["(2S)-2-methylbutanoyl-CoA", "(2S)-2-methyl-butyryl-CoA", "(2S)-2-methylbutyryl-CoA", "(2S)-alpha-methylbutyryl-CoA", "(2S)-alpha-methylbutanoyl-CoA"]	C26H40N7O17P3S	847.62	CC[C@H](C)C(=O)SCCNC(=O)CCNC(=O)[C@H](O)C(C)(C)COP(=O)([O-])OP(=O)([O-])OC[C@H]1O[C@@H](n2cnc3c(N)ncnc32)[C@H](O)[C@@H]1OP(=O)([O-])[O-]	-442.18716	20	["Rxn000407-m", "Rxn000912-m", "Rxn003234-m", "Rxn005581-k", "Rxn005582-k", "Rxn007866-m", "Rxn010160-m", "Rxn010910-m", "Rxn010918-m", "Rxn011901-m", "Rxn012746-m", "Rxn013806-m", "Rxn017296-m", "Rxn017298-m", "Rxn017300-m", "Rxn017321-m", "Rxn017327-m", "Rxn017344-m", "Rxn036496-r", "Rxn036708-r"]	MetaCyc:2-METHYL-BUTYRYL-COA	["2-METHYL-BUTYRYL-COA"]	["88166"]	["C01033"]	[]	["MNXM569"]	["92136145"]	""
Met000266-m	["4-aminobutanoate", "4-NH2-but", "4-NH3-but", "GABA", "4-aminobutyric acid", "gamma-aminobutyrate", "4-amino-n-butyric acid", "gamma-amino-n-butyric acid", "gamma-amino-N-butyrate", "g-amino-n-butyric acid", "4-aminobutyrate"]	C4H9NO2	103.12	[NH3+]CCCC(=O)[O-]	7.95009	19	["Rxn000322-m", "Rxn001674-k", "Rxn002053-m", "Rxn002705-m", "Rxn002823-m", "Rxn002903-m", "Rxn004628-m", "Rxn006172-m", "Rxn006401-m", "Rxn007158-m", "Rxn012298-m", "Rxn013636-m", "Rxn014263-m", "Rxn014619-m", "Rxn016712-m", "Rxn047808-r", "Rxn047812-r", "Rxn047816-r", "Rxn049300-r"]	MetaCyc:4-AMINO-BUTYRATE	["4-AMINO-BUTYRATE"]	["59888"]	["C00334"]	["4abut"]	["MNXM192"]	["6992099"]	""
Met000267-m	["O-acetyl-L-serine", "O3-acetyl-L-serine", "acetylserine", "O-acetylserine", "(2S)-3-acetyloxy-2-aminopropanoate"]	C5H9NO4	147.13	CC(=O)OC[C@H]([NH3+])C(=O)[O-]	-69.15991	16	["Rxn000747-m", "Rxn001926-m", "Rxn002174-m", "Rxn004135-k", "Rxn005881-m", "Rxn007363-m", "Rxn008057-m", "Rxn008058-m", "Rxn010163-m", "Rxn014698-m", "Rxn014707-m", "Rxn014708-m", "Rxn015690-m", "Rxn017617-m", "Rxn018240-m", "Rxn018316-m"]	MetaCyc:ACETYLSERINE	["ACETYLSERINE"]	["58340"]	["C00979"]	["acser"]	[]	["6971051"]	""
Met000268-m	["androstenedione", "4-androstene-3,17-dione", "androst-4-ene-3,17-dione"]	C19H26O2	286.41	C[C@]12CC[C@H]3[C@@H](CCC4=CC(=O)CC[C@@]43C)[C@@H]1CCC2=O	248.61913	29	["Rxn000086-m", "Rxn000089-m", "Rxn000211-m", "Rxn001555-k", "Rxn001675-m", "Rxn002308-k", "Rxn005388-m", "Rxn005871-m", "Rxn005872-m", "Rxn005899-m", "Rxn007489-k", "Rxn007614-m", "Rxn008801-k", "Rxn009113-k", "Rxn009167-m", "Rxn010091-m", "Rxn013672-m", "Rxn014878-m", "Rxn017896-m", "Rxn017913-m", "Rxn018347-m", "Rxn030740-r", "Rxn032444-r", "Rxn034456-r", "Rxn035128-r", "Rxn035136-r", "Rxn0357…	MetaCyc:ANDROST4ENE	["ANDROST4ENE"]	["16422"]	["C00280"]	[]	["MNXM239"]	["6128"]	""
Met000269-m	["arachidonate", "(5Z,8Z,11Z,14Z)-icosatetraenoate", "arachidonic acid", "all-cis-icosa-5,8,11,14-tetraenoate", "(5Z,8Z,11Z,14Z)-icosatetra-5,8,11,14-enoate", "C20:4 fatty acid"]	C20H31O2	303.46	CCCCC/C=C\C/C=C\C/C=C\C/C=C\CCCC(=O)[O-]	349.94266	99	["Rxn001120-k", "Rxn002083-m", "Rxn002084-m", "Rxn002085-m", "Rxn002086-m", "Rxn002087-m", "Rxn003617-m", "Rxn006081-k", "Rxn006084-k", "Rxn006089-k", "Rxn006090-k", "Rxn006091-k", "Rxn006092-k", "Rxn006093-k", "Rxn006094-k", "Rxn006095-k", "Rxn006097-k", "Rxn007164-k", "Rxn008731-m", "Rxn009316-m", "Rxn011371-m", "Rxn011487-m", "Rxn011488-m", "Rxn011489-m", "Rxn011490-m", "Rxn012054-m", "Rxn0156…	MetaCyc:ARACHIDONIC_ACID	["ARACHIDONIC_ACID"]	["32395"]	["C00219"]	[]	["MNXM135"]	["5460265"]	""
Met000270-m	["butanoyl-CoA", "butyryl-CoA", "butyryl-coenzyme A"]	C25H38N7O17P3S	833.59	CCCC(=O)SCCNC(=O)CCNC(=O)[C@H](O)C(C)(C)COP(=O)([O-])OP(=O)([O-])OC[C@H]1O[C@@H](n2cnc3c(N)ncnc32)[C@H](O)[C@@H]1OP(=O)([O-])[O-]	-462.53937	36	["Rxn000901-m", "Rxn000927-m", "Rxn000995-k", "Rxn002207-m", "Rxn002210-m", "Rxn003027-m", "Rxn003536-m", "Rxn003701-m", "Rxn005070-m", "Rxn005719-k", "Rxn005724-k", "Rxn005750-m", "Rxn005757-m", "Rxn006143-m", "Rxn007858-k", "Rxn009464-m", "Rxn010847-m", "Rxn011125-m", "Rxn011612-m", "Rxn012558-m", "Rxn019460-r", "Rxn026612-r", "Rxn028644-r", "Rxn030480-r", "Rxn033468-r", "Rxn034656-r", "Rxn0383…	MetaCyc:BUTYRYL-COA	["BUTYRYL-COA"]	["57371"]	["C00136"]	["btcoa"]	["MNXM233"]	["45266598"]	""
Met000271-m	["cholate", "cholic acid", "3alpha,7alpha,12alpha-trihydroxy-5beta-cholan-24-oate", "3alpha,7alpha,12alpha-trihydroxy-5-beta-cholanoic acid", "3alpha,7alpha,12alpha-trihydroxy-5-beta-cholanoate"]	C24H39O5	407.57	C[C@H](CCC(=O)[O-])[C@H]1CC[C@H]2[C@H]3[C@H](C[C@H](O)[C@@]21C)[C@@]1(C)CC[C@@H](O)C[C@H]1C[C@H]3O	234.27162	23	["Rxn000029-m", "Rxn001002-m", "Rxn001838-m", "Rxn002300-m", "Rxn002314-m", "Rxn002369-k", "Rxn004852-m", "Rxn006564-r", "Rxn008167-m", "Rxn009967-m", "Rxn009985-m", "Rxn009990-m", "Rxn010807-m", "Rxn011357-k", "Rxn013559-m", "Rxn013562-m", "Rxn013568-m", "Rxn014032-m", "Rxn035572-r", "Rxn035964-r", "Rxn036960-r", "Rxn041272-r", "Rxn042084-r"]	MetaCyc:CHOLATE	["CHOLATE"]	["29747"]	["C00695"]	[]	["MNXM450"]	["5460314"]	""
Met000272-m	["menaquinol-9", "MKH2-9"]	C56H82O2	787.26	CC(C)=CCC/C(C)=C\CC/C(C)=C\CC/C(C)=C\CC/C(C)=C\CC/C(C)=C\CC/C(C)=C\CC/C(C)=C\CC/C(C)=C\Cc1c(C)c(O)c2ccccc2c1O	1050.5929	16	["Rxn004571-m", "Rxn013612-m", "Rxn013613-m", "Rxn013614-m", "Rxn013624-m", "Rxn013625-m", "Rxn013630-m", "Rxn013631-m", "Rxn013632-m", "Rxn013665-m", "Rxn013747-m", "Rxn013757-m", "Rxn013773-m", "Rxn013993-m", "Rxn015911-m", "Rxn017292-m"]	MetaCyc:CPD-12126	["CPD-12126"]	["84541"]	[]	[]	["MNXM12234"]	["45479508"]	""
Met000273-m	["octanoyl-CoA", "Octanoyl-CoA (n-C8:0CoA)", "capryloyl-CoA"]	C29H46N7O17P3S	889.7	CCCCCCCC(=O)SCCNC(=O)CCNC(=O)[C@H](O)C(C)(C)COP(=O)([O-])OP(=O)([O-])OC[C@H]1O[C@@H](n2cnc3c(N)ncnc32)[C@H](O)[C@@H]1OP(=O)([O-])[O-]	-373.89047	42	["Rxn002237-m", "Rxn003218-k", "Rxn003752-m", "Rxn005836-m", "Rxn006649-m", "Rxn006653-m", "Rxn007174-m", "Rxn007800-m", "Rxn007801-m", "Rxn007803-m", "Rxn010261-m", "Rxn010264-m", "Rxn010268-m", "Rxn010977-k", "Rxn011032-m", "Rxn011239-k", "Rxn011240-k", "Rxn011798-m", "Rxn015612-m", "Rxn017724-m", "Rxn018880-r", "Rxn022280-r", "Rxn026324-r", "Rxn026336-r", "Rxn026420-r", "Rxn026620-r", "Rxn0271…	MetaCyc:CPD-196	["CPD-196"]	["57386"]	["C01944"]	["occoa"]	["MNXM342"]	["25245711"]	""
Met000274-m	["propane-1,3-diamine", "trimethylenediamine", "1,3-propanediamine", "1,3-diaminopropane", "1,3-DAP"]	C3H12N2	76.141	[NH3+]CCC[NH3+]	114.36521	18	["Rxn000744-m", "Rxn000745-m", "Rxn001669-m", "Rxn004074-m", "Rxn004076-m", "Rxn004226-m", "Rxn004932-m", "Rxn006478-m", "Rxn011930-m", "Rxn013649-m", "Rxn014550-m", "Rxn014557-m", "Rxn014613-m", "Rxn014696-m", "Rxn015384-r", "Rxn018256-m", "Rxn018320-m", "Rxn021964-r"]	MetaCyc:CPD-313	["CPD-313"]	["57484"]	["C00986"]	[]	["MNXM350"]	["4030255"]	""
Met000275-m	["(+)-copalyl diphosphate", "labdadienyl diphosphate"]	C20H33O7P2	447.42	C=C1CC[C@H]2C(C)(C)CCC[C@]2(C)[C@H]1CC/C(C)=C/COP(=O)([O-])OP(=O)([O-])[O-]	-61.91155	18	["Rxn001720-m", "Rxn004248-m", "Rxn005973-m", "Rxn006104-m", "Rxn006106-m", "Rxn006107-m", "Rxn006108-m", "Rxn006408-m", "Rxn007379-k", "Rxn008456-m", "Rxn011327-m", "Rxn011417-m", "Rxn014411-m", "Rxn015356-m", "Rxn015357-m", "Rxn015358-m", "Rxn015359-m", "Rxn020708-r"]	MetaCyc:CPD-4750	["CPD-4750"]	["58635"]	["C11901"]	[]	["MNXM627"]	["25244380"]	""
Met000276-m	["arsenite", "As(OH)3", "arsenic trioxide", "arsenic oxide", "arsenic (III) oxide", "arsenous trioxide", "arsenic sesquioxide", "arsenous oxide", "white arsenic", "diarsenic trioxide", "crude arsenic", "arsenious oxide", "arsenic (III) trioxide", "arsenous anhydride", "arsenolite", "arsenous acid anhydride", "arsenous oxide anhydride", "arsodent", "claudelite", "clauditite", "arsenicum album", "d…	H2O3As	124.94	[O-][As](O)O	-95.56982	13	["Rxn000265-m", "Rxn000266-m", "Rxn003806-m", "Rxn004218-m", "Rxn004602-m", "Rxn005774-m", "Rxn008560-m", "Rxn008579-m", "Rxn013258-m", "Rxn013267-m", "Rxn013899-m", "Rxn014623-m", "Rxn016391-m"]	MetaCyc:CPD-763	["CPD-763"]	["29242"]	["C06697"]	["aso3"]	[]	["6857431"]	""
Met000277-m	["dimethyl sulfide", "reduced dimethyl sulfoxide", "dimethyl sulphide", "dimethylsulphide", "DMS", "dimethylsulfide"]	C2H6S	62.129	CSC	63.09673	20	["Rxn000465-m", "Rxn002547-m", "Rxn002556-m", "Rxn004374-m", "Rxn008392-k", "Rxn010354-m", "Rxn011129-k", "Rxn011578-m", "Rxn012422-m", "Rxn012436-m", "Rxn015051-m", "Rxn016332-m", "Rxn016334-m", "Rxn016354-m", "Rxn016356-m", "Rxn016357-m", "Rxn016847-m", "Rxn017948-r", "Rxn018367-m", "Rxn019316-r"]	MetaCyc:CPD-7670	["CPD-7670"]	["17437"]	["C00580"]	["dms"]	["MNXM444"]	["1068"]	""
Met000278-m	["menaquinone-9", "MK-9", "MK9"]	C56H80O2	785.25	CC(C)=CCC/C(C)=C\CC/C(C)=C\CC/C(C)=C\CC/C(C)=C\CC/C(C)=C\CC/C(C)=C\CC/C(C)=C\CC/C(C)=C\CC1=C(C)C(=O)c2ccccc2C1=O	1035.8507	16	["Rxn004571-m", "Rxn009498-m", "Rxn013612-m", "Rxn013613-m", "Rxn013614-m", "Rxn013624-m", "Rxn013625-m", "Rxn013630-m", "Rxn013631-m", "Rxn013632-m", "Rxn013665-m", "Rxn013747-m", "Rxn013757-m", "Rxn013773-m", "Rxn013993-m", "Rxn017292-m"]	MetaCyc:CPD-9720	["CPD-9720"]	["44147"]	["C21526"]	[]	["MNXM19280"]	["6289935"]	""
Met000279-m	["all-trans-lycopene", "psi,psi-carotene"]	C40H56	536.88	CC(C)=CCC/C(C)=C\C=C\C(C)=C/C=C/C(C)=C/C=C/C=C(C)/C=C/C=C(C)/C=C/C=C(\C)CCC=C(C)C	856.64276	22	["Rxn003261-k", "Rxn004087-k", "Rxn004134-m", "Rxn004785-m", "Rxn005265-m", "Rxn005611-m", "Rxn005612-m", "Rxn005613-m", "Rxn005627-m", "Rxn005628-m", "Rxn005630-m", "Rxn006831-k", "Rxn006833-k", "Rxn011093-k", "Rxn011095-k", "Rxn011563-m", "Rxn011588-m", "Rxn015004-m", "Rxn015133-m", "Rxn017363-m", "Rxn017388-m", "Rxn017390-m"]	MetaCyc:CPD1F-114	["CPD1F-114"]	["15948"]	["C05432"]	[]	["MNXM445"]	["446925"]	""
Met000280-m	["zeaxanthin", "(3R,3'R)-beta,beta-carotene-3,3'-diol"]	C40H56O2	568.88	CC1=C(/C=C/C(C)=C/C=C/C(C)=C/C=C/C=C(C)/C=C/C=C(C)/C=C/C2=C(C)C[C@@H](O)CC2(C)C)C(C)(C)C[C@H](O)C1	686.2227	19	["Rxn004163-m", "Rxn005477-m", "Rxn005992-k", "Rxn006274-m", "Rxn006282-m", "Rxn006424-m", "Rxn006583-k", "Rxn006828-k", "Rxn007001-m", "Rxn007003-m", "Rxn008697-m", "Rxn011394-m", "Rxn014911-m", "Rxn014956-m", "Rxn014963-m", "Rxn014991-m", "Rxn015098-m", "Rxn015315-m", "Rxn017392-m"]	MetaCyc:CPD1F-130	["CPD1F-130"]	["27547"]	["C06098"]	[]	["MNXM403"]	["5280899"]	""
Met000281-m	["1,4-dihydroxy-2-naphthoate", "DHNA", "2-carboxy-1,4-naphthoquinol"]	C11H7O4	203.17	O=C([O-])c1cc(O)c2ccccc2c1O	-50.61322	19	["Rxn002569-m", "Rxn004472-m", "Rxn005392-r", "Rxn009607-k", "Rxn009684-m", "Rxn011064-k", "Rxn012045-m", "Rxn012410-m", "Rxn015833-m", "Rxn015838-m", "Rxn015840-m", "Rxn015896-m", "Rxn015910-m", "Rxn015920-m", "Rxn015982-m", "Rxn016013-m", "Rxn016014-m", "Rxn016015-m", "Rxn016020-m"]	MetaCyc:DIHYDROXYNAPHTHOATE	["DIHYDROXYNAPHTHOATE"]	["11173"]	["C03657"]	["dhna"]	["MNXM552"]	["54706667"]	""
Met000282-m	["a dipeptide", "an aminoacyl-amino acid"]	""	""	*C([NH3+])C(=O)NC(*)C(=O)[O-]	""	15	["Rxn001220-m", "Rxn001226-m", "Rxn001227-m", "Rxn001228-m", "Rxn001232-m", "Rxn001235-m", "Rxn001239-m", "Rxn001240-m", "Rxn001241-m", "Rxn001242-m", "Rxn001244-m", "Rxn001245-m", "Rxn001246-m", "Rxn004613-m", "Rxn006632-k"]	MetaCyc:DIPEPTIDES	["DIPEPTIDES"]	[]	["C16116"]	[]	["MNXM162305"]	[]	""
Met000283-m	["hydrogen cyanide", "cyanide", "hydrocyanic acid"]	CHN	27.026	C#N	38.881126	21	["Rxn000124-k", "Rxn000310-m", "Rxn000339-m", "Rxn001203-k", "Rxn001402-k", "Rxn001895-m", "Rxn002370-m", "Rxn002629-m", "Rxn002984-m", "Rxn003076-m", "Rxn003219-m", "Rxn005017-m", "Rxn005075-m", "Rxn005076-m", "Rxn005077-m", "Rxn006638-m", "Rxn006766-k", "Rxn007483-k", "Rxn010695-m", "Rxn016938-m", "Rxn018376-m"]	MetaCyc:HCN	["HCN"]	["18407"]	["C01326"]	["cyan"]	[]	["768"]	""
Met000284-m	["hydroquinone", "1,4-benzenediol", "benzene-1,4-diol"]	C6H6O2	110.11	Oc1ccc(O)cc1	12.246721	30	["Rxn000178-m", "Rxn000336-m", "Rxn000662-m", "Rxn001173-k", "Rxn001993-k", "Rxn002754-m", "Rxn004662-k", "Rxn005707-m", "Rxn005903-k", "Rxn005939-k", "Rxn006225-m", "Rxn006605-m", "Rxn006606-m", "Rxn008002-k", "Rxn008217-k", "Rxn008381-k", "Rxn008628-k", "Rxn009026-k", "Rxn009761-k", "Rxn010134-m", "Rxn010188-k", "Rxn010330-k", "Rxn010876-m", "Rxn011286-m", "Rxn011291-m", "Rxn012143-m", "Rxn0155…	MetaCyc:HYDROQUINONE	["HYDROQUINONE"]	["17594"]	["C00530"]	["hqn"]	["MNXM376"]	["785"]	""
Met000285-m	["hypoxanthine"]	C5H4N4O	136.11	O=c1[nH]cnc2nc[nH]c12	62.48449	17	["Rxn001197-m", "Rxn001497-k", "Rxn001944-m", "Rxn002488-m", "Rxn003000-m", "Rxn003016-m", "Rxn003018-m", "Rxn003019-m", "Rxn005489-m", "Rxn012960-m", "Rxn013305-m", "Rxn014792-m", "Rxn015560-m", "Rxn015564-m", "Rxn016369-m", "Rxn031888-r", "Rxn046060-r"]	MetaCyc:HYPOXANTHINE	["HYPOXANTHINE"]	["17368"]	["C00262"]	["hxan"]	[]	["790"]	""
Met000286-m	["a 1-phosphatidyl-1D-myo-inositol", "a 1,2-diacyl-sn-glycero-3-phospho-(1D-myo-inositol)", "1-phosphatidyl-1D-myo-inositol", "a phosphatidylinositol", "a 1-phosphatidyl-D-myo-inositol", "a 1-phosphatidylinositol", "an L-1-phosphatidylinositol", "a phosphatidyl-inositol", "an L-1-phosphatidyl-inositol", "a phosphatidyl-1D-myo-inositol", "a (3-phosphatidyl)-1-D-inositol", "PtdIns"]	""	""	*C(=O)OC[C@H](COP(=O)([O-])O[C@H]1[C@H](O)[C@@H](O)[C@H](O)[C@@H](O)[C@H]1O)OC(*)=O	""	41	["Rxn000012-m", "Rxn000013-m", "Rxn000647-m", "Rxn000700-m", "Rxn000868-m", "Rxn001058-m", "Rxn002833-k", "Rxn003540-m", "Rxn003542-m", "Rxn004395-m", "Rxn004396-m", "Rxn007188-m", "Rxn007937-k", "Rxn008958-m", "Rxn009800-k", "Rxn010519-k", "Rxn010541-k", "Rxn014022-m", "Rxn014860-m", "Rxn017675-m", "Rxn017677-m", "Rxn021664-r", "Rxn021844-r", "Rxn022132-r", "Rxn022136-r", "Rxn022368-r", "Rxn0223…	MetaCyc:L-1-phosphatidyl-inositols	["L-1-phosphatidyl-inositols"]	["16749", "57880"]	["C01194"]	[]	["MNXM162411"]	["25245335"]	""
Met000287-m	["lauroyl-CoA", "dodecanoyl-CoA (n-C12:0CoA)", "lauroyl coenzyme A", "dodecanoyl-CoA"]	C33H54N7O17P3S	945.81	CCCCCCCCCCCC(=O)SCCNC(=O)CCNC(=O)[C@H](O)C(C)(C)COP(=O)([O-])OP(=O)([O-])OC[C@H]1O[C@@H](n2cnc3c(N)ncnc32)[C@H](O)[C@@H]1OP(=O)([O-])[O-]	-285.24146	46	["Rxn002471-m", "Rxn002472-m", "Rxn003286-k", "Rxn007202-m", "Rxn007207-m", "Rxn009055-m", "Rxn009194-m", "Rxn010852-m", "Rxn011030-m", "Rxn011562-m", "Rxn013906-m", "Rxn016248-m", "Rxn016266-m", "Rxn017323-m", "Rxn017329-m", "Rxn017340-m", "Rxn017545-m", "Rxn022272-r", "Rxn024280-r", "Rxn024328-r", "Rxn026080-r", "Rxn026156-r", "Rxn026204-r", "Rxn026240-r", "Rxn026244-r", "Rxn026624-r", "Rxn0286…	MetaCyc:LAUROYLCOA-CPD	["LAUROYLCOA-CPD"]	["57375"]	["C01832"]	["ddcacoa"]	["MNXM363"]	["25113193"]	""
Met000288-m	["linoleate", "cis,cis-9,12-octadecadienoate", "9-cis,12-cis-octadecadienoate", "linoleic acid", "9,12-linoleic acid", "(9Z,12Z)-octadeca-9,12-dienoate"]	C18H31O2	279.44	CCCCC/C=C\C/C=C\CCCCCCCC(=O)[O-]	301.98264	53	["Rxn000130-m", "Rxn003153-m", "Rxn003155-m", "Rxn003158-m", "Rxn005828-m", "Rxn005910-m", "Rxn005914-m", "Rxn005915-m", "Rxn006098-k", "Rxn006099-k", "Rxn006107-k", "Rxn006340-m", "Rxn007773-m", "Rxn008920-m", "Rxn009152-m", "Rxn009176-m", "Rxn012817-m", "Rxn015340-m", "Rxn016288-m", "Rxn024168-r", "Rxn026964-r", "Rxn026968-r", "Rxn028676-r", "Rxn029136-r", "Rxn029172-r", "Rxn029176-r", "Rxn0292…	MetaCyc:LINOLEIC_ACID	["LINOLEIC_ACID"]	["30245"]	["C01595"]	[]	["MNXM293"]	["5460332"]	""
Met000289-m	["3-(4-hydroxyphenyl)pyruvate", "p-hydroxyphenylpyruvic acid", "4-hydroxyphenylpyruvate", "hydroxyphenylpyruvate", "p-hydroxyphenylpyruvate"]	C9H7O4	179.15	O=C([O-])C(=O)Cc1ccc(O)cc1	-43.714226	24	["Rxn000047-m", "Rxn000131-m", "Rxn000252-m", "Rxn001643-m", "Rxn001664-m", "Rxn002839-k", "Rxn002989-m", "Rxn003587-m", "Rxn003590-m", "Rxn005690-m", "Rxn005709-k", "Rxn005715-k", "Rxn007512-m", "Rxn008018-m", "Rxn008372-m", "Rxn008714-k", "Rxn009147-m", "Rxn011889-m", "Rxn017667-m", "Rxn019024-m", "Rxn035548-r", "Rxn051628-r", "Rxn051680-r", "Rxn051744-r"]	MetaCyc:P-HYDROXY-PHENYLPYRUVATE	["P-HYDROXY-PHENYLPYRUVATE"]	["36242"]	["C01179"]	[]	["MNXM153"]	["6971070"]	""
Met000290-m	["propanoate", "propionic acid", "ethylformic acid", "methylacetic acid", "propionate"]	C3H5O2	73.071	CCC(=O)[O-]	-35.256466	23	["Rxn000904-m", "Rxn001156-k", "Rxn003109-m", "Rxn003605-m", "Rxn003608-m", "Rxn003609-m", "Rxn003610-m", "Rxn003612-m", "Rxn004551-k", "Rxn007601-m", "Rxn008550-m", "Rxn012388-m", "Rxn013177-m", "Rxn013799-m", "Rxn014934-m", "Rxn015712-m", "Rxn016636-m", "Rxn028636-r", "Rxn029720-r", "Rxn030204-r", "Rxn036488-r", "Rxn036936-r", "Rxn047212-r"]	MetaCyc:PROPIONATE	["PROPIONATE"]	["17272"]	["C00163"]	["ppa"]	["MNXM356"]	["104745"]	""
Met000291-m	["a sulfurated [sulfur carrier]", "a sulfurated [sulfur donor]", "S-sulfanyl-[sulfur carrier]", "S-sulfanyl-[sulfur donor]", "S-sulfanyl-[sulfur acceptor]"]	""	""	*S	""	16	["Rxn000885-m", "Rxn005775-m", "Rxn005776-m", "Rxn007384-m", "Rxn007428-m", "Rxn007459-m", "Rxn007796-m", "Rxn007802-m", "Rxn007804-m", "Rxn009645-m", "Rxn010045-m", "Rxn011119-m", "Rxn013922-m", "Rxn016757-m", "Rxn016938-m", "Rxn016940-m"]	MetaCyc:Sulfurated-Sulfur-Acceptors	["Sulfurated-Sulfur-Acceptors"]	[]	[]	[]	["MNXM162398"]	[]	""
Met000292-m	["an unsulfurated [sulfur carrier]", "an unsulfurated [sulfur donor]", "an unsulfurated [sulfur acceptor]"]	""	""	*[H]	""	16	["Rxn000885-m", "Rxn005775-m", "Rxn005776-m", "Rxn007384-m", "Rxn007428-m", "Rxn007459-m", "Rxn007796-m", "Rxn007802-m", "Rxn007804-m", "Rxn009645-m", "Rxn010045-m", "Rxn011119-m", "Rxn013922-m", "Rxn016757-m", "Rxn016938-m", "Rxn016940-m"]	MetaCyc:Unsulfurated-Sulfur-Acceptors	["Unsulfurated-Sulfur-Acceptors"]	[]	[]	[]	["MNXM96151"]	[]	""
Met000293-m	["acetoacetyl-CoA", "3-acetoacetyl-CoA", "acetoacetyl-S-CoA"]	C25H36N7O18P3S	847.58	CC(=O)CC(=O)SCCNC(=O)CCNC(=O)[C@H](O)C(C)(C)COP(=O)([O-])OP(=O)([O-])OC[C@H]1O[C@@H](n2cnc3c(N)ncnc32)[C@H](O)[C@@H]1OP(=O)([O-])[O-]	-513.1016	19	["Rxn000901-m", "Rxn000936-m", "Rxn001885-m", "Rxn001887-m", "Rxn001888-m", "Rxn001898-m", "Rxn002988-m", "Rxn004341-k", "Rxn004739-k", "Rxn004876-m", "Rxn005013-m", "Rxn010804-m", "Rxn010856-m", "Rxn012495-m", "Rxn013077-m", "Rxn014519-m", "Rxn018117-m", "Rxn030564-r", "Rxn033484-r"]	MetaCyc:ACETOACETYL-COA	["ACETOACETYL-COA"]	["57286"]	["C00332"]	["aacoa"]	["MNXM133"]	["45266540"]	""
Met000294-m	["CDP-choline", "citicoline", "citicholine", "cidifos", "cyticholine", "cytidine 5'-diphosphocholine", "cytidine diphosphate choline"]	C14H25N4O11P2	487.32	C[N+](C)(C)CCOP(=O)([O-])OP(=O)([O-])OC[C@H]1O[C@@H](n2ccc(N)nc2=O)[C@H](O)[C@@H]1O	-327.39398	28	["Rxn000847-m", "Rxn000867-m", "Rxn000873-m", "Rxn002268-m", "Rxn010285-m", "Rxn010556-m", "Rxn010557-m", "Rxn011139-m", "Rxn011827-m", "Rxn012819-m", "Rxn012840-m", "Rxn012873-m", "Rxn014511-m", "Rxn016237-m", "Rxn017978-m", "Rxn024772-r", "Rxn024776-r", "Rxn032784-r", "Rxn042560-r", "Rxn042564-r", "Rxn042568-r", "Rxn042572-r", "Rxn042652-r", "Rxn042656-r", "Rxn042664-r", "Rxn042668-r", "Rxn0426…	MetaCyc:CDP-CHOLINE	["CDP-CHOLINE"]	["58779"]	["C00307"]	[]	["MNXM283"]	["25202509"]	""
Met000295-m	["cinnamoyl-CoA", "(E)-3-phenyl-2-prop -2-enoyl-CoA"]	C30H38N7O17P3S	893.65	CC(C)(COP(=O)([O-])OP(=O)([O-])OC[C@H]1O[C@@H](n2cnc3c(N)ncnc32)[C@H](O)[C@@H]1OP(=O)([O-])[O-])[C@@H](O)C(=O)NCCC(=O)NCCSC(=O)/C=C/c1ccccc1	-411.2994	15	["Rxn000899-m", "Rxn002324-m", "Rxn003563-m", "Rxn003765-m", "Rxn004655-m", "Rxn008416-m", "Rxn012246-m", "Rxn012357-m", "Rxn012367-m", "Rxn013210-m", "Rxn013240-m", "Rxn013242-m", "Rxn014765-m", "Rxn015530-m", "Rxn015531-m"]	MetaCyc:CINNAMOYL-COA	["CINNAMOYL-COA"]	["57252"]	["C16256"]	[]	[]	["44229143"]	""
Met000296-m	["trans,octacis-decaprenyl phosphate", "omega, mono-E, octa-Z-decaprenyl phosphate", "(2Z,6Z,10Z,14Z,18Z,22Z,26Z,30Z,34E)-decaprenyl phosphate", "omega, mono-trans, octa-cis-decaprenyl phosphate"]	C50H81O4P	777.16	CC(C)=CCC/C(C)=C\CC/C(C)=C/CC/C(C)=C/CC/C(C)=C/CC/C(C)=C/CC/C(C)=C/CC/C(C)=C/CC/C(C)=C/CC/C(C)=C/COP(=O)([O-])[O-]	852.34265	15	["Rxn000648-m", "Rxn004457-m", "Rxn004458-m", "Rxn004501-m", "Rxn004505-m", "Rxn004511-m", "Rxn004512-m", "Rxn004513-m", "Rxn004514-m", "Rxn011134-m", "Rxn011135-m", "Rxn011136-m", "Rxn011137-m", "Rxn013644-m", "Rxn014549-m"]	MetaCyc:CPD-11994	["CPD-11994"]	["65079"]	[]	[]	[]	["45479679"]	""
Met000297-m	["4-deoxy-L-threo-hex-4-enopyranuronate", "(3R,4S)-2,3,4-trihydroxy-3,4-dihydro-2H-pyran-6-carboxylic acid", "4-deoxy-L-threo-5-hexosulose-uronic acid", "4-deoxy-L-threo-5-hexosulose-uronate", "4-deoxy-L-threo-hex-4-enopyranuronate", "4-deoxy-L-threo-5-hexosulose-uronate", "4-deoxy-beta-L-threo-hex-4-enopyranuronose"]	C6H7O6	175.12	O=C([O-])C1=C[C@H](O)[C@@H](O)C(O)O1	-151.18423	15	["Rxn004843-m", "Rxn004844-m", "Rxn005431-m", "Rxn005434-m", "Rxn005435-m", "Rxn005516-m", "Rxn009129-m", "Rxn009138-m", "Rxn009139-m", "Rxn009141-m", "Rxn009163-m", "Rxn009164-m", "Rxn009165-m", "Rxn009166-m", "Rxn012151-m"]	MetaCyc:CPD-13122	["CPD-13122"]	["62482"]	[]	[]	["MNXM14745"]	["91819971"]	""
Met000298-m	["D-ribofuranose 5-phosphate"]	C5H9O8P	228.1	O=P([O-])([O-])OC[C@H]1OC(O)[C@H](O)[C@@H]1O	-302.92813	15	["Rxn002065-m", "Rxn003018-m", "Rxn003396-m", "Rxn003558-m", "Rxn003873-m", "Rxn003879-m", "Rxn007039-m", "Rxn007832-m", "Rxn008634-m", "Rxn011809-m", "Rxn014329-m", "Rxn014330-m", "Rxn015300-m", "Rxn016560-m", "Rxn016895-m"]	MetaCyc:CPD-15317	["CPD-15317"]	["78346"]	[]	[]	[]	[]	""
Met000299-m	["cinnamate", "beta-phenylacrylic acid", "(E)-3-phenyl-2-prop -2-enoic acid", "cinnamic acid", "trans-cinnamate (incorrect)", "trans-cinnamic acid (incorrect)", "(E)-cinnamate (incorrect)"]	C9H7O2	147.15	O=C([O-])/C=C/c1ccccc1	39.31578	19	["Rxn000899-m", "Rxn002323-m", "Rxn003512-m", "Rxn004669-m", "Rxn005349-m", "Rxn005808-k", "Rxn005838-k", "Rxn007399-k", "Rxn007400-k", "Rxn010992-m", "Rxn012245-m", "Rxn012357-m", "Rxn014605-m", "Rxn014994-m", "Rxn015032-m", "Rxn015993-m", "Rxn018404-m", "Rxn018405-m", "Rxn039304-r"]	MetaCyc:CPD-674	["CPD-674"]	["15669"]	["C00423"]	["cinnm"]	["MNXM438"]	["5957728"]	""
Met000300-m	["dimethylamine", "{CH3}2NH2"]	C2H8N	46.092	C[NH2+]C	81.05691	19	["Rxn000329-m", "Rxn000330-m", "Rxn002551-m", "Rxn003397-m", "Rxn006035-m", "Rxn007324-k", "Rxn008021-k", "Rxn008881-k", "Rxn013576-m", "Rxn013589-m", "Rxn013590-m", "Rxn013591-m", "Rxn013592-m", "Rxn013593-m", "Rxn013594-m", "Rxn015042-m", "Rxn015044-m", "Rxn018988-m", "Rxn043144-r"]	MetaCyc:DIMETHYLAMINE	["DIMETHYLAMINE"]	["58040"]	["C00543"]	[]	["MNXM796"]	["3614769"]	""
Met000301-m	["a demethylated methyl donor", "a demethylated methyl acceptor"]	""	""	*[H]	""	15	["Rxn004366-m", "Rxn004763-m", "Rxn004912-m", "Rxn004913-m", "Rxn004914-m", "Rxn004917-m", "Rxn004919-m", "Rxn005192-m", "Rxn005200-m", "Rxn008907-m", "Rxn012436-m", "Rxn014742-m", "Rxn015909-m", "Rxn015987-m", "Rxn015990-m"]	MetaCyc:Demethylated-methyl-acceptors	["Demethylated-methyl-acceptors"]	[]	[]	[]	["MNXM96057"]	[]	""
Met000302-m	["geraniol", "lemonol", "geranyl alcohol", "trans-geraniol", "trans-3,7-dimethyl-2,6-octadien-1-ol", "(E)-geraniol"]	C10H18O	154.25	CC(C)=CCC/C(C)=C\CO	194.29019	18	["Rxn002755-m", "Rxn005259-m", "Rxn005542-m", "Rxn005562-m", "Rxn006713-m", "Rxn007474-k", "Rxn007475-k", "Rxn007904-m", "Rxn009564-m", "Rxn009719-m", "Rxn009720-m", "Rxn011213-m", "Rxn013060-m", "Rxn015105-m", "Rxn015453-m", "Rxn015898-m", "Rxn015900-m", "Rxn052512-r"]	MetaCyc:GERANIOL	["GERANIOL"]	["17447"]	["C01500"]	[]	[]	["637566"]	""
Met000303-m	["indole"]	C8H7N	117.15	c1ccc2[nH]ccc2c1	125.38785	15	["Rxn001971-k", "Rxn003012-m", "Rxn005567-m", "Rxn007050-m", "Rxn007566-k", "Rxn007588-m", "Rxn008344-m", "Rxn009454-m", "Rxn009455-m", "Rxn010188-m", "Rxn014596-m", "Rxn016390-m", "Rxn016613-m", "Rxn016614-m", "Rxn019012-m"]	MetaCyc:INDOLE	["INDOLE"]	["16881"]	["C00463"]	["indole"]	["MNXM377"]	["798"]	""
Met000304-m	["an L-amino acid", "an L-Amino acid", "an L-2-amino-acid", "L-alpha-amino acid"]	""	""	*[C@@H]([NH3+])C(=O)[O-]	""	21	["Rxn001069-k", "Rxn001071-k", "Rxn001262-m", "Rxn001545-m", "Rxn001981-m", "Rxn002048-m", "Rxn002228-m", "Rxn002730-m", "Rxn003077-m", "Rxn003339-m", "Rxn005467-m", "Rxn006632-k", "Rxn008322-m", "Rxn008325-m", "Rxn008523-m", "Rxn009355-k", "Rxn009359-k", "Rxn009582-m", "Rxn010777-k", "Rxn010961-m", "Rxn010962-m"]	MetaCyc:L-Amino-Acids	["L-Amino-Acids"]	["15705"]	["C00151"]	[]	["MNXM381"]	[]	""
Met000305-m	["a methylated methyl donor", "a methylated methyl acceptor"]	""	""	*C	""	15	["Rxn004366-m", "Rxn004763-m", "Rxn004912-m", "Rxn004913-m", "Rxn004914-m", "Rxn004917-m", "Rxn004919-m", "Rxn005192-m", "Rxn005200-m", "Rxn008907-m", "Rxn012436-m", "Rxn014742-m", "Rxn015909-m", "Rxn015987-m", "Rxn015990-m"]	MetaCyc:Methylated-methyl-acceptors	["Methylated-methyl-acceptors"]	[]	[]	[]	["MNXM19333"]	[]	""
Met000306-m	["a nucleoside diphosphate", "NDP"]	""	""	*[C@@H]1O[C@H](COP(=O)([O-])OP(=O)([O-])[O-])[C@@H](O)[C@H]1*	""	15	["Rxn000680-m", "Rxn000838-m", "Rxn000855-m", "Rxn000866-m", "Rxn002482-m", "Rxn003405-m", "Rxn003406-m", "Rxn003408-m", "Rxn003411-m", "Rxn014534-m", "Rxn014838-m", "Rxn015649-m", "Rxn015979-m", "Rxn016227-m", "Rxn018996-m"]	MetaCyc:Nucleoside-Diphosphates	["Nucleoside-Diphosphates"]	["57930"]	["C00454"]	[]	["MNXM96055"]	[]	""
Met000307-m	["oxalate", "oxalic acid", "ethanedioic acid"]	C2O4	88.02	O=C([O-])C(=O)[O-]	-162.34824	15	["Rxn002879-m", "Rxn003452-m", "Rxn003453-m", "Rxn003454-m", "Rxn003455-m", "Rxn003456-m", "Rxn005354-m", "Rxn005996-m", "Rxn006009-m", "Rxn011492-r", "Rxn015856-m", "Rxn015858-m", "Rxn016151-m", "Rxn016556-m", "Rxn017120-m"]	MetaCyc:OXALATE	["OXALATE"]	["30623"]	["C00209"]	[]	["MNXM291"]	["71081"]	""
Met000308-m	["phenol", "carbolic acid", "phenylalcohol"]	C6H6O	94.113	Oc1ccccc1	49.176723	20	["Rxn001053-k", "Rxn001638-m", "Rxn003505-m", "Rxn003507-m", "Rxn003508-m", "Rxn004000-m", "Rxn004785-k", "Rxn005079-m", "Rxn006685-k", "Rxn007576-m", "Rxn008345-m", "Rxn008923-k", "Rxn009925-m", "Rxn010074-m", "Rxn010075-m", "Rxn010134-m", "Rxn013040-m", "Rxn013046-m", "Rxn019028-m", "Rxn045676-r"]	MetaCyc:PHENOL	["PHENOL"]	["15882"]	["C00146"]	[]	["MNXM320"]	["996"]	""
Met000309-m	["a plastoquinone"]	C53H80O2	749.21	CC(C)=CCC/C(C)=C\CC/C(C)=C\CC/C(C)=C\CC/C(C)=C\CC/C(C)=C\CC/C(C)=C\CC/C(C)=C\CC/C(C)=C\CC1=CC(=O)C(C)=C(C)C1=O	1024.4097	15	["Rxn003354-m", "Rxn003566-m", "Rxn003637-m", "Rxn004741-m", "Rxn005491-m", "Rxn005492-m", "Rxn005539-m", "Rxn005817-m", "Rxn008243-m", "Rxn008244-m", "Rxn009103-m", "Rxn017630-m", "Rxn017631-m", "Rxn017632-m", "Rxn017635-m"]	MetaCyc:PLASTOQUINONE	["PLASTOQUINONE"]	[]	["C10385"]	[]	[]	[]	""
Met000310-m	["a plastoquinol", "PQ"]	C53H82O2	751.23	CC(C)=CCC/C(C)=C\CC/C(C)=C\CC/C(C)=C\CC/C(C)=C\CC/C(C)=C\CC/C(C)=C\CC/C(C)=C\CC/C(C)=C\Cc1cc(O)c(C)c(C)c1O	1039.152	15	["Rxn003354-m", "Rxn003566-m", "Rxn003637-m", "Rxn004741-m", "Rxn005491-m", "Rxn005492-m", "Rxn005539-m", "Rxn005817-m", "Rxn008243-m", "Rxn008244-m", "Rxn009103-m", "Rxn017630-m", "Rxn017631-m", "Rxn017632-m", "Rxn017635-m"]	MetaCyc:Plastoquinols	["Plastoquinols"]	[]	["C16695"]	[]	[]	[]	""
Met000311-m	["a [protein]-L-arginine", "protein-L-arginine"]	""	""	*N[C@@H](CCCNC(N)=[NH2+])C(*)=O	""	15	["Rxn000718-m", "Rxn001965-m", "Rxn003619-m", "Rxn009519-m", "Rxn009520-m", "Rxn009736-m", "Rxn009737-m", "Rxn010189-m", "Rxn010190-m", "Rxn012895-m", "Rxn012897-m", "Rxn012900-m", "Rxn012901-m", "Rxn018059-m", "Rxn018061-m"]	MetaCyc:Protein-L-Arginines	["Protein-L-Arginines"]	[]	["C00613"]	[]	["MNXM146517"]	[]	""
Met000312-m	["a ribonucleic acid", "RNA", "RNA"]	""	""	*OP(=O)([O-])OC[C@H]1O[C@@H](*)[C@H](O)[C@@H]1OP(=O)([O-])OC[C@H]1O[C@@H](*)[C@H](O)[C@@H]1OP(=O)([O-])O*	""	10	["Rxn000992-m", "Rxn001029-m", "Rxn003892-m", "Rxn004558-m", "Rxn010428-m", "Rxn010433-m", "Rxn010450-m", "Rxn012280-m", "Rxn016722-m", "Rxn017032-m"]	MetaCyc:RNA-Holder	["RNA-Holder"]	[]	["C00046"]	[]	["MNXM90337"]	[]	""
Met000313-m	["taurine", "2-aminoethanesulfonate", "tauphon", "taufon", "2-aminoethanesulfonic acid", "aminoetylsulphonic acid", "ethylaminesulphonic acid"]	C2H7NO3S	125.14	[NH3+]CCS(=O)(=O)[O-]	-49.86216	36	["Rxn001428-k", "Rxn001429-k", "Rxn001430-k", "Rxn002281-m", "Rxn002391-m", "Rxn002998-m", "Rxn003829-k", "Rxn009453-m", "Rxn009967-m", "Rxn013569-m", "Rxn013598-m", "Rxn014171-m", "Rxn016380-m", "Rxn016422-m", "Rxn016668-m", "Rxn018330-m", "Rxn018331-m", "Rxn018333-m", "Rxn035564-r", "Rxn035572-r", "Rxn036020-r", "Rxn038164-r", "Rxn038456-r", "Rxn038464-r", "Rxn038468-r", "Rxn038472-r", "Rxn0384…	MetaCyc:TAURINE	["TAURINE"]	["507393"]	["C00245"]	["taur"]	["MNXM282"]	["4068592"]	""
Met000314-m	["1-O-galloyl-beta-D-glucose", "1-galloyl-beta-glucose", "beta-glucogallin"]	C13H16O10	332.26	O=C(O[C@@H]1O[C@H](CO)[C@@H](O)[C@H](O)[C@H]1O)c1cc(O)c(O)c(O)c1	-176.13208	14	["Rxn000523-m", "Rxn000574-m", "Rxn002726-m", "Rxn008121-m", "Rxn008123-m", "Rxn015534-m", "Rxn015535-m", "Rxn015539-m", "Rxn015540-m", "Rxn015541-m", "Rxn015542-m", "Rxn015543-m", "Rxn015544-m", "Rxn015545-m"]	MetaCyc:1-O-GALLOYL-BETA-D-GLUCOSE	["1-O-GALLOYL-BETA-D-GLUCOSE"]	["15834"]	["C01158"]	[]	["MNXM1098"]	["124021"]	""
Met000315-m	["a 2-acyl-sn-glycero-3-phosphocholine", "a 2-acylglycero-3-phosphocholine", "a L-1-lysolecithin", "a 1-lyso-2-acyl-sn-glycero-3-phosphocholine", "a 1-lysolecithin", "a beta-lysophosphatidylcholine", "a 2-acylglycerophosphocholine", "a 2-acyl 1-lyso-sn-glycero-3-phosphatidylcholine"]	""	""	*C(=O)O[C@H](CO)COP(=O)([O-])OCC[N+](C)(C)C	""	25	["Rxn000520-m", "Rxn000563-m", "Rxn001119-k", "Rxn002327-k", "Rxn002330-k", "Rxn003183-m", "Rxn003553-m", "Rxn005755-m", "Rxn006846-k", "Rxn007364-k", "Rxn007366-k", "Rxn008922-m", "Rxn008969-m", "Rxn008970-m", "Rxn010068-k", "Rxn011002-k", "Rxn011010-k", "Rxn011016-k", "Rxn011021-k", "Rxn012811-m", "Rxn012818-m", "Rxn012869-m", "Rxn012874-m", "Rxn013169-m", "Rxn016579-m"]	MetaCyc:2-Acylglycero-Phosphocholines	["2-Acylglycero-Phosphocholines"]	["16728"]	["C04233"]	[]	["MNXM447"]	[]	""
Met000316-m	["4-hydroxybenzaldehyde", "p-hydroxybenzaldehyde"]	C7H6O2	122.12	O=Cc1ccc(O)cc1	21.79672	18	["Rxn000226-m", "Rxn001107-k", "Rxn001641-m", "Rxn002262-k", "Rxn002973-m", "Rxn002974-m", "Rxn002975-m", "Rxn002984-m", "Rxn005210-m", "Rxn005932-k", "Rxn006460-m", "Rxn006462-m", "Rxn006638-m", "Rxn008909-m", "Rxn010954-k", "Rxn013247-m", "Rxn015661-m", "Rxn015662-m"]	MetaCyc:4-HYDROXYBENZALDEHYDE	["4-HYDROXYBENZALDEHYDE"]	["17597"]	["C00633"]	[]	["MNXM577"]	["126"]	""
Met000317-m	["a 5-methyltetrahydrofolate", "an N5-methyltetrahydrofolate"]	""	""	*C(=O)CC[C@H](NC(=O)c1ccc(NC[C@H]2CNc3nc(N)[nH]c(=O)c3N2C)cc1)C(=O)[O-]	""	14	["Rxn000314-m", "Rxn000465-m", "Rxn002953-m", "Rxn003254-m", "Rxn004332-m", "Rxn004334-m", "Rxn012347-m", "Rxn013299-m", "Rxn013303-m", "Rxn013740-m", "Rxn013978-m", "Rxn014425-m", "Rxn016330-m", "Rxn016331-m"]	MetaCyc:5-METHYL-THF-GLU-N	["5-METHYL-THF-GLU-N"]	[]	[]	[]	["MNXM145843"]	[]	""
Met000318-m	["a 5'-hydroxy-ribonucleotide-3'-[RNA]", "a 5'-hydroxyl terminated RNA", "5'-hydroxy-[RNA]"]	""	""	*OP(=O)([O-])O[C@H]1[C@@H](O)[C@H](*)O[C@@H]1CO	""	14	["Rxn001028-m", "Rxn001029-m", "Rxn001031-m", "Rxn010428-m", "Rxn010433-m", "Rxn012280-m", "Rxn012281-m", "Rxn012283-m", "Rxn012284-m", "Rxn012286-m", "Rxn012287-m", "Rxn012288-m", "Rxn012290-m", "Rxn017032-m"]	MetaCyc:5Prime-OH-Terminated-RNAs	["5Prime-OH-Terminated-RNAs"]	[]	[]	[]	["MNXM14952"]	[]	""
Met000319-m	["acetone", "dimethylketone", "2-propanone", "propanone"]	C3H6O	58.08	CC(C)=O	23.456724	17	["Rxn001834-m", "Rxn001886-m", "Rxn001895-m", "Rxn003044-m", "Rxn003462-m", "Rxn003808-m", "Rxn004731-k", "Rxn005484-m", "Rxn007513-k", "Rxn010131-m", "Rxn010133-m", "Rxn010135-m", "Rxn015248-m", "Rxn015465-m", "Rxn016122-m", "Rxn016297-m", "Rxn050140-r"]	MetaCyc:ACETONE	["ACETONE"]	["15347"]	["C00207"]	[]	["MNXM398"]	["180"]	""
Met000320-m	["ADP-D-ribose", "adenosine diphosphate D-ribose", "adenosine 5'-(5-deoxy-D-ribofuranos-5-yl diphosphate)"]	C15H21N5O14P2	557.3	Nc1ncnc2c1ncn2[C@@H]1O[C@H](COP(=O)([O-])OP(=O)([O-])OC[C@H]2OC(O)[C@H](O)[C@@H]2O)[C@@H](O)[C@H]1O	-436.78372	24	["Rxn000853-m", "Rxn001117-m", "Rxn001202-m", "Rxn001965-m", "Rxn003355-m", "Rxn003931-m", "Rxn004239-m", "Rxn006854-m", "Rxn006863-m", "Rxn010510-m", "Rxn011199-k", "Rxn011200-k", "Rxn012268-m", "Rxn015549-m", "Rxn016560-m", "Rxn017096-m", "Rxn042748-r", "Rxn046344-r", "Rxn046472-r", "Rxn046476-r", "Rxn046480-r", "Rxn046484-r", "Rxn046488-r", "Rxn046492-r"]	MetaCyc:ADENOSINE_DIPHOSPHATE_RIBOSE	["ADENOSINE_DIPHOSPHATE_RIBOSE"]	["57967"]	["C00301"]	["adprib"]	["MNXM48596"]	["49791958"]	""
Met000321-m	["(S)-2-amino-6-oxohexanoate", "allysine", "L-2-aminoadipate 6-semialdehyde", "2-aminoadipate 6-semialdehyde", "alpha-aminoadipate 6-semialdehyde", "2-aminoadipate semialdehyde", "L-allysine", "(S)-2-aminoadipate 6-semialdehyde", "2-aminoadipate-6-semialdehyde"]	C6H11NO3	145.16	[NH3+][C@@H](CCCC=O)C(=O)[O-]	3.1723201	16	["Rxn000235-m", "Rxn000309-m", "Rxn000325-m", "Rxn002029-m", "Rxn003096-m", "Rxn003173-m", "Rxn003747-k", "Rxn004223-m", "Rxn006645-m", "Rxn007778-m", "Rxn009391-m", "Rxn009393-m", "Rxn015084-m", "Rxn015611-m", "Rxn017651-m", "Rxn052464-r"]	MetaCyc:ALLYSINE	["ALLYSINE"]	["58321"]	["C04076"]	[]	["MNXM89905"]	["36688062"]	""
Met000322-m	["an aminated amino group donor", "an aminated amino group acceptor"]	""	""	*[NH3+]	""	14	["Rxn004287-m", "Rxn005068-m", "Rxn006043-m", "Rxn007912-m", "Rxn008403-m", "Rxn008648-m", "Rxn008689-m", "Rxn010499-m", "Rxn011146-m", "Rxn013526-m", "Rxn015895-m", "Rxn016800-m", "Rxn017119-m", "Rxn017355-m"]	MetaCyc:Aminated-Amine-Donors	["Aminated-Amine-Donors"]	[]	[]	[]	["MNXM4466"]	[]	""
Met000323-m	["benzaldehyde", "benzanoaldehyde"]	C7H6O	106.12	O=Cc1ccccc1	61.276726	15	["Rxn002164-m", "Rxn002165-m", "Rxn002170-m", "Rxn002171-m", "Rxn002172-m", "Rxn003219-m", "Rxn003519-m", "Rxn004670-m", "Rxn004678-m", "Rxn005505-m", "Rxn005508-m", "Rxn011386-m", "Rxn012269-m", "Rxn015031-m", "Rxn052032-r"]	MetaCyc:BENZALDEHYDE	["BENZALDEHYDE"]	["17169"]	["C00261"]	[]	["MNXM371"]	["240"]	""
Met000324-m	["chlorophyllide a", "chlorophyllide"]	C35H32N4O5Mg	612.97	C=Cc1c(C)c2n3c1/C=C1\N=C(C=c4c(C)c5c(n4[Mg]3)=C(C3=NC(=C2)[C@@H](C)[C@@H]3CCC(=O)[O-])[C-](C(=O)OC)C5=O)C(CC)=C1C	309.47763	17	["Rxn004085-k", "Rxn005212-m", "Rxn006465-m", "Rxn007966-k", "Rxn010005-m", "Rxn010063-m", "Rxn011276-m", "Rxn014470-m", "Rxn014778-m", "Rxn014787-m", "Rxn014818-m", "Rxn014819-m", "Rxn015591-m", "Rxn015598-m", "Rxn017384-m", "Rxn017414-m", "Rxn020472-r"]	MetaCyc:CHLOROPHYLLIDE-A	["CHLOROPHYLLIDE-A"]	["83348"]	["C02139"]	[]	["MNXM631"]	["122706261"]	""
Met000325-m	["sphinganine", "D-erythro-DHS (C18)", "D-erythro-dihydrosphingosine (C18)", "D-erythro-sphinganine (C18)", "dihydrosphingosine (C18)", "d18:0", "sphinganine (C18)", "octadecasphinganine"]	C18H40NO2	302.52	CCCCCCCCCCCCCCC[C@@H](O)[C@@H]([NH3+])CO	352.09277	44	["Rxn000926-m", "Rxn002507-m", "Rxn002528-k", "Rxn005613-k", "Rxn006748-m", "Rxn012681-m", "Rxn012682-m", "Rxn012683-m", "Rxn012684-m", "Rxn012685-m", "Rxn012686-m", "Rxn012687-m", "Rxn012702-m", "Rxn014858-m", "Rxn017653-m", "Rxn018260-m", "Rxn022016-r", "Rxn022152-r", "Rxn022204-r", "Rxn022244-r", "Rxn022484-r", "Rxn025128-r", "Rxn025144-r", "Rxn025160-r", "Rxn025164-r", "Rxn025204-r", "Rxn0252…	MetaCyc:CPD-13612	["CPD-13612"]	["57817"]	[]	[]	[]	["46878428"]	""
Met000326-m	["quercetin-3-glucoside", "quercetin-3-O-beta-D-glucoside", "isoquercetin", "isoquercitrin", "isotrifoliin", "glucosyl 3-quercetin"]	C21H19O12	463.37	O=c1c(O[C@@H]2O[C@H](CO)[C@@H](O)[C@H](O)[C@H]2O)c(-c2ccc(O)c(O)c2)oc2cc([O-])cc(O)c12	-157.75078	16	["Rxn005854-k", "Rxn005871-k", "Rxn006774-m", "Rxn006789-m", "Rxn006790-m", "Rxn006798-m", "Rxn006970-m", "Rxn006971-m", "Rxn006972-m", "Rxn006973-m", "Rxn006987-m", "Rxn015152-m", "Rxn015158-m", "Rxn015302-m", "Rxn017411-m", "Rxn018126-m"]	MetaCyc:CPD1F-437	["CPD1F-437"]	["144437"]	["C05623"]	[]	["MNXM21432"]	["25203368"]	""
Met000327-m	["crotonyl-CoA", "crotonyl-S-CoA", "crotonyl-coenzyme A", "crotonoyl-CoA", "2-butenoyl-CoA", "trans-but-2-enoyl-CoA", "but-2-enoyl-CoA", "trans-butyr-2-enoyl-CoA", "(E)-but-2-enoyl-CoA"]	C25H36N7O17P3S	831.58	C/C=C/C(=O)SCCNC(=O)CCNC(=O)[C@H](O)C(C)(C)COP(=O)([O-])OP(=O)([O-])OC[C@H]1O[C@@H](n2cnc3c(N)ncnc32)[C@H](O)[C@@H]1OP(=O)([O-])[O-]	-462.27164	23	["Rxn000928-m", "Rxn001728-m", "Rxn002210-m", "Rxn002796-m", "Rxn002816-m", "Rxn004757-k", "Rxn005018-m", "Rxn005070-m", "Rxn005750-m", "Rxn006816-k", "Rxn007844-m", "Rxn009464-m", "Rxn012113-m", "Rxn015673-m", "Rxn015722-m", "Rxn019097-m", "Rxn019460-r", "Rxn019572-r", "Rxn030480-r", "Rxn033540-r", "Rxn034072-r", "Rxn035640-r", "Rxn042236-r"]	MetaCyc:CROTONYL-COA	["CROTONYL-COA"]	["57332"]	["C00877"]	["b2coa"]	["MNXM214"]	["45266565"]	""
Met000328-m	["dopamine", "deoxyepinephrine", "hydroxytyramine", "3,4-dihydroxyphenethylamine", "intropin", "2-(3,4-dihydroxyphenyl)ethylamine", "4-(2-aminoethyl)benzene-1,2-diol", "3-hydroxytyramine"]	C8H12NO2	154.19	[NH3+]CCc1ccc(O)c(O)c1	72.57139	24	["Rxn001736-m", "Rxn001737-m", "Rxn002011-k", "Rxn002582-m", "Rxn006795-m", "Rxn007421-k", "Rxn007422-k", "Rxn007424-k", "Rxn007485-k", "Rxn010523-k", "Rxn013322-m", "Rxn015332-m", "Rxn015458-m", "Rxn016514-m", "Rxn016516-m", "Rxn017861-m", "Rxn018044-m", "Rxn018047-m", "Rxn018048-m", "Rxn018215-m", "Rxn039732-r", "Rxn039736-r", "Rxn039744-r", "Rxn049536-r"]	MetaCyc:DOPAMINE	["DOPAMINE"]	["59905"]	["C03758"]	["dopa"]	["MNXM205"]	["3713609"]	""
Met000329-m	["a deaminated amino group donor", "a deaminated amino group acceptor"]	""	""	*=O	""	14	["Rxn004287-m", "Rxn005068-m", "Rxn006043-m", "Rxn007912-m", "Rxn008403-m", "Rxn008648-m", "Rxn008689-m", "Rxn010499-m", "Rxn011146-m", "Rxn013526-m", "Rxn015895-m", "Rxn016800-m", "Rxn017119-m", "Rxn017355-m"]	MetaCyc:Deaminated-Amine-Donors	["Deaminated-Amine-Donors"]	[]	[]	[]	["MNXM96074"]	[]	""
Met000330-m	["L-homoserine", "homo-ser", "homoserine", "2-amino-4-hydroxybutanoic acid", "2-amino-4-hydroxybutanoate"]	C4H9NO3	119.12	[NH3+][C@@H](CCO)C(=O)[O-]	-30.089912	13	["Rxn001952-m", "Rxn002388-m", "Rxn002958-m", "Rxn002959-m", "Rxn002960-m", "Rxn002961-m", "Rxn002962-m", "Rxn007026-m", "Rxn009374-m", "Rxn011578-m", "Rxn014181-m", "Rxn014247-m", "Rxn017223-m"]	MetaCyc:HOMO-SER	["HOMO-SER"]	["57476"]	["C00263"]	["hom__L"]	["MNXM353"]	["6971022"]	""
Met000331-m	["triphosphate", "inorganic triphosphate", "tripolyphosphate", "PPPi", "inorganic open chain tripolyphosphate", "P3,i"]	O10P3	252.92	O=P([O-])([O-])OP(=O)([O-])OP(=O)([O-])[O-]	-581.4015	20	["Rxn000883-m", "Rxn001717-m", "Rxn002206-m", "Rxn002341-m", "Rxn002500-m", "Rxn003792-m", "Rxn010999-k", "Rxn011000-k", "Rxn011742-m", "Rxn011745-m", "Rxn011749-m", "Rxn011771-m", "Rxn011772-m", "Rxn016923-m", "Rxn018164-r", "Rxn018987-m", "Rxn018992-m", "Rxn019288-r", "Rxn034632-r", "Rxn041632-r"]	MetaCyc:P3I	["P3I"]	["18036"]	["C00536"]	["pppi"]	["MNXM332"]	["3440921"]	""
Met000332-m	["a palmitoyl-[acp]", "a palmitoyl-[acyl-carrier-protein]", "16:0-ACP", "a hexadecanoyl-[acyl-carrier-protein]", "a hexadecanoyl-[acpn]"]	""	""	*CCCCCCCCCCCCC(=O)SCCNC(=O)CCNC(=O)[C@H](O)C(C)(C)COP(=O)([O-])OC[C@H](N*)C(*)=O	""	14	["Rxn006342-m", "Rxn006349-m", "Rxn008741-m", "Rxn009638-m", "Rxn013119-m", "Rxn015250-m", "Rxn015251-m", "Rxn015252-m", "Rxn016175-m", "Rxn016181-m", "Rxn016253-m", "Rxn016281-m", "Rxn017040-m", "Rxn017681-m"]	MetaCyc:Palmitoyl-ACPs	["Palmitoyl-ACPs"]	["5697"]	["C05764"]	["palmACP"]	["MNXM844"]	[]	""
Met000333-m	["a holo-[(phenol)carboxyphthiodiolenone synthase]", "holo-(phenol)carboxyphthiodiolenone synthase", "a holo-[phenolphthiocerol/phthiocerol polyketide synthase]"]	""	""	*N[C@@H](COP(=O)([O-])OCC(C)(C)[C@@H](O)C(=O)NCCC(=O)NCCS)C(*)=O	""	14	["Rxn009863-m", "Rxn009865-m", "Rxn009867-m", "Rxn009869-m", "Rxn010998-m", "Rxn010999-m", "Rxn011001-m", "Rxn011002-m", "Rxn011003-m", "Rxn011004-m", "Rxn011009-m", "Rxn011010-m", "Rxn011011-m", "Rxn011012-m"]	MetaCyc:PpsAE-PKS-Protein	["PpsAE-PKS-Protein"]	[]	[]	[]	["MNXM162570"]	[]	""
Met000334-m	["D-ribose 5-phosphate", "D-ribose-5-phosphoric acid", "ribose-5-phosphoric acid", "ribose-5P", "D-ribose-5-P", "ribose-5-P", "D-ribose 5'-phosphate"]	C5H9O8P	228.1	O=C[C@H](O)[C@H](O)[C@H](O)COP(=O)([O-])[O-]	-296.17816	14	["Rxn000383-m", "Rxn000502-m", "Rxn000853-m", "Rxn001195-m", "Rxn003581-m", "Rxn003630-m", "Rxn003864-m", "Rxn005777-m", "Rxn007406-m", "Rxn008534-m", "Rxn008535-m", "Rxn010510-m", "Rxn011931-m", "Rxn017263-m"]	MetaCyc:RIBOSE-5P	["RIBOSE-5P"]	[]	["C00117"]	[]	[]	[]	""
Met000335-m	["sarcosine", "N-methylglycine"]	C3H7NO2	89.094	C[NH2+]CC(=O)[O-]	-7.2821608	15	["Rxn000269-m", "Rxn002359-m", "Rxn002552-m", "Rxn002553-m", "Rxn002855-m", "Rxn003335-m", "Rxn006471-m", "Rxn010479-m", "Rxn014679-m", "Rxn015495-m", "Rxn016293-m", "Rxn017977-m", "Rxn018221-m", "Rxn018222-m", "Rxn034244-r"]	MetaCyc:SARCOSINE	["SARCOSINE"]	["57433"]	["C00213"]	["sarcs"]	["MNXM300"]	["7311726"]	""
Met000336-m	["stearate", "octadecanoate", "stearic acid", "octadecanoic acid", "n-C18:0"]	C18H35O2	283.47	CCCCCCCCCCCCCCCCCC(=O)[O-]	298.3472	41	["Rxn006333-m", "Rxn006350-m", "Rxn009046-m", "Rxn009059-m", "Rxn009912-m", "Rxn011007-m", "Rxn011626-m", "Rxn012179-m", "Rxn012816-m", "Rxn012843-m", "Rxn012845-m", "Rxn012847-m", "Rxn016180-m", "Rxn016246-m", "Rxn022264-r", "Rxn026924-r", "Rxn027064-r", "Rxn028352-r", "Rxn029164-r", "Rxn029244-r", "Rxn029356-r", "Rxn029420-r", "Rxn029640-r", "Rxn029804-r", "Rxn032516-r", "Rxn033496-r", "Rxn0335…	MetaCyc:STEARIC_ACID	["STEARIC_ACID"]	["25629"]	["C01530"]	["ocdca"]	["MNXM236"]	["3033836"]	""
Met000337-m	["trimethylamine", "(CH3)3NH", "(CH3)3NH+", "TMA"]	C3H10N	60.119	C[NH+](C)C	111.29915	22	["Rxn000270-m", "Rxn000330-m", "Rxn000344-m", "Rxn002163-k", "Rxn004150-k", "Rxn006034-m", "Rxn006933-m", "Rxn008021-k", "Rxn010752-m", "Rxn010853-m", "Rxn011728-r", "Rxn012004-m", "Rxn012005-m", "Rxn014520-m", "Rxn015044-m", "Rxn015055-m", "Rxn016848-m", "Rxn016849-m", "Rxn019312-r", "Rxn046716-r", "Rxn046724-r", "Rxn046728-r"]	MetaCyc:TRIMETHYLAMINE	["TRIMETHYLAMINE"]	["58389"]	["C00565"]	["tma"]	["MNXM352"]	["3782034"]	""
Met000338-m	["1D-myo-inositol 3-monophosphate", "Ins(3)P", "1-L-myo-inositol-1-p", "L-myo-inositol 1-phosphate", "inositol 1-phosphate", "myo-inositol 1-phosphate", "1D-myo-inositol 3-phosphate", "Ins(3)P1", "D-myo-inositol (3)-monophosphate", "myo-inositol 1-monophosphate", "Ins3P", "1L-myo-inositol 1-phosphate", "myo-inositol phosphate"]	C6H11O9P	258.12	O=P([O-])([O-])O[C@H]1[C@@H](O)[C@@H](O)[C@@H](O)[C@@H](O)[C@@H]1O	-320.7259	16	["Rxn003308-m", "Rxn003310-m", "Rxn003311-m", "Rxn004371-m", "Rxn004394-m", "Rxn004415-m", "Rxn004993-m", "Rxn005194-m", "Rxn005196-m", "Rxn007310-m", "Rxn014568-m", "Rxn014658-m", "Rxn017979-m", "Rxn031900-r", "Rxn049236-r", "Rxn049240-r"]	MetaCyc:1-L-MYO-INOSITOL-1-P	["1-L-MYO-INOSITOL-1-P"]	["58401"]	["C04006"]	[]	["MNXM540"]	["5288700"]	""
Met000339-m	["a [DNA]-3'-hydroxyl", "a 3'-hydroxy terminated DNA"]	""	""	*OP(=O)([O-])OC[C@H]1O[C@@H](*)C[C@@H]1O	""	12	["Rxn002574-m", "Rxn002575-m", "Rxn008463-m", "Rxn008464-m", "Rxn010442-m", "Rxn010446-m", "Rxn012725-m", "Rxn012740-m", "Rxn012743-m", "Rxn013529-m", "Rxn013530-m", "Rxn013533-m"]	MetaCyc:3-Hydroxy-Terminated-DNAs	["3-Hydroxy-Terminated-DNAs"]	[]	[]	[]	["MNXM14569"]	[]	""
Met000340-m	["acetyl phosphate", "acetyl-P"]	C2H3O5P	138.02	CC(=O)OP(=O)([O-])[O-]	-273.5149	15	["Rxn000254-m", "Rxn000259-k", "Rxn000269-m", "Rxn000270-m", "Rxn001882-m", "Rxn001883-m", "Rxn002122-m", "Rxn002692-m", "Rxn003180-m", "Rxn003527-m", "Rxn003552-m", "Rxn014172-m", "Rxn014679-m", "Rxn014713-m", "Rxn052220-r"]	MetaCyc:ACETYL-P	["ACETYL-P"]	["22191"]	["C00227"]	["actp"]	["MNXM280"]	["4183249"]	""
Met000341-m	["ammonia", "NH3"]	H3N	17.03	N	11.853362	95	["Rxn000119-k", "Rxn000120-k", "Rxn000121-k", "Rxn000124-k", "Rxn000125-k", "Rxn000186-k", "Rxn000205-k", "Rxn000230-k", "Rxn000777-k", "Rxn000835-k", "Rxn000877-k", "Rxn001145-k", "Rxn001173-k", "Rxn001203-k", "Rxn001402-k", "Rxn001428-k", "Rxn001562-k", "Rxn001592-k", "Rxn001635-k", "Rxn002061-m", "Rxn002073-k", "Rxn002214-k", "Rxn002479-k", "Rxn003009-k", "Rxn003436-k", "Rxn003654-k", "Rxn0039…	MetaCyc:AMMONIA	["AMMONIA"]	["16134"]	["C00014"]	[]	[]	["222"]	""
Met000342-m	["benzyl alcohol", "alpha-hydroxytoluene", "benzenemethanol", "phenylmethanol", "phenylcarbinol", "hydroxymethylbenzene"]	C7H8O	108.14	OCc1ccccc1	75.56896	13	["Rxn001531-m", "Rxn002172-m", "Rxn002272-m", "Rxn003333-m", "Rxn004672-m", "Rxn005499-m", "Rxn005502-m", "Rxn006715-m", "Rxn006718-m", "Rxn011936-m", "Rxn014608-m", "Rxn014611-m", "Rxn018401-m"]	MetaCyc:BENZYL-ALCOHOL	["BENZYL-ALCOHOL"]	["17987"]	["C00556"]	[]	["MNXM562"]	["244"]	""
Met000343-m	["1-butanal", "butanal", "butyraldehyde", "n-butyraldehyde", "butan-1-al"]	C4H8O	72.107	CCCC=O	53.568966	15	["Rxn002207-m", "Rxn002612-m", "Rxn005529-m", "Rxn007822-m", "Rxn008810-m", "Rxn010188-k", "Rxn010200-m", "Rxn010201-m", "Rxn010202-m", "Rxn012516-m", "Rxn013798-m", "Rxn016194-m", "Rxn017066-m", "Rxn017606-m", "Rxn018476-r"]	MetaCyc:BUTANAL	["BUTANAL"]	["15743"]	["C01412"]	["btal"]	["MNXM1017"]	["261"]	""
Met000344-m	["butanoate", "butyrate", "butyric acid", "butanoic acid", "ethylacetic acid", "n-butanoate", "1-propanecarboxylic acid", "propylformic acid"]	C4H7O2	87.098	CCCC(=O)[O-]	-12.694215	22	["Rxn000395-m", "Rxn000901-m", "Rxn000995-k", "Rxn001433-k", "Rxn002178-m", "Rxn002209-m", "Rxn003525-m", "Rxn003701-m", "Rxn003939-m", "Rxn005359-m", "Rxn006248-m", "Rxn010202-m", "Rxn011612-m", "Rxn013041-m", "Rxn013798-m", "Rxn028644-r", "Rxn029008-r", "Rxn029724-r", "Rxn030208-r", "Rxn032820-r", "Rxn034656-r", "Rxn035812-r"]	MetaCyc:BUTYRIC_ACID	["BUTYRIC_ACID"]	["17968"]	["C00246"]	["but"]	["MNXM458"]	["104775"]	""
Met000345-m	["decanoyl-CoA"]	C31H50N7O17P3S	917.75	CCCCCCCCCC(=O)SCCNC(=O)CCNC(=O)[C@H](O)C(C)(C)COP(=O)([O-])OP(=O)([O-])OC[C@H]1O[C@@H](n2cnc3c(N)ncnc32)[C@H](O)[C@@H]1OP(=O)([O-])[O-]	-329.56592	27	["Rxn004051-k", "Rxn006650-m", "Rxn006651-m", "Rxn007212-m", "Rxn008938-m", "Rxn008940-m", "Rxn010850-m", "Rxn011031-m", "Rxn011910-m", "Rxn012557-m", "Rxn016249-m", "Rxn017322-m", "Rxn017328-m", "Rxn017725-m", "Rxn022276-r", "Rxn026424-r", "Rxn028592-r", "Rxn028712-r", "Rxn029560-r", "Rxn032164-r", "Rxn033448-r", "Rxn038384-r", "Rxn040176-r", "Rxn042924-r", "Rxn047976-r", "Rxn048124-r", "Rxn0520…	MetaCyc:CPD-10267	["CPD-10267"]	["61430"]	["C05274"]	["dcacoa"]	["MNXM486"]	["25244140"]	""
Met000346-m	["(2Z)-2-hydroxypenta-2,4-dienoate"]	C5H5O3	113.09	C=C/C=C(\O)C(=O)[O-]	-31.756462	13	["Rxn000417-m", "Rxn000423-m", "Rxn001618-m", "Rxn001619-m", "Rxn001662-m", "Rxn003288-m", "Rxn003840-m", "Rxn005347-m", "Rxn006248-m", "Rxn006262-m", "Rxn006514-m", "Rxn014595-m", "Rxn014680-m"]	MetaCyc:CPD-14447	["CPD-14447"]	["67152"]	[]	[]	["MNXM145798"]	["54713710"]	""
Met000347-m	["keto-D-fructose"]	C6H12O6	180.16	O=C(CO)[C@@H](O)[C@H](O)[C@H](O)CO	-94.166565	13	["Rxn000110-m", "Rxn002690-m", "Rxn002691-m", "Rxn002765-m", "Rxn003222-m", "Rxn003223-m", "Rxn003224-m", "Rxn003229-m", "Rxn007275-m", "Rxn007412-m", "Rxn007976-m", "Rxn013151-m", "Rxn014764-m"]	MetaCyc:CPD-15382	["CPD-15382"]	["48095"]	["C10906"]	[]	[]	["5984"]	""
Met000348-m	["monodehydroascorbate radical", "monodehydroascorbic acid", "semidehydroascorbic acid", "semidehydroascorbate", "ascorbyl radical"]	C6H7O6	175.12	O=C1O[C@H]([C@@H](O)CO)C(O)=C1O	-155.11217	13	["Rxn000113-m", "Rxn000335-m", "Rxn002582-m", "Rxn003491-m", "Rxn004414-m", "Rxn008363-m", "Rxn008364-m", "Rxn011791-m", "Rxn011792-m", "Rxn014249-m", "Rxn014250-m", "Rxn014251-m", "Rxn014252-m"]	MetaCyc:CPD-318	["CPD-318"]	["16504"]	["C01041"]	[]	["MNXM1844"]	["5483640"]	""
Met000349-m	["L-2-aminoadipate", "L-aminoadipic acid", "L-aminoadipate", "L-2-amino-hexanedioic acid", "L-alpha-aminoadipate", "L-alpha-aminoadipic acid", "L-2-aminoadipic acid", "L-2-aminohexanedioate"]	C6H10NO4	160.15	[NH3+][C@@H](CCCC(=O)[O-])C(=O)[O-]	-60.110855	15	["Rxn000235-m", "Rxn000388-m", "Rxn000540-m", "Rxn001823-m", "Rxn002029-m", "Rxn002634-k", "Rxn004304-m", "Rxn005474-k", "Rxn007838-m", "Rxn009391-m", "Rxn009392-m", "Rxn009679-m", "Rxn014458-m", "Rxn015076-m", "Rxn015612-m"]	MetaCyc:CPD-468	["CPD-468"]	["58672"]	["C00956"]	[]	["MNXM268"]	["6992111"]	""
Met000350-m	["beta-amyrin", "beta-amyrenol"]	C30H50O	426.72	CC1(C)CC[C@]2(C)CC[C@]3(C)C(=CC[C@@H]4[C@@]5(C)CC[C@H](O)C(C)(C)[C@@H]5CC[C@]43C)[C@@H]2C1	511.23608	15	["Rxn005602-k", "Rxn005844-m", "Rxn005845-m", "Rxn006541-m", "Rxn006554-m", "Rxn006560-m", "Rxn008184-m", "Rxn008186-m", "Rxn011176-k", "Rxn011323-m", "Rxn011391-m", "Rxn012091-m", "Rxn014717-m", "Rxn015025-m", "Rxn015026-m"]	MetaCyc:CPD-6948	["CPD-6948"]	["10352"]	["C08616"]	[]	["MNXM1077"]	["73145"]	""
Met000351-m	["anandamide", "arachidonoyl ethanolamide", "AnNH", "arachidonoyl-EA", "N-arachidonoyl ethanolamine", "(5Z,8Z,11Z,14Z)-N-(2-hydroxyethyl)icosa-5,8,11,14-tetraenamide"]	C22H37NO2	347.54	CCCCC/C=C\C/C=C\C/C=C\C/C=C\CCCC(=O)NCCO	424.52142	25	["Rxn012810-m", "Rxn012853-m", "Rxn012857-m", "Rxn012859-m", "Rxn012862-m", "Rxn012877-m", "Rxn012878-m", "Rxn012881-m", "Rxn018034-m", "Rxn018035-m", "Rxn018036-m", "Rxn018037-m", "Rxn018043-m", "Rxn027292-r", "Rxn033916-r", "Rxn034016-r", "Rxn034032-r", "Rxn041468-r", "Rxn041472-r", "Rxn041476-r", "Rxn041480-r", "Rxn041484-r", "Rxn041520-r", "Rxn044792-r", "Rxn044808-r"]	MetaCyc:CPD-7598	["CPD-7598"]	["2700"]	["C11695"]	[]	["MNXM5060"]	["5281969"]	""
Met000352-m	["D-glucopyranuronate", "D-glucopyranuronic acid"]	C6H9O7	193.13	O=C([O-])[C@H]1OC(O)[C@H](O)[C@H](O)[C@@H]1O	-169.37196	13	["Rxn001113-m", "Rxn002180-m", "Rxn002791-m", "Rxn005102-m", "Rxn006641-m", "Rxn007036-m", "Rxn007076-m", "Rxn007151-m", "Rxn007278-m", "Rxn007568-m", "Rxn007744-m", "Rxn017645-m", "Rxn019084-m"]	MetaCyc:D-Glucopyranuronate	["D-Glucopyranuronate"]	["47952"]	[]	[]	["MNXM241"]	[]	""
Met000353-m	["(-)-ent-copalyl diphosphate", "(-)-copalyl diphosphate", "ent-copalyl diphosphate"]	C20H33O7P2	447.42	C=C1CC[C@@H]2C(C)(C)CCC[C@@]2(C)[C@@H]1CC/C(C)=C/COP(=O)([O-])OP(=O)([O-])[O-]	-61.91155	13	["Rxn001721-m", "Rxn001789-m", "Rxn005778-m", "Rxn006105-m", "Rxn006113-m", "Rxn006114-m", "Rxn011329-m", "Rxn012019-m", "Rxn013935-m", "Rxn014412-m", "Rxn014415-m", "Rxn014855-m", "Rxn015972-m"]	MetaCyc:ENT-COPALYL-DIPHOSPHATE	["ENT-COPALYL-DIPHOSPHATE"]	["58553"]	["C06089"]	[]	["MNXM720"]	["25243968"]	""
Met000354-m	["an N10-formyltetrahydrofolate", "a 10-formyltetrahydrofolate"]	""	""	*C(=O)CC[C@H](NC(=O)c1ccc(N(C=O)C[C@H]2CNc3nc(N)[nH]c(=O)c3N2)cc1)C(=O)[O-]	""	12	["Rxn001974-m", "Rxn002677-m", "Rxn002685-m", "Rxn002686-m", "Rxn002736-m", "Rxn003256-m", "Rxn003264-m", "Rxn004543-m", "Rxn006895-m", "Rxn006897-m", "Rxn012158-m", "Rxn016581-m"]	MetaCyc:FORMYL-THF-GLU-N	["FORMYL-THF-GLU-N"]	[]	[]	[]	["MNXM8615"]	[]	""
Met000355-m	["D-fructofuranose"]	C6H12O6	180.16	OC[C@H]1OC(O)(CO)[C@@H](O)[C@@H]1O	-95.91656	13	["Rxn000601-m", "Rxn001124-m", "Rxn001125-m", "Rxn001169-m", "Rxn002070-m", "Rxn005466-m", "Rxn007977-m", "Rxn010279-m", "Rxn010882-m", "Rxn011085-m", "Rxn012498-m", "Rxn013273-m", "Rxn014534-m"]	MetaCyc:Fructofuranose	["Fructofuranose"]	["37721"]	[]	[]	[]	[]	""
Met000356-m	["D-gluconate", "D-gluconic acid", "dextronic acid", "maltonic acid"]	C6H11O7	195.15	O=C([O-])[C@H](O)[C@@H](O)[C@H](O)[C@H](O)CO	-157.02974	13	["Rxn000044-m", "Rxn002767-m", "Rxn002768-m", "Rxn002769-m", "Rxn002770-m", "Rxn002771-m", "Rxn007153-m", "Rxn007276-m", "Rxn008021-m", "Rxn010303-m", "Rxn016676-r", "Rxn016791-m", "Rxn017134-m"]	MetaCyc:GLUCONATE	["GLUCONATE"]	["18391"]	["C00257"]	["glcn"]	["MNXM341"]	["6419706"]	""
Met000357-m	["hexanoyl-CoA", "hexanoyl-coenzyme A"]	C27H42N7O17P3S	861.65	CCCCCC(=O)SCCNC(=O)CCNC(=O)[C@H](O)C(C)(C)COP(=O)([O-])OP(=O)([O-])OC[C@H]1O[C@@H](n2cnc3c(N)ncnc32)[C@H](O)[C@@H]1OP(=O)([O-])[O-]	-418.21487	32	["Rxn004176-m", "Rxn004177-m", "Rxn004178-m", "Rxn005751-m", "Rxn005759-m", "Rxn006029-k", "Rxn006688-m", "Rxn007125-m", "Rxn007215-m", "Rxn007216-m", "Rxn007731-k", "Rxn007732-k", "Rxn010848-m", "Rxn012554-m", "Rxn014893-m", "Rxn017723-m", "Rxn026416-r", "Rxn028648-r", "Rxn028844-r", "Rxn030772-r", "Rxn031964-r", "Rxn032252-r", "Rxn033444-r", "Rxn033460-r", "Rxn038344-r", "Rxn040912-r", "Rxn0434…	MetaCyc:HEXANOYL-COA	["HEXANOYL-COA"]	["62620"]	["C05270"]	["hxcoa"]	["MNXM553"]	["53262356"]	""
Met000358-m	["IMP", "5'-IMP", "ribosylhypoxanthine monophosphate", "inosinate", "inosine monophosphate", "inosine 5'-monophosphate", "inosine 5'-phosphate", "5'-inosinate", "5'-inosinic acid", "5'-inosine monophosphate"]	C10H11N4O8P	346.19	O=c1[nH]cnc2c1ncn2[C@@H]1O[C@H](COP(=O)([O-])[O-])[C@@H](O)[C@H]1O	-244.30493	13	["Rxn001433-k", "Rxn001957-m", "Rxn002063-m", "Rxn002883-m", "Rxn003000-m", "Rxn003009-m", "Rxn003010-m", "Rxn003018-m", "Rxn003020-m", "Rxn006990-m", "Rxn013776-m", "Rxn014743-m", "Rxn016950-m"]	MetaCyc:IMP	["IMP"]	["58053"]	["C00130"]	["imp"]	["MNXM125"]	["135398639"]	""
Met000359-m	["(S)-1-pyrroline-5-carboxylate", "pyrroline 5-carboxylate", "L-Delta1-pyrroline-5-carboxylate", "1-pyrroline-5-carboxylate", "L-1-pyrroline-5-carboxylate", "delta-1-pyrroline-5-carboxylic acid", "delta-1-pyrroline-5-carboxylate"]	C5H6NO2	112.11	O=C([O-])[C@@H]1CCC=N1	2.0446613	17	["Rxn003670-m", "Rxn003671-m", "Rxn005730-m", "Rxn005731-m", "Rxn006463-m", "Rxn007755-m", "Rxn008799-m", "Rxn009363-k", "Rxn010969-m", "Rxn013756-m", "Rxn014472-r", "Rxn015628-r", "Rxn015713-m", "Rxn017091-m", "Rxn017093-m", "Rxn018264-m", "Rxn030932-r"]	MetaCyc:L-DELTA1-PYRROLINE_5-CARBOXYLATE	["L-DELTA1-PYRROLINE_5-CARBOXYLATE"]	["17388"]	["C03912"]	["1pyr5c"]	["MNXM1617"]	["11966181"]	""
Met000360-m	["a [glycerolipid]-linoleate", "a [glycerolipid]-cis,cis-9,12-octadecadienoate", "a [glycerolipid]-(9Z,12Z)-octadeca-9,12-dienoate", "a [glycerolipid]-9,12-linoleic acid", "a [glycerolipid]-9-cis,12-cis-octadecadienoate", "a linoleoyl-[glycerolipid]"]	""	""	*C(=O)CCCCCCC/C=C\C/C=C\CCCCC	""	13	["Rxn000217-m", "Rxn005027-m", "Rxn006853-m", "Rxn008750-m", "Rxn008757-m", "Rxn008758-m", "Rxn015218-m", "Rxn015268-m", "Rxn015269-m", "Rxn015270-m", "Rxn016284-m", "Rxn016285-m", "Rxn016306-m"]	MetaCyc:Linoleoyl-groups	["Linoleoyl-groups"]	[]	[]	[]	["MNXM8846"]	[]	""
Met000361-m	["(2S)-naringenin", "(2S)-4',5,7-trihydroxyflavanone", "(2S)-5,7,4'-trihydroxyflavone", "(2S)-4',5,7-trihydroxyflavan-4-one", "(S)-naringenin"]	C15H12O5	272.26	O=C1C[C@@H](c2ccc(O)cc2)Oc2cc(O)cc(O)c21	9.443447	19	["Rxn000755-m", "Rxn002060-k", "Rxn002078-m", "Rxn003368-m", "Rxn005647-k", "Rxn006734-m", "Rxn007011-k", "Rxn007040-m", "Rxn007113-k", "Rxn007330-m", "Rxn008209-m", "Rxn011023-k", "Rxn011088-k", "Rxn014473-m", "Rxn014768-m", "Rxn014769-m", "Rxn014794-m", "Rxn014843-m", "Rxn014846-m"]	MetaCyc:NARINGENIN-CMPD	["NARINGENIN-CMPD"]	["17846"]	["C00509"]	[]	["MNXM556"]	["439246"]	""
Met000362-m	["hydroxypyruvate", "beta-hydroxypyruvate", "OH-pyruvate", "OH-pyr", "3-hydroxypyruvate", "hydroxypyruvic acid", "3-hydroxy-2-oxopropanoic acid", "3-hydroxy-2-oxopropanoate"]	C3H3O4	103.05	O=C([O-])C(=O)CO	-118.41871	16	["Rxn001185-k", "Rxn002835-m", "Rxn002993-m", "Rxn002994-m", "Rxn013281-m", "Rxn013461-m", "Rxn016333-m", "Rxn016670-m", "Rxn016677-m", "Rxn017028-m", "Rxn018234-m", "Rxn018235-m", "Rxn018238-m", "Rxn018239-m", "Rxn025600-r", "Rxn049364-r"]	MetaCyc:OH-PYR	["OH-PYR"]	["17180"]	["C00168"]	["hpyr"]	["MNXM392"]	["4186339"]	""
Met000363-m	["an [oxidized flavoprotein]"]	""	""	*n1c2nc(=O)[nH]c(=O)c-2nc2cc(C)c(C)cc21	""	13	["Rxn002206-m", "Rxn003791-m", "Rxn007555-m", "Rxn011741-m", "Rxn011742-m", "Rxn011743-m", "Rxn011744-m", "Rxn011745-m", "Rxn011747-m", "Rxn011771-m", "Rxn011772-m", "Rxn011774-m", "Rxn017849-m"]	MetaCyc:Oxidized-Flavoproteins	["Oxidized-Flavoproteins"]	[]	["C03161"]	[]	["MNXM2146"]	[]	""
Met000364-m	["a [reduced flavoprotein]"]	""	""	*N1c2cc(C)c(C)cc2Nc2c1[nH]c(=O)[nH]c2=O	""	13	["Rxn002206-m", "Rxn003791-m", "Rxn007555-m", "Rxn011741-m", "Rxn011742-m", "Rxn011743-m", "Rxn011744-m", "Rxn011745-m", "Rxn011747-m", "Rxn011771-m", "Rxn011772-m", "Rxn011774-m", "Rxn017849-m"]	MetaCyc:Reduced-Flavoproteins	["Reduced-Flavoproteins"]	[]	["C03024"]	[]	["MNXM2154"]	[]	""
Met000365-m	["vanillin", "4-hydroxy-3-methoxybenzaldehyde"]	C8H8O3	152.15	COc1cc(C=O)ccc1O	17.508965	17	["Rxn000102-m", "Rxn000249-m", "Rxn001677-m", "Rxn003140-m", "Rxn004463-k", "Rxn008563-m", "Rxn009753-m", "Rxn011112-k", "Rxn011429-k", "Rxn011816-m", "Rxn011817-m", "Rxn012441-m", "Rxn013245-m", "Rxn013571-m", "Rxn015663-m", "Rxn015696-m", "Rxn047184-r"]	MetaCyc:VANILLIN	["VANILLIN"]	["18346"]	["C00755"]	[]	["MNXM754"]	["1183"]	""
Met000366-m	["1-palmitoyl-sn-glycerol 3-phosphate"]	C19H37O7P	408.47	CCCCCCCCCCCCCCCC(=O)OC[C@@H](O)COP(=O)([O-])[O-]	35.33317	33	["Rxn001938-m", "Rxn009628-m", "Rxn009630-m", "Rxn009632-m", "Rxn009634-m", "Rxn009638-m", "Rxn009643-m", "Rxn009644-m", "Rxn012087-m", "Rxn012870-m", "Rxn012871-m", "Rxn017040-m", "Rxn018908-r", "Rxn021864-r", "Rxn024324-r", "Rxn024500-r", "Rxn024504-r", "Rxn024508-r", "Rxn024512-r", "Rxn024516-r", "Rxn025796-r", "Rxn027516-r", "Rxn031820-r", "Rxn032332-r", "Rxn034080-r", "Rxn037540-r", "Rxn0415…	MetaCyc:1-PALMITOYLGLYCEROL-3-PHOSPHATE	["1-PALMITOYLGLYCEROL-3-PHOSPHATE"]	["57518"]	["C04036"]	["1hdecg3p"]	["MNXM2455"]	["46173172"]	""
Met000367-m	["4-aminobutanal", "4-amino-butyraldehyde", "gamma-aminobutyraldehyde", "4-aminobutyraldehyde", "ABAL"]	C4H10NO	88.129	[NH3+]CCCC=O	70.609146	12	["Rxn002053-m", "Rxn003646-m", "Rxn003647-m", "Rxn004226-m", "Rxn007158-m", "Rxn013649-m", "Rxn013650-m", "Rxn013652-m", "Rxn013653-m", "Rxn014558-m", "Rxn014967-m", "Rxn018256-m"]	MetaCyc:4-AMINO-BUTYRALDEHYDE	["4-AMINO-BUTYRALDEHYDE"]	["58264"]	["C00555"]	["4abutn"]	["MNXM422"]	["25245200"]	""
Met000368-m	["hydroxyacetone", "1-hydroxy-2-propanone", "acetol", "acetylmethanol", "1-hydroxyacetone"]	C3H6O2	74.079	CC(=O)CO	-10.303275	14	["Rxn003961-m", "Rxn009567-k", "Rxn010133-m", "Rxn010142-m", "Rxn010185-m", "Rxn010187-m", "Rxn010968-k", "Rxn011675-m", "Rxn011678-m", "Rxn015465-m", "Rxn015467-m", "Rxn015468-m", "Rxn016724-m", "Rxn016810-m"]	MetaCyc:ACETOL	["ACETOL"]	["27957"]	["C05235"]	["acetol"]	["MNXM1744"]	["8299"]	""
Met000369-m	["acryloyl-CoA", "acrylyl-coenzyme A", "propenoyl-CoA", "acrylyl-CoA"]	C24H34N7O17P3S	817.55	C=CC(=O)SCCNC(=O)CCNC(=O)[C@H](O)C(C)(C)COP(=O)([O-])OP(=O)([O-])OC[C@H]1O[C@@H](n2cnc3c(N)ncnc32)[C@H](O)[C@@H]1OP(=O)([O-])[O-]	-485.0938	15	["Rxn002176-m", "Rxn003121-m", "Rxn003606-m", "Rxn004418-m", "Rxn004419-m", "Rxn004685-k", "Rxn008695-m", "Rxn010860-m", "Rxn011165-k", "Rxn013937-m", "Rxn014552-m", "Rxn014871-m", "Rxn015411-m", "Rxn015827-m", "Rxn048392-r"]	MetaCyc:ACRYLYL-COA	["ACRYLYL-COA"]	["57367"]	["C00894"]	[]	["MNXM650"]	["45266595"]	""
Met000370-m	["adenosylcobinamide-GDP", "Adenosine-GDP-cobinamide"]	C68H95N21O21P2Co	1663.5	CC1=C2[N+]3=C(C=C4[N+]5=C(C(C)=C6N7[C@H]([C@H](CC(N)=O)[C@@]6(C)CCC(=O)NC[C@@H](C)OP(=O)([O-])OP(=O)([O-])OC[C@H]6O[C@@H](n8cnc9c(=O)[nH]c(N)nc98)[C@H](O)[C@@H]6O)[C@]6(C)[N+](=C1[C@@H](CCC(N)=O)[C@]6(C)CC(N)=O)[Co-2]753C[C@H]1O[C@@H](n3cnc5c(N)ncnc53)[C@H](O)[C@@H]1O)[C@@H](CCC(N)=O)C4(C)C)[C@@H](CCC(N)=O)[C@]2(C)CC(N)=O	237.27634	12	["Rxn002342-m", "Rxn002343-m", "Rxn002345-m", "Rxn011709-m", "Rxn011710-m", "Rxn011715-m", "Rxn011716-m", "Rxn011717-m", "Rxn011718-m", "Rxn011720-m", "Rxn011721-m", "Rxn011729-m"]	MetaCyc:ADENOSYLCOBINAMIDE-GDP	["ADENOSYLCOBINAMIDE-GDP"]	["60487"]	["C06510"]	["agdpcbi"]	["MNXM1105"]	["135398566"]	""
Met000371-m	["arsenate", "inorganic arsenate", "orthoarsenate", "AsO43-"]	HO4As	139.93	O=[As]([O-])([O-])O	-130.87712	12	["Rxn000265-m", "Rxn000266-m", "Rxn004218-m", "Rxn004600-m", "Rxn005774-m", "Rxn008560-m", "Rxn008579-m", "Rxn013264-m", "Rxn014622-m", "Rxn016391-m", "Rxn017629-m", "Rxn032356-r"]	MetaCyc:ARSENATE	["ARSENATE"]	["48597"]	["C01478"]	["aso4"]	["MNXM970"]	["233"]	""
Met000372-m	["beta-D-fructofuranose", "beta-D-fructofuranose", "beta-D-fructose", "beta-fruit sugar", "beta-Levulose", "beta-D-arabino-Hexulose"]	C6H12O6	180.16	OC[C@H]1O[C@](O)(CO)[C@@H](O)[C@@H]1O	-95.91656	13	["Rxn000944-m", "Rxn001142-m", "Rxn001154-m", "Rxn001180-m", "Rxn002689-m", "Rxn003067-m", "Rxn003345-k", "Rxn007412-m", "Rxn007979-m", "Rxn016520-m", "Rxn016792-m", "Rxn018304-m", "Rxn018305-m"]	MetaCyc:BETA-D-FRUCTOSE	["BETA-D-FRUCTOSE"]	["28645"]	["C02336"]	[]	["MNXM1542"]	["439709"]	""
Met000373-m	["biotin", "vitamin H", "coenzyme R", "D-biotin", "vitamin B7"]	C10H15N2O3S	243.3	O=C([O-])CCCC[C@@H]1SC[C@@H]2NC(=O)N[C@H]12	44.73474	14	["Rxn000885-m", "Rxn001828-m", "Rxn001829-m", "Rxn001831-m", "Rxn002192-m", "Rxn002194-m", "Rxn002195-m", "Rxn009002-k", "Rxn009128-m", "Rxn010046-m", "Rxn016937-m", "Rxn017168-m", "Rxn019260-r", "Rxn019264-r"]	MetaCyc:BIOTIN	["BIOTIN"]	["57586"]	["C00120"]	["btn"]	["MNXM304"]	["6560210"]	""
Met000374-m	["cadaverine", "pentane-1,5-diamine", "diaminopentane", "1,5-diaminopentane", "1,5-pentanediamine", "pentamethylenediamine", "1-BioDex"]	C5H16N2	104.2	[NH3+]CCCCC[NH3+]	158.68971	16	["Rxn003123-k", "Rxn003172-m", "Rxn004427-m", "Rxn005123-m", "Rxn007395-k", "Rxn007396-k", "Rxn007398-k", "Rxn011115-k", "Rxn012512-m", "Rxn013633-m", "Rxn013653-m", "Rxn013654-m", "Rxn015508-m", "Rxn016813-m", "Rxn017241-m", "Rxn040244-r"]	MetaCyc:CADAVERINE	["CADAVERINE"]	["58384"]	["C01672"]	["15dap"]	["MNXM943"]	["3718401"]	""
Met000375-m	["N,N'-diacetylchitobiose", "diacetylchitobiose", "N-[2-[5-acetylamino-4,6-dihydroxy-2-(hydroxymethyl)tetrahydropyran-3-yl]oxy-4,5-dihyrdoxy-6-(hydroxymethyl)tetrahydropyran-3-yl]acetamide", "CBS", "chitobiose", "2-(acetylamino)-4-O-[2-(acetylamino)-2-deoxy-beta-D-glucopyranosyl]-2-deoxy-beta-D-glucopyranose"]	C16H28N2O11	424.4	CC(=O)N[C@H]1C(O)O[C@H](CO)[C@@H](O[C@@H]2O[C@H](CO)[C@@H](O)[C@H](O)[C@H]2NC(C)=O)[C@@H]1O	-77.86863	14	["Rxn001966-k", "Rxn004702-m", "Rxn005543-m", "Rxn005737-m", "Rxn005803-m", "Rxn005804-m", "Rxn005805-m", "Rxn005806-m", "Rxn008733-m", "Rxn010590-m", "Rxn010591-m", "Rxn011475-k", "Rxn018463-m", "Rxn047744-r"]	MetaCyc:CHITOBIOSE	["CHITOBIOSE"]	["28681"]	["C01674"]	[]	["MNXM1680"]	["439544"]	""
Met000376-m	["4-coumarate", "4-hydroxycinnamate", "4-hydroxycinnamic acid", "p-coumarate", "trans-4-hydroxycinnamate", "p-coumaric acid", "trans-p-hydroxycinnamate", "trans-4-coumarate", "(2E)-3-(4-hydroxyphenyl)acrylate"]	C9H7O3	163.15	O=C([O-])/C=C/c1ccc(O)cc1	-0.16421776	21	["Rxn000602-m", "Rxn001112-k", "Rxn001634-m", "Rxn002504-k", "Rxn004460-m", "Rxn006813-k", "Rxn007009-k", "Rxn007121-m", "Rxn007412-k", "Rxn007504-k", "Rxn007708-k", "Rxn007825-m", "Rxn010991-m", "Rxn011300-k", "Rxn012248-m", "Rxn012255-m", "Rxn014985-m", "Rxn015661-m", "Rxn016302-m", "Rxn018405-m", "Rxn045720-r"]	MetaCyc:COUMARATE	["COUMARATE"]	["12876"]	["C00811"]	[]	["MNXM505"]	["54708745"]	""
Met000377-m	["palmitoleoyl-CoA", "16:1-delta9-CoA", "9z-hexadecenoyl-CoA", "cis-9-hexadecenoyl-CoA", "palmitoleoyl coenzyme A", "(9Z)-hexadec-9-enoyl-CoA"]	C37H60N7O17P3S	999.9	CCCCCC/C=C\CCCCCCCC(=O)SCCNC(=O)CCNC(=O)[C@H](O)C(C)(C)COP(=O)([O-])OP(=O)([O-])OC[C@H]1O[C@@H](n2cnc3c(N)ncnc32)[C@H](O)[C@@H]1OP(=O)([O-])[O-]	-194.77478	36	["Rxn004154-m", "Rxn004155-m", "Rxn009135-m", "Rxn009628-m", "Rxn009629-m", "Rxn009639-m", "Rxn009859-m", "Rxn010331-m", "Rxn010332-m", "Rxn010991-k", "Rxn013081-m", "Rxn016239-m", "Rxn017208-m", "Rxn017516-r", "Rxn022296-r", "Rxn025512-r", "Rxn025784-r", "Rxn025796-r", "Rxn025968-r", "Rxn025988-r", "Rxn026284-r", "Rxn026288-r", "Rxn026300-r", "Rxn026808-r", "Rxn028212-r", "Rxn028216-r", "Rxn0287…	MetaCyc:CPD-10269	["CPD-10269"]	["61540"]	["C21072"]	[]	["MNXM781"]	["25244393"]	""
Met000378-m	["all-trans-retinol", "trans-retinol", "retinol", "vitamin A", "vitamin A1"]	C20H30O	286.46	CC(=CCO)/C=C/C=C(C)/C=C/C1=C(C)CCCC1(C)C	355.6336	30	["Rxn000303-m", "Rxn000969-m", "Rxn003857-m", "Rxn003858-m", "Rxn004295-m", "Rxn005741-m", "Rxn005742-m", "Rxn005743-m", "Rxn005764-m", "Rxn005768-m", "Rxn007364-k", "Rxn008904-r", "Rxn010779-k", "Rxn011223-m", "Rxn018032-m", "Rxn026736-r", "Rxn028520-r", "Rxn030608-r", "Rxn032412-r", "Rxn033172-r", "Rxn038664-r", "Rxn043600-r", "Rxn043636-r", "Rxn043660-r", "Rxn043664-r", "Rxn044500-r", "Rxn0445…	MetaCyc:CPD-13524	["CPD-13524"]	["17336"]	["C00473"]	[]	[]	["445354"]	""
Met000379-m	["4-(methylsulfanyl)-2-oxobutanoate", "2-keto-methyl-thio-butyrate", "2-keto-4-methylthiobutyrate", "4-methylthio-2-oxobutanoate", "alpha-keto-4-methylthiobutyrate", "4-methylthio-2-ketobutyrate", "4-methylthio-2-ketobutanoate", "4-methylthio-2-oxobutyrate", "2-ketomethiobutyrate", "KMTB", "alpha-ketomethiobutyrate", "2-keto-4-methylthiobutyric acid", "alpha-ketomethiobutyric acid", "alpha-keto-g…	C5H7O3S	147.17	CSCCC(=O)C(=O)[O-]	-29.09422	19	["Rxn000767-m", "Rxn003258-m", "Rxn003720-m", "Rxn003722-m", "Rxn005734-m", "Rxn007103-m", "Rxn007560-m", "Rxn008267-k", "Rxn008408-m", "Rxn010875-k", "Rxn011315-k", "Rxn014159-m", "Rxn014807-m", "Rxn014809-m", "Rxn016347-m", "Rxn016688-r", "Rxn035548-r", "Rxn036264-r", "Rxn049256-r"]	MetaCyc:CPD-479	["CPD-479"]	["16723"]	["C01180"]	["2kmb"]	["MNXM276"]	["4584184"]	""
Met000380-m	["a 1,2-diacyl-3-O-(beta-D-galactopyranosyl)-sn-glycerol", "a monogalactosyl-diacylglycerol", "a monogalactosyldiacylglycerol", "a D-galactosyldiacylglycerol", "a 3-(beta-D-galactosyl)-1,2-diacyl-sn-glycerol", "a 3-beta-D-galactosyl-1,2-diacylglycerol", "a monogalactosyldiglyceride", "MGDG", "a Galbeta1->3acyl2Gro", "a mono-beta-D-galactosyldiacylglycerol", "a 1,2-diacyl-3-beta-D-galactosyl-sn-gl…	""	""	*C(=O)OC[C@H](CO[C@@H]1O[C@H](CO)[C@H](O)[C@H](O)[C@H]1O)OC(*)=O	""	18	["Rxn000522-m", "Rxn000695-m", "Rxn000730-m", "Rxn002711-m", "Rxn002712-m", "Rxn003813-k", "Rxn003814-k", "Rxn005495-m", "Rxn005506-m", "Rxn009276-m", "Rxn009277-m", "Rxn009289-m", "Rxn016317-m", "Rxn016513-m", "Rxn030264-r", "Rxn042076-r", "Rxn042080-r", "Rxn045336-r"]	MetaCyc:D-Galactosyl-12-diacyl-glycerols	["D-Galactosyl-12-diacyl-glycerols"]	["17615"]	["C03692"]	[]	["MNXM910"]	[]	""
Met000381-m	["dihydroxyacetone", "glycerone", "1,3-dihydroxyacetone", "dihydroxy-acetone"]	C3H6O3	90.079	O=C(CO)CO	-44.77328	12	["Rxn000785-m", "Rxn002670-m", "Rxn002833-m", "Rxn002837-m", "Rxn002841-m", "Rxn002844-m", "Rxn005052-m", "Rxn005911-k", "Rxn013281-m", "Rxn016682-m", "Rxn017156-m", "Rxn017209-m"]	MetaCyc:DIHYDROXYACETONE	["DIHYDROXYACETONE"]	["16016"]	["C00184"]	["dha"]	["MNXM460"]	["670"]	""
Met000382-m	["ferulate", "ferulic acid", "4-hydroxy-3-methoxycinnamic acid", "caffeic acid 3-methyl ether", "4-hydroxy-3-methoxycinnamate"]	C10H9O4	193.18	COc1cc(/C=C/C(=O)[O-])ccc1O	-4.4519706	16	["Rxn000974-m", "Rxn001815-m", "Rxn003336-m", "Rxn004468-m", "Rxn004619-m", "Rxn004894-k", "Rxn005625-m", "Rxn007042-m", "Rxn007338-m", "Rxn007352-m", "Rxn007353-m", "Rxn007354-m", "Rxn009152-r", "Rxn014975-m", "Rxn034708-r", "Rxn045716-r"]	MetaCyc:FERULIC-ACID	["FERULIC-ACID"]	["29749"]	["C01494"]	[]	["MNXM573"]	["54691413"]	""
Met000383-m	["guanine", "G"]	C5H5N5O	151.13	Nc1nc2[nH]cnc2c(=O)[nH]1	36.0766	12	["Rxn002486-m", "Rxn002906-m", "Rxn002910-m", "Rxn003687-m", "Rxn005407-m", "Rxn012962-m", "Rxn016554-m", "Rxn016703-m", "Rxn016799-m", "Rxn017263-m", "Rxn041040-r", "Rxn046048-r"]	MetaCyc:GUANINE	["GUANINE"]	["16235"]	["C00242"]	["gua"]	["MNXM259"]	["135398634"]	""
Met000384-m	["(indol-3-yl)acetaldehyde", "indole-3-acetaldehyde", "2-(indol-3-yl)acetaldehyde", "indole acetaldehyde"]	C10H9NO	159.19	O=CCc1c[nH]c2ccccc12	99.44109	13	["Rxn000034-m", "Rxn000035-m", "Rxn001659-m", "Rxn003013-m", "Rxn004200-m", "Rxn004201-m", "Rxn006996-m", "Rxn007563-k", "Rxn013988-m", "Rxn014474-m", "Rxn014477-m", "Rxn014499-m", "Rxn014500-m"]	MetaCyc:INDOLE_ACETALDEHYDE	["INDOLE_ACETALDEHYDE"]	["18086"]	["C00637"]	[]	["MNXM518"]	["800"]	""
Met000385-m	["L-citrulline", "Ngamma-carbamylornithine", "alpha-amino-gamma-ureidovaleric acid", "gamma-ureidonorvaline", "N5-(Aminocarbonyl)-L-ornithine"]	C6H13N3O3	175.19	NC(=O)NCCC[C@H]([NH3+])C(=O)[O-]	9.65456	13	["Rxn002096-m", "Rxn002102-m", "Rxn002335-m", "Rxn002551-m", "Rxn003389-m", "Rxn003438-m", "Rxn006534-m", "Rxn006608-m", "Rxn006610-m", "Rxn006611-m", "Rxn008983-k", "Rxn014724-r", "Rxn014933-m"]	MetaCyc:L-CITRULLINE	["L-CITRULLINE"]	["57743"]	["C00327"]	["citr__L"]	["MNXM211"]	["6992098"]	""
Met000386-m	["alpha-D-mannose 1-phosphate", "mannose-1-phosphate", "D-mannose-1-phosphate", "mannose-1-P", "alpha-D-mannopyranose 1-phosphate"]	C6H11O9P	258.12	O=P([O-])([O-])O[C@H]1O[C@H](CO)[C@@H](O)[C@H](O)[C@@H]1O	-319.04593	16	["Rxn000845-m", "Rxn002264-k", "Rxn003231-m", "Rxn003531-m", "Rxn006097-m", "Rxn008019-m", "Rxn008020-m", "Rxn008733-m", "Rxn009660-k", "Rxn010072-m", "Rxn010073-m", "Rxn010273-k", "Rxn010278-m", "Rxn011414-k", "Rxn016766-m", "Rxn017808-m"]	MetaCyc:MANNOSE-1P	["MANNOSE-1P"]	["58409"]	["C00636"]	["man1p"]	["MNXM721"]	["25245607"]	""
Met000387-m	["methyl-CoM", "CH3-CoM", "Me-S-CoM", "Me-CoM", "2-(methylthio)ethane-1-sulfonate", "methylcoenzyme M", "CH3-S-CoM", "s-methyl-CoM", "2-(methylsulfanyl)ethane-1-sulfonate"]	C3H7O3S2	155.21	CSCCS(=O)(=O)[O-]	-18.454218	16	["Rxn000490-m", "Rxn003266-m", "Rxn003301-m", "Rxn003303-m", "Rxn006318-m", "Rxn008021-k", "Rxn008880-k", "Rxn008881-k", "Rxn011101-k", "Rxn013298-m", "Rxn015039-m", "Rxn015041-m", "Rxn015043-m", "Rxn015045-m", "Rxn015052-m", "Rxn015056-m"]	MetaCyc:Me-CoM	["Me-CoM"]	["58286"]	["C03920"]	[]	["MNXM671"]	["18343309"]	""
Met000388-m	["a myristoyl-[acp]", "a tetradecanoyl-[acyl-carrier protein]", "a tetradecanoyl-[acp]", "a myristoyl-[acyl-carrier protein]"]	""	""	*N[C@@H](COP(=O)([O-])OCC(C)(C)[C@@H](O)C(=O)NCCC(=O)NCCSC(=O)CCCCCCCCCCCCC)C(*)=O	""	12	["Rxn003317-m", "Rxn003318-m", "Rxn004210-m", "Rxn006348-m", "Rxn009637-m", "Rxn009642-m", "Rxn009644-m", "Rxn016172-m", "Rxn016173-m", "Rxn016273-m", "Rxn016280-m", "Rxn017680-m"]	MetaCyc:Myristoyl-ACPs	["Myristoyl-ACPs"]	["50651"]	["C05761"]	[]	["MNXM564"]	[]	""
Met000389-m	["a sphingosine ceramide", "a sphing-4-enine ceramide", "a (4E)-sphing-4-enine ceramide"]	""	""	*C(=O)N[C@@H](CO)[C@H](O)/C=C/CCCCCCCCCCCCC	""	31	["Rxn000696-m", "Rxn001276-k", "Rxn001283-k", "Rxn002266-m", "Rxn002269-m", "Rxn002720-m", "Rxn002787-m", "Rxn002869-m", "Rxn004190-k", "Rxn005618-k", "Rxn007855-m", "Rxn008025-m", "Rxn008026-m", "Rxn009021-m", "Rxn009040-m", "Rxn012668-m", "Rxn022388-r", "Rxn024672-r", "Rxn024676-r", "Rxn029980-r", "Rxn029984-r", "Rxn031832-r", "Rxn031836-r", "Rxn031884-r", "Rxn032952-r", "Rxn033156-r", "Rxn0343…	MetaCyc:N-Acylsphingosine	["N-Acylsphingosine"]	["52639"]	["C00195"]	[]	["MNXM104"]	[]	""
Met000390-m	["a nucleoside triphosphate", "NTP", "a nucleoside 5'-triphosphate"]	""	""	*[C@@H]1O[C@H](COP(=O)([O-])OP(=O)([O-])OP(=O)([O-])[O-])[C@@H](O)[C@H]1*	""	12	["Rxn000838-m", "Rxn000848-m", "Rxn000860-m", "Rxn000988-m", "Rxn002482-m", "Rxn002573-m", "Rxn003405-m", "Rxn003411-m", "Rxn003413-m", "Rxn003891-m", "Rxn007009-m", "Rxn014838-m"]	MetaCyc:Nucleoside-Triphosphates	["Nucleoside-Triphosphates"]	["17326"]	["C00201"]	[]	["MNXM96380"]	[]	""
Met000391-m	["4-aminobenzoate", "para-aminobenzoic acid", "p-aminobenzoic acid", "para-aminobenzoate", "p-aminobenzoate", "4-aminobenzoic acid", "pABA"]	C7H6NO2	136.13	Nc1ccc(C(=O)[O-])cc1	12.324662	15	["Rxn001631-m", "Rxn001942-m", "Rxn002052-m", "Rxn002918-m", "Rxn004326-m", "Rxn004467-k", "Rxn004470-k", "Rxn005422-m", "Rxn005460-m", "Rxn007171-m", "Rxn007228-m", "Rxn011479-k", "Rxn012532-m", "Rxn014529-m", "Rxn016750-m"]	MetaCyc:P-AMINO-BENZOATE	["P-AMINO-BENZOATE"]	["17836"]	["C00568"]	["4abz"]	["MNXM421"]	["4876"]	""
Met000392-m	["pelargonidin-3-O-beta-D-glucoside", "callistephin", "3-(beta-D-glucopyranosyloxy)-55,7-dihydroxy-2-(4-hydroxyphenyl)-1-benzopyrylium chloride"]	C21H19O10	431.38	[O-]c1cc([O-])c2cc(O[C@@H]3O[C@H](CO)[C@@H](O)[C@H](O)[C@H]3O)c(-c3ccc(O)cc3)[o+]c2c1	-75.079796	14	["Rxn003478-m", "Rxn005855-k", "Rxn007344-m", "Rxn007346-m", "Rxn007350-m", "Rxn007353-m", "Rxn009169-k", "Rxn009412-m", "Rxn014884-m", "Rxn014885-m", "Rxn014887-m", "Rxn014965-m", "Rxn014966-m", "Rxn015087-m"]	MetaCyc:PELARGONIDIN-3-GLUCOSIDE-CMPD	["PELARGONIDIN-3-GLUCOSIDE-CMPD"]	["31967"]	["C12137"]	[]	["MNXM1584"]	["102515300"]	""
Met000393-m	["phenylacetaldehyde", "2-phenylacetaldehyde", "PAA", "alpha-tolualdehyde", "hyacinthin", "phenylethanal"]	C8H8O	120.15	O=CCc1ccccc1	84.98897	15	["Rxn002047-m", "Rxn002142-k", "Rxn003503-m", "Rxn003517-m", "Rxn004272-m", "Rxn004882-m", "Rxn005919-m", "Rxn006587-m", "Rxn013741-m", "Rxn014805-m", "Rxn015747-m", "Rxn018288-m", "Rxn051540-r", "Rxn051544-r", "Rxn052044-r"]	MetaCyc:PHENYLACETALDEHYDE	["PHENYLACETALDEHYDE"]	["16424"]	["C00601"]	["pacald"]	["MNXM473"]	["998"]	""
Met000394-m	["phosphocholine", "choline-phosphate", "phosphoryl-choline", "O-phosphocholine"]	C5H13NO4P	182.14	C[N+](C)(C)CCOP(=O)([O-])[O-]	-128.4975	37	["Rxn000847-m", "Rxn001066-m", "Rxn002307-m", "Rxn003555-m", "Rxn008026-m", "Rxn010289-m", "Rxn010299-m", "Rxn012841-m", "Rxn014503-m", "Rxn014504-m", "Rxn016237-m", "Rxn018262-m", "Rxn020992-r", "Rxn023360-r", "Rxn024680-r", "Rxn024684-r", "Rxn028456-r", "Rxn029528-r", "Rxn029532-r", "Rxn029620-r", "Rxn029624-r", "Rxn029644-r", "Rxn029648-r", "Rxn029656-r", "Rxn033216-r", "Rxn033784-r", "Rxn0337…	MetaCyc:PHOSPHORYL-CHOLINE	["PHOSPHORYL-CHOLINE"]	["295975"]	["C00588"]	[]	["MNXM229"]	["3330960"]	""
Met000395-m	["O-phosphoethanolamine", "phosphoryl-ethanolamine", "O-phosphorylethanolamine", "phosphoethanolamine", "ethanolamine phosphate", "2-aminoethyl phosphate"]	C2H7NO4P	140.05	[NH3+]CCOP(=O)([O-])[O-]	-185.42422	21	["Rxn000426-m", "Rxn000846-m", "Rxn001060-m", "Rxn001724-k", "Rxn002625-m", "Rxn002627-m", "Rxn004762-m", "Rxn006744-m", "Rxn010286-m", "Rxn010290-m", "Rxn014940-m", "Rxn017640-m", "Rxn018259-m", "Rxn020992-r", "Rxn022364-r", "Rxn023340-r", "Rxn023364-r", "Rxn024792-r", "Rxn028532-r", "Rxn043524-r", "Rxn051740-r"]	MetaCyc:PHOSPHORYL-ETHANOLAMINE	["PHOSPHORYL-ETHANOLAMINE"]	["58190"]	["C00346"]	[]	["MNXM187"]	["7059434"]	""
Met000396-m	["alpha-D-ribose-1-phosphate", "D-ribose-1-phosphate", "alpha-D-ribose-1P", "alpha-D-ribofuranose 1-phosphate", "ribose-1-phosphate"]	C5H9O8P	228.1	O=P([O-])([O-])O[C@H]1O[C@H](CO)[C@@H](O)[C@H]1O	-294.24817	19	["Rxn001934-k", "Rxn001935-k", "Rxn001937-k", "Rxn001953-m", "Rxn003016-m", "Rxn003569-m", "Rxn003581-m", "Rxn004239-m", "Rxn005894-k", "Rxn007207-k", "Rxn009924-m", "Rxn016559-m", "Rxn016799-m", "Rxn017129-m", "Rxn018516-r", "Rxn019068-m", "Rxn019086-m", "Rxn019107-m", "Rxn040876-r"]	MetaCyc:RIBOSE-1P	["RIBOSE-1P"]	["57720"]	["C00620"]	["r1p"]	["MNXM295"]	["23615443"]	""
Met000397-m	["S-adenosyl 3-(methylsulfanyl)propylamine", "dAdoMet", "S-adenosyl-(5')-3-methylthiopropylamine", "dcSAM", "decarboxylated AdoMet", "(5-deoxy-5-adenosyl)(3-aminopropyl) methylsulfonium salt", "decarboxylated SAM", "S-adenosylmethioninamine", "decarboxylated S-adenosylmethionine", "S-methyl-S-adenosyl homocysteamine", "3-amino-propyl-S-adenosine", "S-adenosyl-L-methioninamine", "S-adenosyl 3-(met…	C14H24N6O3S	356.44	C[S+](CCC[NH3+])C[C@H]1O[C@@H](n2cnc3c(N)ncnc32)[C@H](O)[C@@H]1O	213.00967	13	["Rxn004603-m", "Rxn005714-m", "Rxn008453-m", "Rxn008454-m", "Rxn008604-m", "Rxn008605-m", "Rxn008606-m", "Rxn016813-m", "Rxn018220-m", "Rxn018257-m", "Rxn018258-m", "Rxn018320-m", "Rxn031392-r"]	MetaCyc:S-ADENOSYLMETHIONINAMINE	["S-ADENOSYLMETHIONINAMINE"]	["57443"]	["C01137"]	["ametam"]	["MNXM321"]	["25203490"]	""
Met000398-m	["sinapoyl-CoA", "sinapinoyl-CoA"]	C32H42N7O20P3S	969.7	COc1cc(/C=C/C(=O)SCCNC(=O)CCNC(=O)[C@H](O)C(C)(C)COP(=O)([O-])OP(=O)([O-])OC[C@H]2O[C@@H](n3cnc4c(N)ncnc43)[C@H](O)[C@@H]2OP(=O)([O-])[O-])cc(OC)c1O	-459.35492	12	["Rxn000507-m", "Rxn000517-m", "Rxn000518-m", "Rxn004360-m", "Rxn004633-m", "Rxn004640-m", "Rxn004830-m", "Rxn004834-m", "Rxn004835-m", "Rxn006743-m", "Rxn009126-m", "Rxn015532-m"]	MetaCyc:SINAPOYL-COA	["SINAPOYL-COA"]	["57393"]	["C00411"]	[]	["MNXM953"]	["44229225"]	""
Met000399-m	["sulfoacetaldehyde", "2-sulfoacetaldehyde", "2-oxo-ethanesulfonate"]	C2H3O4S	123.1	O=CCS(=O)(=O)[O-]	-96.678696	16	["Rxn001428-k", "Rxn003760-m", "Rxn003761-m", "Rxn005023-m", "Rxn005409-m", "Rxn006026-k", "Rxn008050-k", "Rxn013004-m", "Rxn014171-m", "Rxn014172-m", "Rxn014314-m", "Rxn016218-m", "Rxn016329-m", "Rxn018330-m", "Rxn018331-m", "Rxn052236-r"]	MetaCyc:SULFOACETALDEHYDE	["SULFOACETALDEHYDE"]	["58246"]	["C00593"]	[]	["MNXM434"]	["5093039"]	""
Met000400-m	["alpha,alpha-trehalose 6-phosphate", "alpha,alpha-D-trehalose 6-phosphate"]	C12H21O14P	420.26	O=P([O-])([O-])OC[C@H]1O[C@H](O[C@H]2O[C@H](CO)[C@@H](O)[C@H](O)[C@H]2O)[C@H](O)[C@@H](O)[C@@H]1O	-374.81473	16	["Rxn000660-m", "Rxn000687-m", "Rxn002320-k", "Rxn014745-m", "Rxn017583-m", "Rxn017584-m", "Rxn017585-m", "Rxn017586-m", "Rxn017587-m", "Rxn018474-m", "Rxn018981-m", "Rxn018983-m", "Rxn018984-m", "Rxn042212-r", "Rxn042216-r", "Rxn042460-r"]	MetaCyc:TREHALOSE-6P	["TREHALOSE-6P"]	["58429"]	["C00689"]	["tre6p"]	["MNXM448"]	["25246105"]	""
Met000401-m	["p-tyramine", "tyrosamine", "4-(2-aminoethyl)phenol", "p-hydroxyphenethylamine", "2-(p-hydroxyphenyl)ethylamine", "para-tyramine"]	C8H12NO	138.19	[NH3+]CCc1ccc(O)cc1	112.05139	16	["Rxn002011-k", "Rxn007413-k", "Rxn007524-m", "Rxn008016-m", "Rxn008666-m", "Rxn010622-m", "Rxn014513-m", "Rxn015531-m", "Rxn015532-m", "Rxn015533-m", "Rxn016514-m", "Rxn019018-m", "Rxn019019-m", "Rxn019025-m", "Rxn045380-r", "Rxn051060-r"]	MetaCyc:TYRAMINE	["TYRAMINE"]	["327995"]	["C00483"]	["tym"]	["MNXM603"]	["5249538"]	""
Met000402-m	["4-methyl-2-oxopentanoate", "2-keto-4-methyl-pentanoate", "2-oxoisocaproate", "2-oxo-4-methylpentanoate", "alpha-ketoisocaproate", "alpha-oxoisocaproate", "2-ketoisocaproate", "ketoleucine", "4-methyl-2-oxopentanoic acid", "2-ketoisocaproic acid"]	C6H9O3	129.13	CC(C)CC(=O)C(=O)[O-]	-17.51197	15	["Rxn000913-m", "Rxn001442-k", "Rxn002203-m", "Rxn003068-m", "Rxn003130-m", "Rxn006249-m", "Rxn006592-k", "Rxn006672-m", "Rxn007532-k", "Rxn008942-m", "Rxn010095-m", "Rxn011929-m", "Rxn014799-m", "Rxn014864-m", "Rxn049044-r"]	MetaCyc:2K-4CH3-PENTANOATE	["2K-4CH3-PENTANOATE"]	["17865"]	["C00233"]	["4mop"]	["MNXM404"]	["3527278"]	""
Met000403-m	["O-phospho-L-serine", "L-serine phosphate", "phosphoryl-L-serine", "L-seryl phosphate", "L-serine-3P", "L-serine 3-phosphate", "3-phospho-L-serine"]	C3H6NO6P	183.06	[NH3+][C@@H](COP(=O)([O-])[O-])C(=O)[O-]	-276.2715	13	["Rxn000750-m", "Rxn000810-m", "Rxn003634-m", "Rxn004202-m", "Rxn004528-m", "Rxn007460-m", "Rxn010870-m", "Rxn011118-m", "Rxn011151-k", "Rxn011153-k", "Rxn012187-m", "Rxn012192-m", "Rxn016768-m"]	MetaCyc:3-P-SERINE	["3-P-SERINE"]	["57524"]	["C01005"]	["pser__L"]	["MNXM379"]	["7059387"]	""
Met000404-m	["an [RNA]-3'-ribonucleoside-3'-phosphate", "a 3' phosphooligo-ribonucleotide RNA", "a 3'-phosphate-terminated RNA", "3'-phosphate-terminated RNA", "RNA 3'-terminal-phosphate"]	""	""	*OP(=O)([O-])OC[C@H]1O[C@@H](*)[C@H](O)[C@@H]1OP(=O)([O-])[O-]	""	11	["Rxn001029-m", "Rxn001031-m", "Rxn003889-m", "Rxn007583-m", "Rxn010428-m", "Rxn010432-m", "Rxn010434-m", "Rxn010452-m", "Rxn010454-m", "Rxn010456-m", "Rxn010459-m"]	MetaCyc:3-Prime-Phosphate-Terminated-RNAs	["3-Prime-Phosphate-Terminated-RNAs"]	[]	[]	[]	["MNXM14635"]	[]	""
Met000405-m	["5-oxo-L-proline", "pyrrolidone-COO", "pyrrolidone-carboxylate", "L-5-pyrrolidone-2-carboxylic acid", "L-pyroglutamic acid", "pyroglutamic acid", "pyroglutamate", "5-pyrrolidone-2-carboxylic acid", "L-pyroglutamate", "pidolic acid"]	C5H6NO3	128.11	O=C1CC[C@@H](C(=O)[O-])N1	-48.80534	12	["Rxn001759-m", "Rxn002326-k", "Rxn002730-m", "Rxn003667-m", "Rxn006307-m", "Rxn008437-m", "Rxn011456-m", "Rxn011457-m", "Rxn011458-m", "Rxn011569-m", "Rxn011570-m", "Rxn011571-m"]	MetaCyc:5-OXOPROLINE	["5-OXOPROLINE"]	["58402"]	["C01879"]	[]	["MNXM722719"]	["5289118"]	""
Met000406-m	["an acyl-[acyl-carrier protein]", "an acyl-ACP", "an acyl-[acp]", "CH3(CH2)xCO-S-ACP"]	""	""	*N[C@@H](COP(=O)([O-])OCC(C)(C)[C@@H](O)C(=O)NCCC(=O)NCCSC(*)=O)C(*)=O	""	11	["Rxn000010-m", "Rxn000522-m", "Rxn000553-m", "Rxn001939-m", "Rxn004073-m", "Rxn005648-m", "Rxn006344-m", "Rxn008777-m", "Rxn008785-m", "Rxn010582-m", "Rxn016216-m"]	MetaCyc:ACYL-ACP	["ACYL-ACP"]	[]	["C00173"]	[]	["MNXM917"]	[]	""
Met000407-m	["agmatine"]	C5H16N4	132.21	NC(=[NH2+])NCCCC[NH3+]	168.8597	11	["Rxn001932-m", "Rxn001969-m", "Rxn001970-m", "Rxn001971-m", "Rxn001972-m", "Rxn002092-m", "Rxn002527-m", "Rxn005714-m", "Rxn007258-m", "Rxn008152-k", "Rxn009569-m"]	MetaCyc:AGMATHINE	["AGMATHINE"]	["58145"]	["C00179"]	["agm"]	["MNXM328"]	["5257176"]	""
Met000408-m	["an aryl-carrier protein", "aryl-carrier protein"]	""	""	*N[C@@H](COP(=O)([O-])OCC(C)(C)[C@@H](O)C(=O)NCCC(=O)NCCS)C(*)=O	""	11	["Rxn004170-m", "Rxn004173-m", "Rxn009769-m", "Rxn009772-m", "Rxn009784-m", "Rxn009785-m", "Rxn011846-m", "Rxn011847-m", "Rxn011885-m", "Rxn011893-m", "Rxn011899-m"]	MetaCyc:Aryl-Carrier-Proteins	["Aryl-Carrier-Proteins"]	[]	[]	[]	[]	[]	""
Met000409-m	["butan-1-ol", "n-butyl alcohol", "n-butanol", "butanol", "1-hydroxybutane", "1-butanol"]	C4H10O	74.122	CCCCO	61.641205	15	["Rxn002612-m", "Rxn005584-m", "Rxn008810-m", "Rxn010108-m", "Rxn010188-k", "Rxn010197-m", "Rxn010200-m", "Rxn010201-m", "Rxn011120-m", "Rxn011121-m", "Rxn011125-m", "Rxn017606-m", "Rxn052352-r", "Rxn052356-r", "Rxn053044-r"]	MetaCyc:BUTANOL	["BUTANOL"]	["28885"]	["C06142"]	[]	["MNXM3230"]	["263"]	""
Met000410-m	["raffinose", "melitose", "melitriose", "gossypose", "6G-alpha-D-galactosylsucrose", "(2S,3R,4S,5S,6R)-2-[[(2R,3R,4S,5R,6R)-6-[(2S,3S,4R,5S)-3,4-dihydroxy-2,5-bis(hydroxymethyl)oxolan-2-yl]oxy-3,4,5-trihydroxy-oxan-2-yl]methoxy]-6-(hydroxymethyl)oxane-3,4,5-triol", "alpha-D-Galp-(1->6)-alpha-D-Glcp-(1->2)-beta-D-Fruf", "alpha-D-galactopyranosyl-(1->6)-alpha-D-glucopyranosyl-(1->2)-beta-D-fructofu…	C18H32O16	504.44	OC[C@H]1O[C@@](CO)(O[C@H]2O[C@H](CO[C@H]3O[C@H](CO)[C@H](O)[C@H](O)[C@H]3O)[C@@H](O)[C@H](O)[C@H]2O)[C@@H](O)[C@@H]1O	-207.45416	14	["Rxn000702-m", "Rxn000707-m", "Rxn000936-k", "Rxn002032-k", "Rxn003094-k", "Rxn004870-m", "Rxn004871-m", "Rxn004872-m", "Rxn004879-m", "Rxn004880-m", "Rxn008036-m", "Rxn015165-m", "Rxn015169-m", "Rxn015170-m"]	MetaCyc:CPD-1099	["CPD-1099"]	["16634"]	["C00492"]	[]	["MNXM621"]	["439242"]	""
Met000411-m	["D-myo-inositol 1,3,4,5,6-pentakisphosphate", "Ins(1,3,4,5,6)P5", "1D-myo-inositol 1,3,4,5,6-pentakisphosphate", "inositol 1,3,4,5,6-pentakisphosphate", "I(1,3,4,5,6)P5"]	C6H7O21P5	569.98	O=P([O-])([O-])O[C@H]1[C@H](O)[C@@H](OP(=O)([O-])[O-])[C@H](OP(=O)([O-])[O-])[C@@H](OP(=O)([O-])[O-])[C@@H]1OP(=O)([O-])[O-]	-1241.7681	11	["Rxn000788-m", "Rxn000790-m", "Rxn004380-m", "Rxn004381-m", "Rxn004389-m", "Rxn004397-m", "Rxn006286-m", "Rxn014416-m", "Rxn014648-m", "Rxn014649-m", "Rxn014653-m"]	MetaCyc:CPD-1107	["CPD-1107"]	["16322"]	["C01284"]	[]	["MNXM89719"]	[]	""
Met000412-m	["S-sulfanylglutathione", "GSSH", "glutathione-sulfide", "glutathione persulfide"]	C10H16N3O6S2	338.37	[NH3+][C@@H](CCC(=O)N[C@@H](CSS)C(=O)NCC(=O)[O-])C(=O)[O-]	-50.494137	13	["Rxn002653-m", "Rxn004302-m", "Rxn006252-m", "Rxn008149-m", "Rxn011467-m", "Rxn011470-m", "Rxn011472-m", "Rxn013136-m", "Rxn015085-m", "Rxn018310-m", "Rxn018317-m", "Rxn044236-r", "Rxn050520-r"]	MetaCyc:CPD-11281	["CPD-11281"]	["58905"]	["C17267"]	[]	["MNXM2032"]	["46878477"]	""
Met000413-m	["choloyl-CoA", "3-alpha,7-alpha,12-alpha-trihydroxy-5-beta-cholanoyl-CoA", "3alpha,7alpha,12alpha-trihydroxy-5beta-cholan-24-oyl-CoA"]	C45H70N7O20P3S	1154.1	C[C@H](CCC(=O)SCCNC(=O)CCNC(=O)[C@H](O)C(C)(C)COP(=O)([O-])OP(=O)([O-])OC[C@H]1O[C@@H](n2cnc3c(N)ncnc32)[C@H](O)[C@@H]1OP(=O)([O-])[O-])[C@H]1CC[C@H]2[C@H]3[C@H](C[C@H](O)[C@@]21C)[C@@]1(C)CC[C@@H](O)C[C@H]1C[C@H]3O	-216.34348	14	["Rxn000549-m", "Rxn001002-m", "Rxn002159-m", "Rxn002300-m", "Rxn002854-m", "Rxn008167-m", "Rxn009985-m", "Rxn013559-m", "Rxn013562-m", "Rxn013568-m", "Rxn016380-m", "Rxn035564-r", "Rxn038400-r", "Rxn042084-r"]	MetaCyc:CPD-202	["CPD-202"]	["57373"]	["C01794"]	[]	["MNXM431"]	["45266600"]	""
Met000414-m	["2,4-dibromophenol"]	C6H4OBr2	251.9	Oc1ccc(Br)cc1Br	35.224487	11	["Rxn011492-m", "Rxn011494-m", "Rxn011495-m", "Rxn011496-m", "Rxn011508-m", "Rxn011528-m", "Rxn011529-m", "Rxn011530-m", "Rxn011533-m", "Rxn011545-m", "Rxn011546-m"]	MetaCyc:CPD-20548	["CPD-20548"]	["34238"]	["C14521"]	[]	[]	["12005"]	""
Met000415-m	["2-maleylacetate", "4-oxohex-2-enedioate", "maleylacetate", "(2Z)-4-oxohex-2-enedioate"]	C6H4O5	156.1	O=C([O-])/C=C\C(=O)CC(=O)[O-]	-130.64375	14	["Rxn000246-m", "Rxn002225-m", "Rxn003197-m", "Rxn003966-m", "Rxn004022-m", "Rxn006768-k", "Rxn007104-k", "Rxn007105-k", "Rxn010843-m", "Rxn013573-m", "Rxn016328-m", "Rxn016436-m", "Rxn016479-m", "Rxn016486-m"]	MetaCyc:CPD-294	["CPD-294"]	["16468"]	["C02222"]	[]	["MNXM472"]	["9543165"]	""
Met000416-m	["trans-zeatin", "zeatin", "cytokinin", "(2E)-2-methyl-4-(1H-purin-6-ylamino)-2-buten-1-ol", "t-zeatin"]	C10H13N5O	219.25	C/C(=C\CNc1ncnc2[nH]cnc12)CO	162.16556	11	["Rxn002174-m", "Rxn007052-k", "Rxn014330-m", "Rxn014333-m", "Rxn014334-m", "Rxn014368-m", "Rxn014375-m", "Rxn014376-m", "Rxn014377-m", "Rxn019115-m", "Rxn019116-m"]	MetaCyc:CPD-4210	["CPD-4210"]	["16522"]	["C00371"]	[]	[]	["449093"]	""
Met000417-m	["beta-D-glucopyranose 1-phosphate", "beta-D-glucose 1-phosphate"]	C6H11O9P	258.12	O=P([O-])([O-])O[C@@H]1O[C@H](CO)[C@@H](O)[C@H](O)[C@H]1O	-319.04593	13	["Rxn000660-m", "Rxn000673-m", "Rxn002036-m", "Rxn002185-m", "Rxn003213-m", "Rxn006080-m", "Rxn006180-m", "Rxn008159-m", "Rxn008382-m", "Rxn008452-m", "Rxn009616-m", "Rxn009986-k", "Rxn010155-k"]	MetaCyc:CPD-448	["CPD-448"]	["57684"]	["C00663"]	[]	["MNXM679"]	["25244208"]	""
Met000418-m	["galactinol", "1-O-alpha-D-galactosyl-D-myo-inositol", "1-alpha-D-galactosyl-myo-inositol", "alpha-D-galactosyl-(1->3)-1D-myo-inositol"]	C12H22O11	342.3	OC[C@H]1O[C@H](O[C@@H]2[C@@H](O)[C@H](O)[C@@H](O)[C@@H](O)[C@H]2O)[C@H](O)[C@@H](O)[C@H]1O	-152.47537	12	["Rxn000599-m", "Rxn000702-m", "Rxn000707-m", "Rxn001011-k", "Rxn015161-m", "Rxn015162-m", "Rxn015163-m", "Rxn015164-m", "Rxn015167-m", "Rxn015171-m", "Rxn015175-m", "Rxn015289-m"]	MetaCyc:CPD-458	["CPD-458"]	["17505"]	["C01235"]	[]	["MNXM878"]	["25202439"]	""
Met000419-m	["trans-caffeate", "trans-caffeic acid", "3,4-dihydroxy-cinnamate", "(2E)-3-(3,4-dihydroxyphenyl)prop-2-enoic acid", "(2E)-3-(3,4-dihydroxyphenyl)prop-2-enoate"]	C9H7O4	179.15	O=C([O-])/C=C/c1ccc(O)c(O)c1	-39.644222	11	["Rxn002212-m", "Rxn002296-m", "Rxn004460-m", "Rxn004468-m", "Rxn004660-m", "Rxn007824-m", "Rxn007825-m", "Rxn009380-m", "Rxn011517-m", "Rxn013318-m", "Rxn015214-m"]	MetaCyc:CPD-676	["CPD-676"]	["57770"]	["C01197"]	[]	["MNXM890"]	["54691412"]	""
Met000420-m	["esculetin", "6,7-dihydroxycoumarin", "6,7-dihydroxy-2-chromenone", "cichorigenin", "6,7-dihydroxy-1-benzopyran-2-one"]	C9H6O4	178.14	O=c1ccc2cc(O)c(O)cc2o1	-39.703278	11	["Rxn006517-m", "Rxn006518-m", "Rxn006523-m", "Rxn006524-m", "Rxn006525-m", "Rxn006526-m", "Rxn006527-m", "Rxn007119-m", "Rxn007134-m", "Rxn009398-m", "Rxn010964-m"]	MetaCyc:CPD-8097	["CPD-8097"]	["490095"]	["C09263"]	[]	["MNXM8593"]	["5281416"]	""
Met000421-m	["kaempferol"]	C15H9O6	285.23	O=c1c([O-])c(-c2ccc(O)cc2)oc2cc(O)cc(O)c12	-62.501972	12	["Rxn000462-m", "Rxn000675-m", "Rxn005711-m", "Rxn006922-m", "Rxn007577-m", "Rxn015150-m", "Rxn017410-m", "Rxn017412-m", "Rxn017417-m", "Rxn017984-m", "Rxn017985-m", "Rxn049140-r"]	MetaCyc:CPD1F-90	["CPD1F-90"]	["58573"]	["C05903"]	[]	["MNXM1672"]	["25202062"]	""
Met000422-m	["cytidine"]	C9H13N3O5	243.22	Nc1ccn([C@@H]2O[C@H](CO)[C@@H](O)[C@H]2O)c(=O)n1	-22.12543	20	["Rxn000435-k", "Rxn000816-k", "Rxn001319-k", "Rxn001754-k", "Rxn001759-k", "Rxn001935-k", "Rxn001999-k", "Rxn002000-k", "Rxn002405-m", "Rxn002406-m", "Rxn002408-m", "Rxn007011-m", "Rxn007059-m", "Rxn007408-m", "Rxn009569-m", "Rxn010737-m", "Rxn011442-k", "Rxn013497-m", "Rxn016701-m", "Rxn040876-r"]	MetaCyc:CYTIDINE	["CYTIDINE"]	["17562"]	["C00475"]	["cytd"]	["MNXM338"]	["6175"]	""
Met000423-m	["D-glucosamine 6-phosphate", "D-glucosamine phosphate", "D-glucosamine 6-phosphate", "D-glucosamine-6-P"]	C6H13NO8P	258.14	[NH3+][C@H]1C(O)O[C@H](COP(=O)([O-])[O-])[C@@H](O)[C@@H]1O	-262.3175	11	["Rxn001782-m", "Rxn002773-m", "Rxn002775-m", "Rxn003086-m", "Rxn003363-m", "Rxn005739-m", "Rxn005808-m", "Rxn009082-m", "Rxn010297-m", "Rxn012241-m", "Rxn018473-m"]	MetaCyc:D-GLUCOSAMINE-6-P	["D-GLUCOSAMINE-6-P"]	["58725"]	["C00352"]	[]	["MNXM370"]	["45266742"]	""
Met000424-m	["dCMP", "2'-deoxycytidine 5'-monophosphate", "deoxycytidylate", "deoxycytidylic acid", "deoxycytidine monophosphate", "2'-deoxycytidine 5'-phosphate", "deoxycytidine-phosphate"]	C9H12N3O7P	305.18	Nc1ccn([C@H]2C[C@H](O)[C@@H](COP(=O)([O-])[O-])O2)c(=O)n1	-206.3048	11	["Rxn000497-m", "Rxn002465-m", "Rxn002467-m", "Rxn002482-m", "Rxn002483-m", "Rxn007062-m", "Rxn007065-m", "Rxn007139-m", "Rxn007147-m", "Rxn014925-m", "Rxn016857-m"]	MetaCyc:DCMP	["DCMP"]	["57566"]	["C00239"]	["dcmp"]	["MNXM266"]	["7058169"]	""
Met000425-m	["dTDP-4-dehydro-6-deoxy-alpha-D-glucopyranose", "TDP-4-keto-6-deoxy--alpha-D-glucose", "TDP-4-oxo-6-deoxy--alpha-D-glucose", "dTDP-4-oxo-6-deoxy--alpha-D-glucose", "dTDP-6-deoxy-alpha-D-xylo-4-hexosulose", "dTDP-6-deoxy-alpha-D-xylohex-4-ulose", "dTDP-4-dehydro-6-deoxy-alpha-D-glucose"]	C16H22N2O15P2	544.3	Cc1cn([C@H]2C[C@H](O)[C@@H](COP(=O)([O-])OP(=O)([O-])O[C@H]3O[C@H](C)C(=O)[C@H](O)[C@H]3O)O2)c(=O)[nH]c1=O	-485.84363	13	["Rxn000067-m", "Rxn000763-m", "Rxn002351-k", "Rxn002587-m", "Rxn002589-m", "Rxn003860-m", "Rxn005620-m", "Rxn005977-m", "Rxn005978-m", "Rxn007429-m", "Rxn007582-m", "Rxn007869-k", "Rxn009218-m"]	MetaCyc:DTDP-DEOH-DEOXY-GLUCOSE	["DTDP-DEOH-DEOXY-GLUCOSE"]	["57649"]	["C11907"]	["dtdp4d6dg"]	["MNXM451"]	["25244163"]	""
Met000426-m	["beta-D-glucose 6-phosphate", "beta-D-glucose-6-P"]	C6H11O9P	258.12	O=P([O-])([O-])OC[C@H]1O[C@@H](O)[C@H](O)[C@@H](O)[C@@H]1O	-319.04593	15	["Rxn000660-m", "Rxn001142-m", "Rxn001364-k", "Rxn001835-k", "Rxn002185-m", "Rxn002783-m", "Rxn002824-k", "Rxn004681-m", "Rxn009617-m", "Rxn009756-k", "Rxn016860-m", "Rxn016861-m", "Rxn017083-m", "Rxn017288-m", "Rxn017979-m"]	MetaCyc:GLC-6-P	["GLC-6-P"]	["58247"]	["C01172"]	["g6p"]	["MNXM508"]	["21604865"]	""
Met000427-m	["D-glucono-1,5-lactone", "3,4,5-trihydroxy-6-(hydroxymethyl)tetrahydropyran-2-one", "gluconolactone", "glucono-1,5-lactone", "1,5-gluconolactone", "D-gluconolactone", "glucono-delta-lactone", "delta-gluconolactone", "D-glucono-delta-lactone", "gluconic lactone", "gluconic acid lactone"]	C6H10O6	178.14	O=C1O[C@H](CO)[C@@H](O)[C@H](O)[C@H]1O	-113.30881	12	["Rxn000110-m", "Rxn002771-m", "Rxn002776-m", "Rxn002777-m", "Rxn002778-m", "Rxn002784-m", "Rxn002785-m", "Rxn004721-m", "Rxn009271-k", "Rxn009833-m", "Rxn016946-m", "Rxn016947-m"]	MetaCyc:GLC-D-LACTONE	["GLC-D-LACTONE"]	["16217"]	["C00198"]	[]	["MNXM339"]	["7027"]	""
Met000428-m	["D-glucosamine", "2-amino-2-deoxyglucose", "chitosamine", "glucosamine"]	C6H14NO5	180.18	[NH3+][C@H]1C(O)O[C@H](CO)[C@@H](O)[C@@H]1O	-39.546383	17	["Rxn001135-m", "Rxn001652-k", "Rxn001654-k", "Rxn001655-k", "Rxn001656-k", "Rxn002773-m", "Rxn002774-m", "Rxn003321-m", "Rxn003341-m", "Rxn005738-m", "Rxn005739-m", "Rxn005808-m", "Rxn007668-k", "Rxn010297-m", "Rxn011401-k", "Rxn017089-m", "Rxn018473-m"]	MetaCyc:GLUCOSAMINE	["GLUCOSAMINE"]	["58723"]	["C00329"]	[]	["MNXM533"]	["45266741"]	""
Met000429-m	["(4-hydroxyphenyl)acetaldehyde", "HPAL"]	C8H8O2	136.15	O=CCc1ccc(O)cc1	45.50897	13	["Rxn000241-m", "Rxn001664-m", "Rxn002281-k", "Rxn003426-m", "Rxn008012-m", "Rxn008015-m", "Rxn008016-m", "Rxn011687-m", "Rxn014513-m", "Rxn017666-m", "Rxn018215-m", "Rxn018321-m", "Rxn045380-r"]	MetaCyc:HYDRPHENYLAC-CPD	["HYDRPHENYLAC-CPD"]	["15621"]	["C03765"]	["4hoxpacd"]	["MNXM479"]	["440113"]	""
Met000430-m	["(indol-3-yl)pyruvate", "indole-pyr", "indolepyruvic acid", "indole-3-pyruvate", "indolepyruvate", "3-(indol-3-yl)pyruvate", "3-indole-2-oxopropanoate", "IPA"]	C11H8NO3	202.19	O=C([O-])C(=O)Cc1c[nH]c2ccccc12	10.217906	15	["Rxn000260-m", "Rxn000760-m", "Rxn001659-m", "Rxn001661-k", "Rxn003015-m", "Rxn004024-m", "Rxn007560-m", "Rxn008374-m", "Rxn010100-m", "Rxn010875-k", "Rxn011066-k", "Rxn018116-m", "Rxn019009-m", "Rxn019010-m", "Rxn049264-r"]	MetaCyc:INDOLE_PYRUVATE	["INDOLE_PYRUVATE"]	["17640"]	["C00331"]	[]	["MNXM315"]	["5460337"]	""
Met000431-m	["D-myo-inositol (1,4,5)-trisphosphate", "Ins(1,4,5)P3", "inositol (1,4,5)-trisphosphate", "1D-myo-inositol (1,4,5)-trisphosphate", "I(1,4,5)P3", "InsP3", "IP3", "triphosphoinositol"]	C6H9O15P3	414.05	O=P([O-])([O-])O[C@@H]1[C@@H](O)[C@H](O)[C@@H](OP(=O)([O-])[O-])[C@H](OP(=O)([O-])[O-])[C@H]1O	-776.2541	11	["Rxn000786-m", "Rxn000797-m", "Rxn001042-m", "Rxn001044-m", "Rxn001059-m", "Rxn004382-m", "Rxn004384-m", "Rxn006286-m", "Rxn012827-m", "Rxn012831-m", "Rxn012844-m"]	MetaCyc:INOSITOL-1-4-5-TRISPHOSPHATE	["INOSITOL-1-4-5-TRISPHOSPHATE"]	["203600"]	["C01245"]	[]	["MNXM200"]	["21761708"]	""
Met000433-m	["L-aspartate 4-semialdehyde", "L-aspartic 4-semialdehyde", "L-aspartate-semialdehyde", "L-aspartate beta-semialdehyde"]	C4H7NO3	117.1	[NH3+][C@@H](CC=O)C(=O)[O-]	-41.152164	16	["Rxn000768-m", "Rxn002136-m", "Rxn002531-m", "Rxn002959-m", "Rxn003696-m", "Rxn003929-m", "Rxn004720-r", "Rxn004932-m", "Rxn004933-m", "Rxn006855-m", "Rxn007606-k", "Rxn008691-k", "Rxn010899-m", "Rxn011313-k", "Rxn011782-m", "Rxn034252-r"]	MetaCyc:L-ASPARTATE-SEMIALDEHYDE	["L-ASPARTATE-SEMIALDEHYDE"]	["537519"]	["C00441"]	["aspsa"]	["MNXM361"]	["5287708"]	""
Met000434-m	["L-cystathionine", "cystathionine"]	C7H14N2O4S	222.26	[NH3+][C@@H](CCSC[C@H]([NH3+])C(=O)[O-])C(=O)[O-]	-11.114318	11	["Rxn002387-m", "Rxn002388-m", "Rxn002389-m", "Rxn002390-m", "Rxn003419-m", "Rxn007025-m", "Rxn007960-m", "Rxn007961-m", "Rxn010163-m", "Rxn017972-m", "Rxn019656-r"]	MetaCyc:L-CYSTATHIONINE	["L-CYSTATHIONINE"]	["58161"]	["C02291"]	["cyst__L"]	["MNXM319"]	["25243997"]	""
Met000435-m	["L-fucopyranose", "6-deoxy-L-galactose", "L-galactomethylose"]	C6H12O5	164.16	C[C@@H]1OC(O)[C@@H](O)[C@H](O)[C@@H]1O	-58.79656	14	["Rxn000372-m", "Rxn001097-m", "Rxn002033-m", "Rxn002696-m", "Rxn007678-m", "Rxn007743-m", "Rxn007860-k", "Rxn011780-m", "Rxn011781-m", "Rxn012132-m", "Rxn013994-m", "Rxn017365-m", "Rxn036676-r", "Rxn037756-r"]	MetaCyc:L-Fucopyranoses	["L-Fucopyranoses"]	["2181"]	["C01019"]	[]	["MNXM659"]	["17106"]	""
Met000436-m	["L-rhamnopyranose"]	C6H12O5	164.16	C[C@@H]1OC(O)[C@H](O)[C@H](O)[C@H]1O	-58.79656	11	["Rxn004233-m", "Rxn005410-m", "Rxn005431-m", "Rxn006180-m", "Rxn007466-m", "Rxn007467-m", "Rxn007474-m", "Rxn007476-m", "Rxn007507-m", "Rxn007509-m", "Rxn012130-m"]	MetaCyc:L-rhamnopyranose	["L-rhamnopyranose"]	[]	[]	[]	[]	[]	""
Met000437-m	["maltotetraose"]	C24H42O21	666.58	OC[C@H]1O[C@H](O[C@@H]2[C@@H](CO)O[C@H](O[C@@H]3[C@@H](CO)O[C@H](O[C@@H]4[C@@H](CO)OC(O)[C@H](O)[C@H]4O)[C@H](O)[C@H]3O)[C@H](O)[C@H]2O)[C@H](O)[C@@H](O)[C@@H]1O	-262.33295	11	["Rxn001164-m", "Rxn002069-m", "Rxn002872-m", "Rxn003025-m", "Rxn003209-m", "Rxn007200-m", "Rxn007218-m", "Rxn007221-m", "Rxn016784-m", "Rxn016788-m", "Rxn047864-r"]	MetaCyc:MALTOTETRAOSE	["MALTOTETRAOSE"]	["143180"]	["C02052"]	["maltttr"]	[]	["439639"]	""
Met000438-m	["a maltodextrin", "4-{(1,4)-alpha-D-glucosyl}(n-1)-D-glucose", "maltodextrins", "maltodextrin(n)", "linear maltodextrin"]	""	""	*O[C@@H]1[C@@H](CO)O[C@H](O[C@@H]2[C@@H](CO)O[C@H](O[C@@H]3[C@@H](CO)OC(O)[C@H](O)[C@H]3O)[C@H](O)[C@H]2O)[C@H](O)[C@H]1O	""	9	["Rxn001115-m", "Rxn001116-m", "Rxn001786-m", "Rxn002381-m", "Rxn003025-m", "Rxn005442-m", "Rxn005444-m", "Rxn005452-m", "Rxn014318-m"]	MetaCyc:Maltodextrins	["Maltodextrins"]	["18398"]	["C01935"]	[]	["MNXM60163"]	[]	""
Met000439-m	["N-(2,3-dihydroxybenzoyl)-L-serine", "2-(2,3-dihydroxybenzoyl)amino-3-hydroxy-propanoic acid", "2,3-dihydroxybenzoylserine"]	C10H10NO6	240.19	O=C(N[C@@H](CO)C(=O)[O-])c1cccc(O)c1O	-96.610855	10	["Rxn007382-m", "Rxn007383-m", "Rxn012356-m", "Rxn012359-m", "Rxn012371-m", "Rxn012372-m", "Rxn012373-m", "Rxn016568-m", "Rxn017059-m", "Rxn017237-m"]	MetaCyc:N-23-DIHYDROXYBENZOYL-L-SERINE	["N-23-DIHYDROXYBENZOYL-L-SERINE"]	["58154"]	["C04204"]	["23dhbzs"]	["MNXM1487"]	["25244785"]	""
Met000440-m	["an oxidized [2Fe-2S] ferredoxin"]	""	""	*[Fe+3]1(*)[S-2][Fe+3](*)(*)[S-2]1	""	11	["Rxn000885-m", "Rxn002649-m", "Rxn004641-m", "Rxn004951-m", "Rxn005675-m", "Rxn007021-m", "Rxn007796-m", "Rxn007802-m", "Rxn007804-m", "Rxn010045-m", "Rxn017092-m"]	MetaCyc:Oxidized-2Fe-2S-Ferredoxins	["Oxidized-2Fe-2S-Ferredoxins"]	[]	[]	[]	["MNXM20146"]	[]	""
Met000441-m	["pyridoxal 5'-phosphate", "PLP", "pyridoxal phosphate", "pyridoxal-5P", "pyridoxal 5-phosphate", "pyridoxal-P", "vitamin B6"]	C8H8NO6P	245.13	Cc1ncc(COP(=O)([O-])[O-])c(C=O)c1O	-213.60925	12	["Rxn001051-m", "Rxn003567-m", "Rxn003570-m", "Rxn003653-m", "Rxn003660-m", "Rxn004710-m", "Rxn005777-m", "Rxn013157-m", "Rxn016828-m", "Rxn017119-m", "Rxn017799-m", "Rxn018764-r"]	MetaCyc:PYRIDOXAL_PHOSPHATE	["PYRIDOXAL_PHOSPHATE"]	["597326"]	["C00018"]	["pydx5p"]	["MNXM161"]	["644168"]	""
Met000442-m	["a reduced [2Fe-2S] ferredoxin"]	""	""	*[Fe+2]1(*)[S-2][Fe+3](*)(*)[S-2]1	""	11	["Rxn000885-m", "Rxn002649-m", "Rxn004641-m", "Rxn004951-m", "Rxn005675-m", "Rxn007021-m", "Rxn007796-m", "Rxn007802-m", "Rxn007804-m", "Rxn010045-m", "Rxn017092-m"]	MetaCyc:Reduced-2Fe-2S-Ferredoxins	["Reduced-2Fe-2S-Ferredoxins"]	[]	[]	[]	["MNXM21524"]	[]	""
Met000443-m	["squalene"]	C30H50	410.72	CC(C)=CCC/C(C)=C\CC/C(C)=C\CC/C=C(\C)CC/C=C(\C)CCC=C(C)C	675.236	15	["Rxn001788-m", "Rxn002438-k", "Rxn005563-m", "Rxn006253-m", "Rxn006362-m", "Rxn006739-m", "Rxn006761-m", "Rxn007505-k", "Rxn009744-m", "Rxn011164-k", "Rxn014417-m", "Rxn016462-m", "Rxn017868-m", "Rxn018265-m", "Rxn047128-r"]	MetaCyc:SQUALENE	["SQUALENE"]	["15440"]	["C00751"]	[]	["MNXM292"]	["638072"]	""
Met000444-m	["thymine", "5-methyluracil", "5-methyl-2,4(1H,3H)-pyrimidinedione", "T"]	C5H6N2O2	126.12	Cc1c[nH]c(=O)[nH]c1=O	-10.083278	15	["Rxn002376-k", "Rxn004474-m", "Rxn004618-m", "Rxn006021-m", "Rxn007146-m", "Rxn009874-k", "Rxn011353-k", "Rxn011354-k", "Rxn013011-m", "Rxn015477-m", "Rxn017031-m", "Rxn018388-m", "Rxn018392-m", "Rxn041044-r", "Rxn050304-r"]	MetaCyc:THYMINE	["THYMINE"]	["17821"]	["C00178"]	["thym"]	["MNXM386"]	["1135"]	""
Met000445-m	["dTMP", "thymidylic acid", "thymidine monophosphate", "deoxythymidylate", "TMP", "thymidine 5'-monophosphate", "thymidine-phosphate", "thymidine 5'-phosphate", "deoxythymidine 5'-phosphate", "5'-thymidylic acid", "deoxythymidylic acid", "thymidylate"]	C10H13N2O8P	320.2	Cc1cn([C@H]2C[C@H](O)[C@@H](COP(=O)([O-])[O-])O2)c(=O)[nH]c1=O	-236.29369	14	["Rxn001962-m", "Rxn002062-m", "Rxn002188-r", "Rxn002592-m", "Rxn007149-m", "Rxn007160-m", "Rxn009755-m", "Rxn015648-m", "Rxn016765-m", "Rxn018387-m", "Rxn018390-m", "Rxn018391-m", "Rxn041044-r", "Rxn050096-r"]	MetaCyc:TMP	["TMP"]	["63528"]	["C00364"]	["dtmp"]	["MNXM257"]	["16755631"]	""
Met000446-m	["UDP-alpha-D-galactofuranose", "UDP-Galf", "UDP-Galf", "UDP-D-galactofuranose"]	C15H22N2O17P2	564.29	O=c1ccn([C@@H]2O[C@H](COP(=O)([O-])OP(=O)([O-])O[C@H]3O[C@@H]([C@H](O)CO)[C@H](O)[C@H]3O)[C@@H](O)[C@H]2O)c(=O)[nH]1	-566.60364	11	["Rxn002729-m", "Rxn004497-m", "Rxn004499-m", "Rxn004500-m", "Rxn006635-m", "Rxn011255-m", "Rxn014050-m", "Rxn014054-m", "Rxn014091-m", "Rxn014148-m", "Rxn016808-m"]	MetaCyc:UDP-D-GALACTO-14-FURANOSE	["UDP-D-GALACTO-14-FURANOSE"]	["66915"]	["C03733"]	["udpgalfur"]	["MNXM2158"]	["25244316"]	""
Met000447-m	["urate", "2,6,8-trioxypurine", "purine-2,6,8-(1H,3H,9H)-trione", "7,9-dihydro-1H-purine-2,6,8(3H)-trione"]	C5H4N4O3	168.11	O=c1[nH]c(=O)c2[nH]c(=O)[nH]c2[nH]1	-44.21552	11	["Rxn004599-m", "Rxn004839-m", "Rxn008583-m", "Rxn010836-m", "Rxn015561-m", "Rxn017282-m", "Rxn019067-m", "Rxn019068-m", "Rxn019105-m", "Rxn019380-r", "Rxn039888-r"]	MetaCyc:URATE	["URATE"]	["17775"]	["C00366"]	["urate"]	[]	["44229235"]	""
Met000448-m	["uridine"]	C9H12N2O6	244.2	O=c1ccn([C@@H]2O[C@H](CO)[C@@H](O)[C@H]2O)c(=O)[nH]1	-71.02655	19	["Rxn000149-m", "Rxn000821-k", "Rxn000824-k", "Rxn001320-k", "Rxn001585-k", "Rxn001760-k", "Rxn001959-k", "Rxn001964-k", "Rxn002405-m", "Rxn007010-m", "Rxn007080-m", "Rxn007407-m", "Rxn010578-m", "Rxn019075-m", "Rxn019076-m", "Rxn019079-m", "Rxn019086-m", "Rxn025924-r", "Rxn034540-r"]	MetaCyc:URIDINE	["URIDINE"]	["16704"]	["C00299"]	["uri"]	["MNXM288"]	["6029"]	""
Met000449-m	["vanillate", "4-hydroxy-3-methoxybenzoate", "vanillic acid", "4-hydroxy-3-methoxybenzoic acid"]	C8H7O4	167.14	COc1cc(C(=O)[O-])ccc1O	-45.77422	16	["Rxn000249-m", "Rxn004327-m", "Rxn004333-m", "Rxn004339-m", "Rxn004463-k", "Rxn006657-k", "Rxn006956-m", "Rxn006957-m", "Rxn007344-m", "Rxn007346-m", "Rxn007347-m", "Rxn007348-m", "Rxn012347-m", "Rxn039884-r", "Rxn041172-r", "Rxn047184-r"]	MetaCyc:VANILLATE	["VANILLATE"]	["16632"]	["C06672"]	[]	["MNXM982"]	["54675858"]	""
Met000450-m	["D-xylulose 5-phosphate", "xylulose 5-phosphate", "xylulose-phosphate", "D-xylulose-5-P", "xylulose-P"]	C5H9O8P	228.1	O=C(CO)[C@@H](O)[C@H](O)COP(=O)([O-])[O-]	-302.30817	15	["Rxn000383-m", "Rxn000902-k", "Rxn000917-m", "Rxn002670-m", "Rxn003552-m", "Rxn003886-m", "Rxn003887-m", "Rxn004526-m", "Rxn005910-k", "Rxn006205-m", "Rxn011472-k", "Rxn012573-m", "Rxn013181-m", "Rxn019112-m", "Rxn042868-r"]	MetaCyc:XYLULOSE-5-PHOSPHATE	["XYLULOSE-5-PHOSPHATE"]	["57737"]	["C00231"]	["xu5p__D"]	["MNXM186"]	["5459820"]	""
Met000451-m	["caffeine", "1,3,7-trimethylxanthine"]	C8H10N4O2	194.19	Cn1c(=O)c2c(ncn2C)n(C)c1=O	72.862206	13	["Rxn004884-m", "Rxn004891-m", "Rxn004892-m", "Rxn004912-m", "Rxn004916-m", "Rxn006207-m", "Rxn006940-k", "Rxn006957-k", "Rxn006958-k", "Rxn014737-m", "Rxn014739-m", "Rxn016668-r", "Rxn017987-m"]	MetaCyc:1-3-7-TRIMETHYLXANTHINE	["1-3-7-TRIMETHYLXANTHINE"]	["27732"]	["C07481"]	[]	["MNXM680"]	["2519"]	""
Met000452-m	["a homogalacturonan", "a 1,4-alpha-poly-D-galacturonate", "a 1,4-alpha-D-D-galactosyluronate"]	""	""	*[C@H]1O[C@H](C(=O)[O-])[C@H](O[C@H]2O[C@H](C(=O)[O-])[C@H](O[C@H]3O[C@H](C(=O)[O-])[C@H](*)[C@H](O)[C@H]3O)[C@H](O)[C@H]2O)[C@H](O)[C@H]1O	""	5	["Rxn001707-m", "Rxn013101-m", "Rxn013259-m", "Rxn013270-m", "Rxn016215-m"]	MetaCyc:1-4-alpha-D-galacturonosyl	["1-4-alpha-D-galacturonosyl"]	["60190"]	[]	[]	["MNXM56632"]	[]	""
Met000453-m	["1-O-sinapoyl-beta-D-glucose", "1-O-sinapoyl beta-D-glucoside"]	C17H22O10	386.36	COc1cc(/C=C/C(=O)O[C@@H]2O[C@H](CO)[C@@H](O)[C@H](O)[C@H]2O)cc(OC)c1O	-64.425385	12	["Rxn000505-m", "Rxn000575-m", "Rxn000576-m", "Rxn006954-m", "Rxn007267-m", "Rxn008125-m", "Rxn008134-m", "Rxn008135-m", "Rxn008162-m", "Rxn009169-k", "Rxn009170-k", "Rxn018246-m"]	MetaCyc:1-O-SINAPOYL-BETA-D-GLUCOSE	["1-O-SINAPOYL-BETA-D-GLUCOSE"]	["16546"]	["C01175"]	[]	["MNXM1304"]	["5280406"]	""
Met000454-m	["2-dehydro-3-deoxy-D-gluconate", "2-keto-3-deoxy-D-gluconic acid", "2-keto-3-deoxy-D-gluconate", "3-deoxy-2-oxo-D-gluconate", "2-keto-3-deoxygluconate", "3-deoxy-D-erythro-hex-2-ulosonic acid", "KDG"]	C6H9O6	177.13	O=C([O-])C(=O)C[C@H](O)[C@H](O)CO	-128.01196	9	["Rxn000015-m", "Rxn001733-m", "Rxn002039-m", "Rxn002484-m", "Rxn002503-m", "Rxn002769-m", "Rxn003226-m", "Rxn006154-m", "Rxn008341-m"]	MetaCyc:2-DEHYDRO-3-DEOXY-D-GLUCONATE	["2-DEHYDRO-3-DEOXY-D-GLUCONATE"]	["57990"]	["C00204"]	["2ddglcn"]	["MNXM440"]	["44229111"]	""
Met000455-m	["2-oxoglutaramate", "2-keto-glutaramate"]	C5H6NO4	144.11	NC(=O)CCC(=O)C(=O)[O-]	-85.145355	12	["Rxn000771-m", "Rxn000777-m", "Rxn002807-m", "Rxn006176-m", "Rxn006177-m", "Rxn006217-m", "Rxn006219-m", "Rxn008408-m", "Rxn008409-m", "Rxn011315-k", "Rxn016205-m", "Rxn049280-r"]	MetaCyc:2-KETO-GLUTARAMATE	["2-KETO-GLUTARAMATE"]	["16769"]	["C00940"]	[]	["MNXM575"]	["152239"]	""
Met000456-m	["2,3-diphospho-D-glycerate", "2,3-bisphosphoglycerate", "D-Greenwald ester", "2,3-P2-D-glycerate", "2,3-bisphospho-D-glycerate", "2,3-diphosphoglycerate", "DPG", "2,3-bisPGA", "(2R)-2,3-bisphosphoglycerate"]	C3H3O10P2	261.0	O=C([O-])[C@@H](COP(=O)([O-])[O-])OP(=O)([O-])[O-]	-561.3881	12	["Rxn002199-m", "Rxn004522-m", "Rxn008289-m", "Rxn008290-m", "Rxn008291-m", "Rxn008292-m", "Rxn009877-m", "Rxn011608-r", "Rxn013231-m", "Rxn013232-m", "Rxn013233-m", "Rxn030924-r"]	MetaCyc:23-DIPHOSPHOGLYCERATE	["23-DIPHOSPHOGLYCERATE"]	["58248"]	["C01159"]	[]	["MNXM892"]	["25200383"]	""
Met000457-m	["3-hydroxypropanoate", "3-hydroxypropionate", "beta-hydroxypropionate", "3-hydroxypropanoic acid", "3-hydropropionic acid", "hydracrylic acid", "3-hydroxypropionic acid"]	C3H5O3	89.071	O=C([O-])CCO	-72.85645	10	["Rxn000941-m", "Rxn002683-k", "Rxn004374-m", "Rxn004419-m", "Rxn008171-m", "Rxn014553-m", "Rxn015732-m", "Rxn015736-m", "Rxn015826-m", "Rxn016912-m"]	MetaCyc:3-HYDROXY-PROPIONATE	["3-HYDROXY-PROPIONATE"]	["16510"]	["C01013"]	[]	["MNXM872"]	["5459847"]	""
Met000458-m	["a [DNA]-nucleotide-3'-phosphate", "a DNA with 3'-terminal-phosphate"]	""	""	*OP(=O)([O-])OC[C@H]1O[C@@H](*)C[C@@H]1OP(=O)([O-])[O-]	""	10	["Rxn001201-m", "Rxn010429-m", "Rxn010431-m", "Rxn010435-m", "Rxn010460-m", "Rxn010461-m", "Rxn010906-m", "Rxn012740-m", "Rxn013479-m", "Rxn013495-m"]	MetaCyc:3-Prime-Phosphate-Terminated-DNAs	["3-Prime-Phosphate-Terminated-DNAs"]	[]	[]	[]	["MNXM162915"]	[]	""
Met000459-m	["4-methylcatechol"]	C7H8O2	124.14	Cc1ccc(O)c(O)c1	31.15897	11	["Rxn000287-m", "Rxn003034-k", "Rxn003188-m", "Rxn003967-m", "Rxn003968-m", "Rxn003969-m", "Rxn004624-m", "Rxn009429-m", "Rxn012724-m", "Rxn015617-m", "Rxn019015-m"]	MetaCyc:4-METHYLCATECHOL	["4-METHYLCATECHOL"]	["17254"]	["C06730"]	[]	["MNXM961"]	["9958"]	""
Met000460-m	["a 1-acyl-sn-glycerol 3-phosphate", "a 2-lysophosphatidate", "an acyl-sn-glycerol-3P", "an acyl-sn-glycerol-3 phosphate"]	""	""	*C(=O)OC[C@@H](O)COP(=O)([O-])[O-]	""	16	["Rxn000010-m", "Rxn001937-m", "Rxn002213-k", "Rxn002338-k", "Rxn002339-k", "Rxn002341-k", "Rxn004073-m", "Rxn006809-m", "Rxn008746-m", "Rxn008926-m", "Rxn010369-k", "Rxn011051-k", "Rxn012836-m", "Rxn012853-m", "Rxn016217-m", "Rxn018203-m"]	MetaCyc:ACYL-SN-GLYCEROL-3P	["ACYL-SN-GLYCEROL-3P"]	["16975"]	["C00681"]	[]	["MNXM145527"]	[]	""
Met000461-m	["ADP-alpha-D-glucose", "adenosine diphosphate glucose", "ADP-glucose", "ADP-D-glucose"]	C16H23N5O15P2	587.33	Nc1ncnc2c1ncn2[C@@H]1O[C@H](COP(=O)([O-])OP(=O)([O-])O[C@H]2O[C@H](CO)[C@@H](O)[C@H](O)[C@H]2O)[C@@H](O)[C@H]1O	-452.90146	14	["Rxn000591-m", "Rxn000658-m", "Rxn002041-k", "Rxn002762-m", "Rxn002859-m", "Rxn004243-m", "Rxn005306-m", "Rxn007286-m", "Rxn007487-k", "Rxn010795-m", "Rxn013523-m", "Rxn014745-m", "Rxn036172-r", "Rxn043396-r"]	MetaCyc:ADP-D-GLUCOSE	["ADP-D-GLUCOSE"]	["57498"]	["C00498"]	["adpglc"]	["MNXM561"]	["42609821"]	""
Met000462-m	["aniline", "benzenamine", "aminobenzene", "phenylamine"]	C6H7N	93.128	Nc1ccccc1	105.53784	12	["Rxn001569-k", "Rxn002052-m", "Rxn002105-m", "Rxn002151-m", "Rxn004881-m", "Rxn006688-k", "Rxn007518-m", "Rxn008062-m", "Rxn010112-m", "Rxn013581-m", "Rxn013591-m", "Rxn014930-m"]	MetaCyc:ANILINE	["ANILINE"]	["17296"]	["C00292"]	[]	["MNXM741"]	["6115"]	""
Met000463-m	["adenosine 5'-phosphosulfate", "APS", "adenylyl-sulfate", "adenosine phosphosulfate", "adenosine 5'-sulphatophosphate"]	C10H12N5O10PS	425.27	Nc1ncnc2c1ncn2[C@@H]1O[C@H](COP(=O)([O-])OS(=O)(=O)[O-])[C@@H](O)[C@H]1O	-279.50378	12	["Rxn000360-m", "Rxn000861-m", "Rxn001376-k", "Rxn001958-m", "Rxn001959-m", "Rxn001960-m", "Rxn003708-m", "Rxn003725-m", "Rxn005298-m", "Rxn007522-k", "Rxn018308-m", "Rxn018309-m"]	MetaCyc:APS	["APS"]	["58243"]	["C00224"]	["aps"]	["MNXM287"]	["49852317"]	""
Met000464-m	["(Z,Z)-biliverdin-IX alpha", "dehydrobilirubin", "uteroverdine", "biliverdine", "biliverdin", "8,12-bis(2-carboxyethyl)-2,7,13,17-tetramethyl-3,18-divinylbilin-1(19)(21H,24H)-dione"]	C33H32N4O6	580.64	C=CC1=C(C)C(=CC2=N/C(=C/c3[nH]c(/C=C4\NC(=O)C(C)=C4C=C)c(C)c3CCC(=O)[O-])C(CCC(=O)[O-])=C2C)NC1=O	183.57764	12	["Rxn000294-m", "Rxn000296-m", "Rxn000297-m", "Rxn002189-m", "Rxn002190-m", "Rxn002926-m", "Rxn008706-m", "Rxn010093-m", "Rxn010826-m", "Rxn011289-k", "Rxn015966-m", "Rxn044352-r"]	MetaCyc:BILIVERDINE	["BILIVERDINE"]	["57991"]	["C00500"]	[]	["MNXM416"]	["25245769"]	""
Met000465-m	["a CDP-diacylglycerol", "CDP-diglyceride", "CDP-1,2-diglyceride", "CDP-1,2-diacylglycerol"]	""	""	*C(=O)OC[C@H](COP(=O)([O-])OP(=O)([O-])OC[C@H]1O[C@@H](n2ccc(N)nc2=O)[C@H](O)[C@@H]1O)OC(*)=O	""	11	["Rxn000868-m", "Rxn000875-m", "Rxn001520-k", "Rxn002254-m", "Rxn002255-m", "Rxn003533-m", "Rxn003535-m", "Rxn004993-m", "Rxn008319-m", "Rxn011138-m", "Rxn015064-m"]	MetaCyc:CDPDIACYLGLYCEROL	["CDPDIACYLGLYCEROL"]	["17962"]	["C00269"]	[]	["MNXM201"]	[]	""
Met000466-m	["chorismate", "chorismic acid"]	C10H8O6	224.17	C=C(O[C@@H]1C=C(C(=O)[O-])C=C[C@H]1O)C(=O)[O-]	-95.44927	14	["Rxn000835-k", "Rxn002076-m", "Rxn002320-m", "Rxn002321-m", "Rxn002322-m", "Rxn003029-m", "Rxn003466-m", "Rxn004718-k", "Rxn005570-m", "Rxn005689-k", "Rxn007786-m", "Rxn007787-m", "Rxn015778-m", "Rxn021772-r"]	MetaCyc:CHORISMATE	["CHORISMATE"]	["29748"]	["C00251"]	["chor"]	["MNXM337"]	["5460312"]	""
Met000467-m	["CDP-ribitol"]	C14H23N3O15P2	535.29	Nc1ccn([C@@H]2O[C@H](COP(=O)([O-])OP(=O)([O-])OC[C@@H](O)[C@@H](O)[C@@H](O)CO)[C@@H](O)[C@H]2O)c(=O)n1	-488.68246	10	["Rxn000857-m", "Rxn010520-m", "Rxn010521-m", "Rxn010528-m", "Rxn010529-m", "Rxn010553-m", "Rxn010857-m", "Rxn011802-m", "Rxn011803-m", "Rxn014076-m"]	MetaCyc:CPD-1111	["CPD-1111"]	["57608"]	["C00789"]	[]	["MNXM2811"]	["46878411"]	""
Met000468-m	["ginsenoside F2"]	C42H72O13	785.02	CC(C)=CCC[C@](C)(O[C@@H]1O[C@H](CO)[C@@H](O)[C@H](O)[C@H]1O)[C@@H]1CC[C@]2(C)[C@@H]1[C@H](O)C[C@H]1[C@@]3(C)CC[C@H](O[C@@H]4O[C@H](CO)[C@@H](O)[C@H](O)[C@H]4O)C(C)(C)[C@H]3CC[C@]12C	347.80075	12	["Rxn004549-m", "Rxn007478-m", "Rxn007479-m", "Rxn007480-m", "Rxn007481-m", "Rxn007490-m", "Rxn007597-m", "Rxn011193-k", "Rxn011195-k", "Rxn012072-m", "Rxn012073-m", "Rxn012080-m"]	MetaCyc:CPD-12100	["CPD-12100"]	["77145"]	["C20779"]	[]	["MNXM11674"]	["9918692"]	""
Met000469-m	["L-seryl-glycine"]	C5H10N2O4	162.14	[NH3+][C@@H](CO)C(=O)NCC(=O)[O-]	-52.0188	10	["Rxn004820-m", "Rxn004821-m", "Rxn004822-m", "Rxn004823-m", "Rxn004825-m", "Rxn004826-m", "Rxn004827-m", "Rxn004828-m", "Rxn010673-m", "Rxn011206-m"]	MetaCyc:CPD-12607	["CPD-12607"]	["74814"]	[]	[]	["MNXM4644"]	["7009643"]	""
Met000470-m	["(2Z,4E)-2-hydroxyhexa-2,4-dienedioate", "2-hydroxymuconate", "(Z)-5-oxohex-2-enedioate", "gamma-oxalocrotonate (misleading)", "(2Z,4E)-2-hydroxymuconate"]	C6H4O5	156.1	O=C([O-])/C=C/C=C(\O)C(=O)[O-]	-121.683754	11	["Rxn001629-m", "Rxn003666-m", "Rxn003837-m", "Rxn004035-m", "Rxn005577-m", "Rxn006724-m", "Rxn012307-m", "Rxn015372-m", "Rxn015374-m", "Rxn015643-m", "Rxn020908-r"]	MetaCyc:CPD-13339	["CPD-13339"]	["28080"]	["C02501"]	[]	["MNXM162276"]	["54711929"]	""
Met000471-m	["chenodeoxycholate", "3alpha, 7alpha-dihydroxy-5beta-cholanic acid", "chenodexycholic acid", "chenodiol", "chenic acid", "CDCA"]	C24H39O4	391.57	C[C@H](CCC(=O)[O-])[C@H]1CC[C@H]2[C@H]3[C@H](CC[C@@]21C)[C@@]1(C)CC[C@@H](O)C[C@H]1C[C@H]3O	274.11163	23	["Rxn001528-r", "Rxn002281-m", "Rxn007226-m", "Rxn008747-m", "Rxn009970-m", "Rxn009978-m", "Rxn009988-m", "Rxn009991-m", "Rxn010806-m", "Rxn011357-k", "Rxn014032-m", "Rxn030552-r", "Rxn032276-r", "Rxn035576-r", "Rxn035968-r", "Rxn035996-r", "Rxn039804-r", "Rxn041268-r", "Rxn042100-r", "Rxn042148-r", "Rxn046568-r", "Rxn047316-r", "Rxn047320-r"]	MetaCyc:CPD-15189	["CPD-15189"]	["36234"]	["C02528"]	[]	["MNXM1183"]	["9548590"]	""
Met000472-m	["cholest-4-en-3-one", "cholestenone", "4-cholesten-3-one", "4-cholestene-3-one"]	C27H44O	384.64	CC(C)CCC[C@@H](C)[C@H]1CC[C@H]2[C@@H]3CCC4=CC(=O)CC[C@]4(C)[C@H]3CC[C@@]21C	472.50928	12	["Rxn002303-m", "Rxn002304-m", "Rxn002306-m", "Rxn005852-m", "Rxn005855-m", "Rxn005986-m", "Rxn008802-k", "Rxn010203-m", "Rxn010205-m", "Rxn010208-m", "Rxn011481-k", "Rxn013646-m"]	MetaCyc:CPD-323	["CPD-323"]	["16175"]	["C00599"]	[]	["MNXM973"]	["91477"]	""
Met000473-m	["neryl diphosphate", "neryl pyrophosphate", "NPP", "(2Z)-neryl diphosphate", "omega,Z-neryl diphosphate"]	C10H17O7P2	311.19	CC(C)=CCC/C(C)=C/COP(=O)([O-])OP(=O)([O-])[O-]	-239.2895	15	["Rxn002549-m", "Rxn004679-m", "Rxn004680-m", "Rxn004682-m", "Rxn004683-m", "Rxn004684-m", "Rxn005264-m", "Rxn011445-k", "Rxn011476-k", "Rxn013916-m", "Rxn014901-m", "Rxn015425-m", "Rxn022772-r", "Rxn044884-r", "Rxn052256-r"]	MetaCyc:CPD-461	["CPD-461"]	["57665"]	["C02569"]	[]	["MNXM1580"]	["25245689"]	""
Met000474-m	["L-2,4-diaminobutanoate", "diaminobutyrate", "2,4-diamino-L-butyrate", "L-2,4-diaminobutyrate", "L-2,4-diaminobutyric acid", "(2S)-2,4-diaminobutanoate"]	C4H11N2O2	119.14	[NH3+]CC[C@H]([NH3+])C(=O)[O-]	25.390265	10	["Rxn000768-m", "Rxn001669-m", "Rxn003696-m", "Rxn003697-m", "Rxn004542-m", "Rxn004970-m", "Rxn008054-m", "Rxn010871-m", "Rxn011904-m", "Rxn011908-m"]	MetaCyc:CPD-470	["CPD-470"]	["58761"]	["C03283"]	[]	["MNXM840"]	["6971272"]	""
Met000475-m	["gentisate", "gentisic acid", "hydroquinonecarboxylic acid", "2,5-dihydroxybenzoate", "2,5-DHBA", "2,5-dihydroxybenzoic acid", "2,5-dioxybenzoic acid", "3,6-dihydroxybenzoic acid", "5-hydroxysalicylic acid", "5-hydroxysalicylate"]	C7H5O4	153.11	O=C([O-])c1cc(O)ccc1O	-80.96645	13	["Rxn000934-m", "Rxn002244-k", "Rxn002246-k", "Rxn002753-m", "Rxn002754-m", "Rxn003767-m", "Rxn004059-m", "Rxn005049-m", "Rxn005084-m", "Rxn006674-k", "Rxn006698-k", "Rxn008265-m", "Rxn017348-m"]	MetaCyc:CPD-633	["CPD-633"]	["58044"]	["C00628"]	[]	["MNXM850"]	["54675839"]	""
Met000476-m	["1-propanal", "propionaldehyde"]	C3H6O	58.08	CCC=O	29.196724	13	["Rxn003603-m", "Rxn003607-m", "Rxn005525-m", "Rxn005890-m", "Rxn005891-m", "Rxn006287-m", "Rxn013799-m", "Rxn015710-m", "Rxn015712-m", "Rxn016193-m", "Rxn043388-r", "Rxn047212-r", "Rxn050148-r"]	MetaCyc:CPD-665	["CPD-665"]	["17153"]	["C00479"]	["ppal"]	["MNXM821"]	["527"]	""
Met000477-m	["delphinidin-3-O-beta-D-glucoside", "delfinidin-3-O-glucoside"]	C21H19O12	463.37	[O-]c1cc([O-])c2cc(O[C@@H]3O[C@H](CO)[C@@H](O)[C@H](O)[C@H]3O)c(-c3cc(O)c(O)c(O)c3)[o+]c2c1	-154.03976	16	["Rxn005644-k", "Rxn005645-k", "Rxn006889-k", "Rxn006912-k", "Rxn006915-k", "Rxn007347-m", "Rxn007348-m", "Rxn007351-m", "Rxn007354-m", "Rxn008151-m", "Rxn009170-k", "Rxn009413-m", "Rxn014876-m", "Rxn015088-m", "Rxn015110-m", "Rxn015127-m"]	MetaCyc:CPD-7117	["CPD-7117"]	["31463"]	["C12138"]	[]	["MNXM1474"]	["102515359"]	""
Met000478-m	["5-guanidino-2-oxopentanoate", "2-oxo-5-guanidinopentanoate", "2-oxo-5-guanidino-pentanoate", "5-carbamimidamido-2-oxopentanoate", "alpha-ketoarginine", "2-oxoarginine", "2-keto-5-guanidinovalerate", "2-ketoarginine"]	C6H11N3O3	173.17	NC(=[NH2+])NCCCC(=O)C(=O)[O-]	14.342323	13	["Rxn001660-m", "Rxn002091-m", "Rxn002479-k", "Rxn002480-k", "Rxn004607-m", "Rxn004840-m", "Rxn008403-m", "Rxn008592-m", "Rxn014710-m", "Rxn014711-m", "Rxn014712-m", "Rxn015721-m", "Rxn041352-r"]	MetaCyc:CPD-824	["CPD-824"]	["58489"]	["C03771"]	[]	["MNXM1037"]	["25244978"]	""
Met000479-m	["ginsenoside Rd"]	C48H82O18	947.16	CC(C)=CCC[C@](C)(O[C@@H]1O[C@H](CO)[C@@H](O)[C@H](O)[C@H]1O)[C@@H]1CC[C@]2(C)[C@@H]1[C@H](O)C[C@H]1[C@@]3(C)CC[C@H](O[C@@H]4O[C@H](CO)[C@@H](O)[C@H](O)[C@H]4O[C@@H]4O[C@H](CO)[C@@H](O)[C@H](O)[C@H]4O)C(C)(C)[C@H]3CC[C@]12C	292.0319	12	["Rxn004548-m", "Rxn004549-m", "Rxn004555-m", "Rxn007482-m", "Rxn007483-m", "Rxn007484-m", "Rxn007499-m", "Rxn011195-k", "Rxn012072-m", "Rxn012081-m", "Rxn015671-m", "Rxn026904-r"]	MetaCyc:CPD-9249	["CPD-9249"]	["67988"]	["C20725"]	[]	["MNXM105361"]	["11679800"]	""
Met000480-m	["beta-L-rhamnopyranose"]	C6H12O5	164.16	C[C@@H]1O[C@H](O)[C@H](O)[C@H](O)[C@H]1O	-58.79656	10	["Rxn001151-m", "Rxn001152-m", "Rxn003685-m", "Rxn003861-m", "Rxn005433-m", "Rxn006789-m", "Rxn008945-m", "Rxn008946-m", "Rxn008947-m", "Rxn016865-m"]	MetaCyc:CPD0-1112	["CPD0-1112"]	["27586"]	["C02338"]	[]	["MNXM5074"]	["439730"]	""
Met000481-m	["D-mannopyranosyl-1-phosphoheptaprenol"]	C41H68O9P	735.96	CC(C)=CCC/C(C)=C\CC/C(C)=C\CC/C(C)=C\CC/C(C)=C\CC/C(C)=C\CC/C(C)=C\COP(=O)([O-])O[C@H]1O[C@H](CO)[C@@H](O)[C@H](O)[C@@H]1O	458.70416	10	["Rxn017492-m", "Rxn017493-m", "Rxn017494-m", "Rxn017495-m", "Rxn017496-m", "Rxn017583-m", "Rxn017584-m", "Rxn017585-m", "Rxn017586-m", "Rxn017587-m"]	MetaCyc:CPD1G-69	["CPD1G-69"]	[]	[]	[]	["MNXM3574"]	["90659224"]	""
Met000482-m	["an [L-cysteine desulfurase]-L-cysteine"]	""	""	*N[C@@H](CS)C(*)=O	""	10	["Rxn005680-m", "Rxn005775-m", "Rxn005802-m", "Rxn007290-m", "Rxn011155-m", "Rxn011157-m", "Rxn011215-m", "Rxn013764-m", "Rxn016679-m", "Rxn018998-m"]	MetaCyc:Cysteine-Desulfurase-L-cysteine	["Cysteine-Desulfurase-L-cysteine"]	[]	[]	[]	["MNXM146528"]	[]	""
Met000483-m	["D-glutamate", "D-glt", "D-glutamic acid", "D-glu"]	C5H8NO4	146.12	[NH3+][C@H](CCC(=O)[O-])C(=O)[O-]	-84.843094	16	["Rxn001345-k", "Rxn001349-k", "Rxn001541-m", "Rxn002265-m", "Rxn002416-m", "Rxn002428-m", "Rxn002429-m", "Rxn002430-m", "Rxn002431-m", "Rxn002826-m", "Rxn003653-m", "Rxn004985-k", "Rxn014476-r", "Rxn014524-r", "Rxn019041-m", "Rxn019600-r"]	MetaCyc:D-GLT	["D-GLT"]	["29986"]	["C00217"]	["glu__D"]	["MNXM331"]	["5460297"]	""
Met000484-m	["D-sedoheptulose 7-phosphate", "D-Sedoheptulose-7-P", "heptulose 7-phosphate", "sedoheptulose-7-P", "sedo-heptulose-7-phosphate"]	C7H13O10P	288.15	O=C(CO)[C@@H](O)[C@H](O)[C@H](O)[C@H](O)COP(=O)([O-])[O-]	-334.0637	15	["Rxn000383-m", "Rxn005677-k", "Rxn005912-k", "Rxn007541-k", "Rxn008534-m", "Rxn008655-k", "Rxn009956-m", "Rxn010171-k", "Rxn013917-m", "Rxn016209-m", "Rxn016725-m", "Rxn017017-m", "Rxn018228-m", "Rxn018229-m", "Rxn018979-m"]	MetaCyc:D-SEDOHEPTULOSE-7-P	["D-SEDOHEPTULOSE-7-P"]	["57483"]	["C05382"]	["s7p"]	["MNXM271"]	["46878379"]	""
Met000485-m	["D-xylopyranose"]	C5H10O5	150.13	OC1OC[C@@H](O)[C@H](O)[C@H]1O	-77.3488	10	["Rxn002448-m", "Rxn002449-m", "Rxn007401-m", "Rxn007472-m", "Rxn007481-m", "Rxn007483-m", "Rxn007508-m", "Rxn007522-m", "Rxn012131-m", "Rxn013708-m"]	MetaCyc:D-Xylopyranose	["D-Xylopyranose"]	["53455"]	[]	[]	["MNXM348"]	[]	""
Met000486-m	["dATP", "2'-deoxyATP", "2'-deoxyadenosine triphosphate", "deoxy-ATP", "deoxyadenosine-triphosphate", "2'-deoxyadenosine-5'-triphosphate"]	C10H12N5O12P3	487.15	Nc1ncnc2c1ncn2[C@H]1C[C@H](O)[C@@H](COP(=O)([O-])OP(=O)([O-])OP(=O)([O-])[O-])O1	-464.60852	21	["Rxn000312-k", "Rxn000962-k", "Rxn000963-k", "Rxn001133-k", "Rxn001319-k", "Rxn001320-k", "Rxn001655-k", "Rxn001696-k", "Rxn002415-k", "Rxn002433-k", "Rxn002451-m", "Rxn002460-m", "Rxn003329-k", "Rxn007142-m", "Rxn007144-m", "Rxn007161-m", "Rxn007227-m", "Rxn013491-m", "Rxn016707-m", "Rxn017220-m", "Rxn017274-m"]	MetaCyc:DATP	["DATP"]	["61404"]	["C00131"]	["datp"]	["MNXM286"]	["25320183"]	""
Met000487-m	["dGTP", "2'-deoxyguanosine-5'-triphosphate", "deoxy-GTP", "deoxyguanosine-triphosphate"]	C10H12N5O13P3	503.15	Nc1nc2c(ncn2[C@H]2C[C@H](O)[C@@H](COP(=O)([O-])OP(=O)([O-])OP(=O)([O-])[O-])O2)c(=O)[nH]1	-513.4785	23	["Rxn000313-k", "Rxn001585-k", "Rxn001701-k", "Rxn001754-k", "Rxn002499-m", "Rxn002500-m", "Rxn004792-m", "Rxn006304-k", "Rxn007156-m", "Rxn007157-m", "Rxn007164-m", "Rxn013492-m", "Rxn014923-m", "Rxn016708-m", "Rxn017275-m", "Rxn040872-r", "Rxn045464-r", "Rxn045468-r", "Rxn045496-r", "Rxn045500-r", "Rxn050076-r", "Rxn050092-r", "Rxn050096-r"]	MetaCyc:DGTP	["DGTP"]	["61429"]	["C00286"]	["dgtp"]	["MNXM344"]	["135398598"]	""
Met000488-m	["laurate", "n-dodecanoic acid", "dodecanoic acid", "n-dodecanoic acid", "lauric acid", "tin II 2-ethylhexanoate", "dodecanoate"]	C12H23O2	199.31	CCCCCCCCCCCC(=O)[O-]	165.37372	32	["Rxn000998-m", "Rxn004696-m", "Rxn004723-m", "Rxn004727-m", "Rxn005441-m", "Rxn006347-m", "Rxn009055-m", "Rxn009295-m", "Rxn010503-k", "Rxn016248-m", "Rxn018016-m", "Rxn022272-r", "Rxn027488-r", "Rxn028292-r", "Rxn029152-r", "Rxn029816-r", "Rxn029828-r", "Rxn030240-r", "Rxn032224-r", "Rxn032812-r", "Rxn033936-r", "Rxn033944-r", "Rxn035828-r", "Rxn036968-r", "Rxn036988-r", "Rxn036992-r", "Rxn0401…	MetaCyc:DODECANOATE	["DODECANOATE"]	["18262"]	["C02679"]	[]	["MNXM402"]	["4149208"]	""
Met000489-m	["3-phospho-D-glyceroyl phosphate", "13-DPG", "1,3-bisphospho-D-glycerate", "3-phosphoglyceroyl-P", "P-glyceroyl-P", "phosphoglyceroyl-P", "3-phosphoglyceroyl phosphate", "3-P-glyceroyl-P", "DPG", "glycerate 1,3-bisphosphate", "3-phosphonato-D-glyceroyl phosphate"]	C3H4O10P2	262.01	O=C(OP(=O)([O-])[O-])[C@H](O)COP(=O)([O-])[O-]	-547.3985	11	["Rxn000229-m", "Rxn000839-m", "Rxn001293-k", "Rxn002199-m", "Rxn002734-m", "Rxn002735-m", "Rxn002781-m", "Rxn003529-m", "Rxn003550-m", "Rxn009542-m", "Rxn009876-m"]	MetaCyc:DPG	["DPG"]	["57604"]	["C00236"]	["13dpg"]	["MNXM261"]	["46878409"]	""
Met000490-m	["dUMP", "deoxyurdine-phosphate", "2'-deoxyuridine 5-monophosphate", "deoxyuridine-phosphate", "2'-deoxyuridine 5'-phosphate", "2'-deoxyuridylic acid", "2'-deoxy-5'-uridylic acid"]	C9H11N2O8P	306.17	O=c1ccn([C@H]2C[C@H](O)[C@@H](COP(=O)([O-])[O-])O2)c(=O)[nH]1	-255.20592	12	["Rxn001562-m", "Rxn002188-r", "Rxn002465-m", "Rxn002594-m", "Rxn002595-m", "Rxn007086-m", "Rxn007101-m", "Rxn007148-m", "Rxn007167-m", "Rxn015648-m", "Rxn018391-m", "Rxn036876-r"]	MetaCyc:DUMP	["DUMP"]	["246422"]	["C00365"]	["dump"]	["MNXM234"]	["18601100"]	""
Met000491-m	["beta-D-glucopyranose", "beta-D-glucose", "beta-glucose"]	C6H12O6	180.16	OC[C@H]1O[C@@H](O)[C@H](O)[C@@H](O)[C@@H]1O	-95.02656	21	["Rxn001093-m", "Rxn001364-k", "Rxn001835-k", "Rxn002003-m", "Rxn002785-m", "Rxn004180-m", "Rxn008916-k", "Rxn008920-k", "Rxn008921-k", "Rxn010644-m", "Rxn011468-k", "Rxn014031-m", "Rxn017303-m", "Rxn017306-m", "Rxn017307-m", "Rxn018356-r", "Rxn018360-r", "Rxn018364-r", "Rxn018368-r", "Rxn018982-m", "Rxn019280-r"]	MetaCyc:GLC	["GLC"]	["15903"]	["C00221"]	["glc__D"]	["MNXM105"]	["64689"]	""
Met000492-m	["inosine", "hypoxanthine-ribose", "iso-prinosine", "riboxine"]	C10H12N4O5	268.23	O=c1[nH]cnc2c1ncn2[C@@H]1O[C@H](CO)[C@@H](O)[C@H]1O	-20.28556	10	["Rxn001945-m", "Rxn003016-m", "Rxn003019-m", "Rxn003020-m", "Rxn003407-m", "Rxn011395-k", "Rxn013001-m", "Rxn014743-m", "Rxn014866-m", "Rxn021772-r"]	MetaCyc:INOSINE	["INOSINE"]	["17596"]	["C00294"]	["ins"]	["MNXM334"]	["135398641"]	""
Met000493-m	["an [L-cysteine desulfurase]-S-sulfanyl-L-cysteine", "an [L-cysteine desulfurase] L-cysteine persulfide"]	""	""	*N[C@@H](CSS)C(*)=O	""	10	["Rxn005680-m", "Rxn005775-m", "Rxn005802-m", "Rxn007290-m", "Rxn011155-m", "Rxn011157-m", "Rxn011215-m", "Rxn013764-m", "Rxn016679-m", "Rxn018998-m"]	MetaCyc:L-Cysteine-Desulfurase-persulfide	["L-Cysteine-Desulfurase-persulfide"]	[]	[]	[]	["MNXM146527"]	[]	""
Met000494-m	["L-pipecolate", "(S)-pipecolate", "L-pipecolic acid", "(S)-pipecolic acid"]	C6H11NO2	129.16	O=C([O-])[C@@H]1CCCC[NH2+]1	47.442318	15	["Rxn000385-k", "Rxn001851-k", "Rxn003099-m", "Rxn003100-m", "Rxn004235-m", "Rxn006682-m", "Rxn007159-m", "Rxn007391-k", "Rxn007392-k", "Rxn008567-k", "Rxn008963-m", "Rxn009320-m", "Rxn011664-m", "Rxn013271-m", "Rxn015078-m"]	MetaCyc:L-PIPECOLATE	["L-PIPECOLATE"]	["61185"]	["C00408"]	[]	["MNXM684"]	["6931663"]	""
Met000495-m	["(S)-lactaldehyde", "lactaldehyde", "L-lactaldehyde", "lactald"]	C3H6O2	74.079	C[C@H](O)C=O	-8.843282	12	["Rxn000077-m", "Rxn001900-k", "Rxn002698-m", "Rxn003110-m", "Rxn003112-m", "Rxn003863-m", "Rxn003960-m", "Rxn005425-m", "Rxn008477-m", "Rxn008491-m", "Rxn009565-k", "Rxn016907-m"]	MetaCyc:LACTALD	["LACTALD"]	["18041"]	["C00424"]	["lald__L"]	["MNXM2387"]	["439231"]	""
Met000496-m	["3,5,3'-triiodo-L-thyronine", "triiodothyronine", "triothyrone", "4-(3-iodo-4-hydroxy-phenoxy)-3,5-diiodophenylalanine", "L-3,5,3'-triiodothyronine", "L-triiodothyronine", "T3", "T3", "3,5,3'-triiodothyronine"]	C15H12NO4I3	650.98	[NH3+][C@@H](Cc1cc(I)c(Oc2ccc(O)c(I)c2)c(I)c1)C(=O)[O-]	99.00345	10	["Rxn004081-m", "Rxn004096-m", "Rxn004098-m", "Rxn004100-m", "Rxn004103-m", "Rxn004105-m", "Rxn004107-m", "Rxn005312-m", "Rxn018393-m", "Rxn018394-m"]	MetaCyc:LIOTHYRONINE	["LIOTHYRONINE"]	["533015"]	["C02465"]	[]	["MNXM1013"]	["7048703"]	""
Met000497-m	["a long-chain fatty aldehyde", "a long-chain aldehyde"]	""	""	*CCCCCCCCCCCCC=O	""	10	["Rxn002011-m", "Rxn003163-m", "Rxn003165-m", "Rxn005050-m", "Rxn006346-m", "Rxn006352-m", "Rxn006359-m", "Rxn006369-m", "Rxn009724-m", "Rxn014342-m"]	MetaCyc:Long-Chain-Aldehydes	["Long-Chain-Aldehydes"]	["17176"]	["C00609"]	[]	["MNXM162255"]	[]	""
Met000498-m	["maltotriose", "amylotriose", "alpha-D-glucopyranosyl-(1->4)-alpha-D-glucopyranosyl-(1->4)-D-glucose"]	C18H32O16	504.44	OC[C@H]1O[C@H](O[C@@H]2[C@@H](CO)O[C@H](O[C@@H]3[C@@H](CO)OC(O)[C@H](O)[C@H]3O)[C@H](O)[C@H]2O)[C@H](O)[C@@H](O)[C@@H]1O	-206.56413	12	["Rxn001100-m", "Rxn002069-m", "Rxn003209-m", "Rxn005538-m", "Rxn005608-m", "Rxn013330-m", "Rxn016788-m", "Rxn016789-m", "Rxn017259-m", "Rxn018356-r", "Rxn018372-r", "Rxn047860-r"]	MetaCyc:MALTOTRIOSE	["MALTOTRIOSE"]	["140999"]	["C01835"]	["malttr"]	["MNXM468"]	["439586"]	""
Met000499-m	["N-acetyl-D-glucosamine 6-phosphate", "N-acetylglucosamine-6-P", "GlcNAc-6-P", "N-acetyl-D-glucosamine-6-P", "N-acetyl-glucosamine 6-phosphate", "N-acetyl-glucosamine-6-P"]	C8H14NO9P	299.17	CC(=O)N[C@H]1C(O)O[C@H](COP(=O)([O-])[O-])[C@@H](O)[C@@H]1O	-282.58258	10	["Rxn002775-m", "Rxn003322-m", "Rxn003363-m", "Rxn003364-m", "Rxn003526-m", "Rxn009083-m", "Rxn016737-m", "Rxn016830-m", "Rxn017089-m", "Rxn018472-m"]	MetaCyc:N-ACETYL-D-GLUCOSAMINE-6-P	["N-ACETYL-D-GLUCOSAMINE-6-P"]	["57513"]	["C00357"]	["acgam6p"]	[]	["25243963"]	""
Met000500-m	["N-acetylneuraminate", "sialic acid", "NANA", "O-sialic acid", "sialate", "N-acetylneuraminic acid", "Neu5Ac", "5-acetamido-3,5-dideoxy-D-glycero-D-galacto-2-nonulosonic acid", "5-acetamido-3,5-dideoxy-D-glycero-D-galacto-non-2-ulopyranosonic acid"]	C11H18NO9	308.26	CC(=O)N[C@@H]1[C@@H](O)CC(O)(C(=O)[O-])O[C@H]1[C@H](O)[C@H](O)CO	-141.83188	45	["Rxn000558-m", "Rxn000559-m", "Rxn001105-m", "Rxn001137-m", "Rxn001525-k", "Rxn001531-k", "Rxn001920-m", "Rxn002964-k", "Rxn003427-k", "Rxn003950-k", "Rxn003965-k", "Rxn004327-k", "Rxn004329-k", "Rxn006270-m", "Rxn006271-m", "Rxn014902-m", "Rxn036292-r", "Rxn036296-r", "Rxn036316-r", "Rxn036320-r", "Rxn036324-r", "Rxn036336-r", "Rxn036340-r", "Rxn036364-r", "Rxn036384-r", "Rxn036528-r", "Rxn0365…	MetaCyc:N-ACETYLNEURAMINATE	["N-ACETYLNEURAMINATE"]	["35418"]	["C00270"]	["acnam"]	[]	["6857396"]	""
Met000501-m	["beta-nicotinamide D-ribonucleotide", "NMN", "beta-nicotinamide mononucleotide", "beta-nicotinamide ribonucleotide", "beta-nicotinamide nucleotide"]	C11H14N2O8P	333.21	NC(=O)c1ccc[n+]([C@@H]2O[C@H](COP(=O)([O-])[O-])[C@@H](O)[C@H]2O)c1	-204.5264	11	["Rxn000714-m", "Rxn000843-m", "Rxn002575-m", "Rxn003361-m", "Rxn003395-m", "Rxn003396-m", "Rxn003882-m", "Rxn010443-m", "Rxn014515-m", "Rxn017258-m", "Rxn048936-r"]	MetaCyc:NICOTINAMIDE_NUCLEOTIDE	["NICOTINAMIDE_NUCLEOTIDE"]	["14649"]	["C00455"]	["nmn"]	["MNXM355"]	["23617374"]	""
Met000502-m	["nitrous oxide", "N2O"]	N2O	44.013	[N-]=[N+]=O	-64.9	12	["Rxn003388-m", "Rxn005381-m", "Rxn005393-m", "Rxn005394-m", "Rxn005813-m", "Rxn006618-m", "Rxn006620-m", "Rxn007096-m", "Rxn007097-m", "Rxn008694-k", "Rxn008695-k", "Rxn009013-m"]	MetaCyc:NITROUS-OXIDE	["NITROUS-OXIDE"]	["17045"]	["C00887"]	["n2o"]	["MNXM579"]	["948"]	""
Met000503-m	["phytyl diphosphate", "phytyl pyrophosphate", "phytyl-PP"]	C20H39O7P2	453.47	C/C(=C/COP(=O)([O-])OP(=O)([O-])[O-])CCC[C@H](C)CCC[C@H](C)CCCC(C)C	-22.544844	14	["Rxn004085-k", "Rxn004117-m", "Rxn011065-k", "Rxn011586-m", "Rxn013512-m", "Rxn013517-m", "Rxn014186-m", "Rxn014715-m", "Rxn014777-m", "Rxn014786-m", "Rxn014838-m", "Rxn017414-m", "Rxn037724-r", "Rxn052140-r"]	MetaCyc:PHYTYL-PYROPHOSPHATE	["PHYTYL-PYROPHOSPHATE"]	["75434"]	["C05427"]	[]	["MNXM903"]	["71728454"]	""
Met000504-m	["progesterone", "pregn-4-ene-3,20-dione"]	C21H30O2	314.47	CC(=O)[C@H]1CC[C@H]2[C@@H]3CCC4=CC(=O)CC[C@]4(C)[C@H]3CC[C@]12C	292.5936	22	["Rxn001853-k", "Rxn001855-k", "Rxn001861-k", "Rxn001863-k", "Rxn003598-m", "Rxn003599-m", "Rxn003600-m", "Rxn004641-m", "Rxn014877-m", "Rxn016318-m", "Rxn016322-m", "Rxn017905-m", "Rxn017906-m", "Rxn017909-m", "Rxn030624-r", "Rxn030628-r", "Rxn032436-r", "Rxn034504-r", "Rxn034700-r", "Rxn035140-r", "Rxn035716-r", "Rxn035724-r"]	MetaCyc:PROGESTERONE	["PROGESTERONE"]	["17026"]	["C00410"]	[]	["MNXM307"]	["5994"]	""
Met000505-m	["pyridoxal"]	C8H9NO3	167.16	Cc1ncc(CO)c(C=O)c1O	10.410096	11	["Rxn000761-m", "Rxn001051-m", "Rxn003655-m", "Rxn003656-m", "Rxn003657-m", "Rxn003658-m", "Rxn003660-m", "Rxn003668-m", "Rxn004985-k", "Rxn007152-m", "Rxn041020-r"]	MetaCyc:PYRIDOXAL	["PYRIDOXAL"]	["17310"]	["C00250"]	["pydx"]	["MNXM311"]	["1050"]	""
Met000506-m	["polyketide synthase PKS13", "PKS13"]	""	""	*[H]	""	10	["Rxn017463-m", "Rxn017492-m", "Rxn017493-m", "Rxn017494-m", "Rxn017495-m", "Rxn017496-m", "Rxn017498-m", "Rxn017499-m", "Rxn017500-m", "Rxn017602-m"]	MetaCyc:Polyketide-synthase-PKS13	["Polyketide-synthase-PKS13"]	[]	[]	[]	["MNXM145874"]	[]	""
Met000507-m	["a [protein]-L-serine"]	""	""	*N[C@@H](CO)C(*)=O	""	10	["Rxn000665-m", "Rxn000716-m", "Rxn000720-m", "Rxn000832-m", "Rxn001763-m", "Rxn005202-m", "Rxn005205-m", "Rxn006392-m", "Rxn006393-m", "Rxn016484-m"]	MetaCyc:Protein-L-serines	["Protein-L-serines"]	["8572"]	["C02189"]	[]	["MNXM6406"]	[]	""
Met000508-m	["a protein with reduced L-cysteine residues", "a protein with reduced SH groups", "protein with reduced SH groups", "a protein with reduced sulfide groups"]	""	""	*N[C@@H](CS)C(=O)N*N[C@@H](CS)C(*)=O	""	10	["Rxn000106-m", "Rxn000333-m", "Rxn000364-m", "Rxn002564-m", "Rxn003597-m", "Rxn012049-m", "Rxn012304-m", "Rxn012363-m", "Rxn017216-m", "Rxn017236-m"]	MetaCyc:Protein-Red-Disulfides	["Protein-Red-Disulfides"]	[]	[]	[]	["MNXM12787"]	[]	""
Met000509-m	["alpha-D-ribose 1,5-bisphosphate", "ribose-1,5-bisphosphate"]	C5H8O11P2	306.06	O=P([O-])([O-])OC[C@H]1O[C@H](OP(=O)([O-])[O-])[C@H](O)[C@@H]1O	-529.44403	14	["Rxn003558-m", "Rxn004402-m", "Rxn005894-k", "Rxn007574-m", "Rxn007575-m", "Rxn009924-m", "Rxn015606-m", "Rxn015607-m", "Rxn016558-m", "Rxn016559-m", "Rxn017043-m", "Rxn018516-r", "Rxn025568-r", "Rxn025572-r"]	MetaCyc:RIBOSE-15-BISPHOSPHATE	["RIBOSE-15-BISPHOSPHATE"]	["68688"]	["C01151"]	["r15bp"]	["MNXM881"]	["70678980"]	""
Met000510-m	["serotonin", "5-HT", "hydroxytryptamine", "5-hydroxytryptamine", "3-(2-aminoethyl)-1H-indol-5-ol", "enteramine", "thrombocytin", "thrombotonin"]	C10H13N2O	177.22	[NH3+]CCc1c[nH]c2ccc(O)cc12	126.50352	18	["Rxn002467-k", "Rxn002468-k", "Rxn002470-k", "Rxn004249-m", "Rxn004250-m", "Rxn011463-k", "Rxn011651-m", "Rxn015525-m", "Rxn015527-m", "Rxn015528-m", "Rxn015529-m", "Rxn015530-m", "Rxn017642-m", "Rxn017644-m", "Rxn039740-r", "Rxn039748-r", "Rxn039752-r", "Rxn039756-r"]	MetaCyc:SEROTONIN	["SEROTONIN"]	["350546"]	["C00780"]	[]	["MNXM357"]	["4048638"]	""
Met000511-m	["superoxide", "superoxide anion", "peroxide radical"]	O2	31.999	[O-]O	-74.61207	10	["Rxn000222-m", "Rxn005736-m", "Rxn005797-m", "Rxn010408-m", "Rxn012258-m", "Rxn012488-m", "Rxn012489-m", "Rxn012490-m", "Rxn016693-m", "Rxn018318-m"]	MetaCyc:SUPER-OXIDE	["SUPER-OXIDE"]	["18421"]	["C00704"]	["o2s"]	["MNXM330"]	["5359597"]	""
Met000512-m	["a 2,3,4-saturated fatty acyl CoA"]	""	""	*CCCC(=O)SCCNC(=O)CCNC(=O)[C@H](O)C(C)(C)COP(=O)([O-])OP(=O)([O-])OC[C@H]1O[C@@H](n2cnc3c(N)ncnc32)[C@H](O)[C@@H]1OP(=O)([O-])[O-]	""	10	["Rxn001878-m", "Rxn001935-m", "Rxn001936-m", "Rxn003062-m", "Rxn004456-m", "Rxn013941-m", "Rxn018365-m", "Rxn018403-m", "Rxn018907-m", "Rxn018980-m"]	MetaCyc:Saturated-Fatty-Acyl-CoA	["Saturated-Fatty-Acyl-CoA"]	[]	[]	[]	["MNXM96076"]	[]	""
Met000514-m	["testosterone"]	C19H28O2	288.43	C[C@]12CC[C@@H]3[C@@H](CCC4=CC(=O)CC[C@@]43C)[C@@H]1CC[C@@H]2O	262.60138	25	["Rxn000086-m", "Rxn000089-m", "Rxn002110-k", "Rxn002112-k", "Rxn002113-k", "Rxn007613-m", "Rxn010090-m", "Rxn012547-m", "Rxn013689-m", "Rxn017895-m", "Rxn017899-m", "Rxn017983-m", "Rxn018347-m", "Rxn030740-r", "Rxn034780-r", "Rxn034784-r", "Rxn034788-r", "Rxn035116-r", "Rxn040792-r", "Rxn041524-r", "Rxn041588-r", "Rxn041592-r", "Rxn041772-r", "Rxn045188-r", "Rxn052932-r"]	MetaCyc:TESTOSTERONE	["TESTOSTERONE"]	["17347"]	["C00535"]	[]	["MNXM294"]	["6013"]	""
Met000515-m	["thiamine diphosphate", "thiamin diphosphate", "TDP", "thiamine pyrophosphate", "TPP", "thiamin-PPi", "thiamin pyrophosphate", "thiamine-PPi", "ThPP"]	C12H16N4O7P2S	422.29	Cc1ncc(C[n+]2csc(CCOP(=O)([O-])OP(=O)([O-])[O-])c2C)c(N)n1	-227.4403	27	["Rxn000523-k", "Rxn000640-k", "Rxn002590-k", "Rxn002820-k", "Rxn005709-m", "Rxn005771-m", "Rxn005910-k", "Rxn005911-k", "Rxn005912-k", "Rxn006590-k", "Rxn006591-k", "Rxn006592-k", "Rxn006593-k", "Rxn006594-k", "Rxn006595-k", "Rxn007017-m", "Rxn009844-k", "Rxn009845-k", "Rxn010164-k", "Rxn016698-m", "Rxn016856-m", "Rxn017107-m", "Rxn018353-m", "Rxn018355-m", "Rxn018358-m", "Rxn018359-m", "Rxn0223…	MetaCyc:THIAMINE-PYROPHOSPHATE	["THIAMINE-PYROPHOSPHATE"]	["58937"]	["C00068"]	["thmpp"]	["MNXM256"]	["15938963"]	""
Met000516-m	["tetrahydromethanopterin", "THMPT", "5,6,7,8-tetrahydromethanopterin", "H4MPT"]	C30H42N6O16P	773.67	C[C@@H]1Nc2nc(N)[nH]c(=O)c2N[C@H]1[C@@H](C)Nc1ccc(C[C@H](O)[C@H](O)[C@H](O)CO[C@H]2O[C@H](COP(=O)([O-])O[C@@H](CCC(=O)[O-])C(=O)[O-])[C@@H](O)[C@H]2O)cc1	-162.22147	12	["Rxn000490-m", "Rxn000504-m", "Rxn003927-m", "Rxn004523-m", "Rxn007994-k", "Rxn008330-m", "Rxn008395-m", "Rxn010308-m", "Rxn014203-m", "Rxn014205-m", "Rxn018377-m", "Rxn035568-r"]	MetaCyc:THMPT	["THMPT"]	["58103"]	["C01217"]	[]	["MNXM668"]	["135926586"]	""
Met000517-m	["a (2E)-2-enoyl-CoA", "a trans-didehydroacyl-CoA", "a trans-Delta2-enoyl-CoA", "a trans-2,3-didehydroacyl-CoA", "a trans-2,3-dehydroacyl-CoA", "trans-2,3-didehydroacyl-CoA", "trans-2,3-dehydroacyl-CoA", "trans-Delta2-enoyl-CoA", "trans-2,3-didehydroacyl-CoA", "trans-2,3-dehydroacyl-CoA", "trans-Delta2-enoyl-CoA", "trans-didehydroacyl-CoA", "a trans-2-enoyl-CoA", "a (2E)-alk-2-enoyl-CoA"]	""	""	*C/C=C/C(=O)SCCNC(=O)CCNC(=O)[C@H](O)C(C)(C)COP(=O)([O-])OP(=O)([O-])OC[C@H]1O[C@@H](n2cnc3c(N)ncnc32)[C@H](O)[C@@H]1OP(=O)([O-])[O-]	""	10	["Rxn001935-m", "Rxn002605-m", "Rxn002606-m", "Rxn004456-m", "Rxn013238-m", "Rxn013239-m", "Rxn014804-m", "Rxn014889-m", "Rxn018403-m", "Rxn018980-m"]	MetaCyc:TRANS-D2-ENOYL-COA	["TRANS-D2-ENOYL-COA"]	["50998"]	["C00658"]	[]	["MNXM145584"]	[]	""
Met000519-m	["trans-4-hydroxy-L-proline", "Hyp", "trans-4-hydroxy-L-proline", "trans-4-hydroxyproline", "trans-oxyproline", "trans-L-4-hydroxyproline", "trans-hydroxy-L-proline", "trans-L-4-hydroxy-proline", "(2S,4R)-4-hydroxypyrrolidinium-2-carboxylate", "(2S,4R)-4-hydroxyproline"]	C5H9NO3	131.13	O=C([O-])[C@@H]1C[C@@H](O)C[NH2+]1	-16.119907	14	["Rxn001644-m", "Rxn001650-m", "Rxn002800-k", "Rxn002801-k", "Rxn002802-k", "Rxn002803-k", "Rxn002991-m", "Rxn009156-m", "Rxn010969-m", "Rxn017805-m", "Rxn017965-m", "Rxn017966-m", "Rxn017967-m", "Rxn040852-r"]	MetaCyc:4-HYDROXY-L-PROLINE	["4-HYDROXY-L-PROLINE"]	["58375"]	["C01157"]	[]	[]	["6971053"]	""
Met000520-m	["5-dehydro-D-gluconate", "5-keto-D-gluconic acid", "5-keto-D-gluconate", "5-ketogluconate", "5-dehydrogluconate"]	C6H9O7	193.13	O=C(CO)[C@@H](O)[C@H](O)[C@@H](O)C(=O)[O-]	-168.512	9	["Rxn000065-m", "Rxn002768-m", "Rxn003092-m", "Rxn005377-m", "Rxn005379-m", "Rxn007276-m", "Rxn017134-m", "Rxn018844-r", "Rxn019113-m"]	MetaCyc:5-DEHYDROGLUCONATE	["5-DEHYDROGLUCONATE"]	["58143"]	["C01062"]	["5dglcn"]	["MNXM963"]	["24802254"]	""
Met000521-m	["luteolin", "3',4',5,7-tetrahydroxyflavone", "3',4',5,7-tetrahydroxyflavone", "5,7,3',4'-tetrahydroxyflavone"]	C15H9O6	285.23	O=c1cc(-c2ccc(O)c(O)c2)oc2cc([O-])cc(O)c12	-52.02197	11	["Rxn002659-m", "Rxn003169-m", "Rxn005798-m", "Rxn008094-m", "Rxn008300-m", "Rxn009131-k", "Rxn011089-k", "Rxn014770-m", "Rxn014795-m", "Rxn015821-m", "Rxn017981-m"]	MetaCyc:5734-TETRAHYDROXYFLAVONE	["5734-TETRAHYDROXYFLAVONE"]	["57545"]	["C01514"]	[]	["MNXM1086"]	["25201972"]	""
Met000522-m	["alpha-D-glucopyranose", "alpha-glucose", "alpha-D-glucose"]	C6H12O6	180.16	OC[C@H]1O[C@H](O)[C@H](O)[C@@H](O)[C@@H]1O	-95.02656	23	["Rxn000803-k", "Rxn001088-m", "Rxn001161-m", "Rxn001422-k", "Rxn001511-k", "Rxn001512-k", "Rxn001770-k", "Rxn001837-k", "Rxn002003-m", "Rxn002645-k", "Rxn007985-k", "Rxn008115-m", "Rxn010459-k", "Rxn010772-m", "Rxn011344-m", "Rxn011345-m", "Rxn014340-m", "Rxn018372-r", "Rxn018376-r", "Rxn018380-r", "Rxn018384-r", "Rxn018982-m", "Rxn025088-r"]	MetaCyc:ALPHA-GLUCOSE	["ALPHA-GLUCOSE"]	["17925"]	["C00267"]	[]	[]	["79025"]	""
Met000523-m	["an organic hydroperoxide", "ROOH", "an alkylhydroperoxide"]	""	""	*OO	""	17	["Rxn000119-m", "Rxn003801-m", "Rxn005157-m", "Rxn007338-k", "Rxn007340-k", "Rxn011377-k", "Rxn011378-k", "Rxn011385-k", "Rxn011386-k", "Rxn011409-k", "Rxn011410-k", "Rxn012305-m", "Rxn012990-m", "Rxn012993-m", "Rxn012996-m", "Rxn012997-m", "Rxn013002-m"]	MetaCyc:Alkyl-Hydro-Peroxides	["Alkyl-Hydro-Peroxides"]	["79974"]	["C15498"]	[]	["MNXM160881"]	[]	""
Met000524-m	["betaine aldehyde", "glycine betaine aldehyde", "N,N,N-trimethyl-2-oxoethylammonium"]	C5H12NO	102.16	C[N+](C)(C)CC=O	83.21139	10	["Rxn002155-m", "Rxn002274-m", "Rxn002309-m", "Rxn002310-m", "Rxn005770-m", "Rxn010306-m", "Rxn014527-m", "Rxn014544-m", "Rxn017195-m", "Rxn018808-r"]	MetaCyc:BETAINE_ALDEHYDE	["BETAINE_ALDEHYDE"]	["15710"]	["C00576"]	["betald"]	["MNXM457"]	["249"]	""
Met000525-m	["carbamate", "carbamic acid", "aminoformic acid"]	CH2NO2	60.032	NC(=O)[O-]	-75.129814	13	["Rxn003818-m", "Rxn006030-m", "Rxn007145-m", "Rxn008862-k", "Rxn009538-m", "Rxn011001-k", "Rxn011431-k", "Rxn012036-m", "Rxn012415-m", "Rxn013579-m", "Rxn014884-r", "Rxn016815-m", "Rxn016966-m"]	MetaCyc:CARBAMATE	["CARBAMATE"]	["13941"]	["C01563"]	[]	["MNXM742"]	["276"]	""
Met000526-m	["coniferyl alcohol", "4-hydroxy-3-methoxycinnamyl alcohol", "3-(4-hydroxy-3-methoxyphenyl)-2-propen-1-ol", "4-(3-hydroxy-1-propenyl)-2-methoxyphenol", "gamma-hydroxyisoeugenol", "coniferol", "E-coniferyl alcohol"]	C10H12O3	180.2	COc1cc(/C=C/CO)ccc1O	71.44345	13	["Rxn000590-m", "Rxn002195-k", "Rxn002349-m", "Rxn004824-m", "Rxn005664-k", "Rxn009130-m", "Rxn009937-m", "Rxn009938-m", "Rxn010946-k", "Rxn010963-k", "Rxn014193-m", "Rxn015947-m", "Rxn016315-m"]	MetaCyc:CONIFERYL-ALCOHOL	["CONIFERYL-ALCOHOL"]	["17745"]	["C00590"]	[]	["MNXM880"]	["1549095"]	""
Met000527-m	["4-methylphenol", "4-hydroxytoluene", "p-hydroxytoluene", "4-cresol", "p-cresol"]	C7H8O	108.14	Cc1ccc(O)cc1	70.63897	13	["Rxn000226-m", "Rxn001667-m", "Rxn002262-k", "Rxn003034-k", "Rxn003188-m", "Rxn004707-m", "Rxn006652-k", "Rxn007025-k", "Rxn008354-m", "Rxn008908-m", "Rxn009423-m", "Rxn010953-k", "Rxn018398-m"]	MetaCyc:CPD-108	["CPD-108"]	["17847"]	["C01468"]	[]	["MNXM828"]	["2879"]	""
Met000528-m	["(2Z,6Z)-farnesyl diphosphate", "omega,Z,Z farensyl diphosphate", "(2Z,6Z)-3,7,11-trimethyldodeca-2,6,10-trien-1-yl trihydrogen diphosphate", "(Z,Z) FPP", "(2Z,6Z)-farnesyl pyrophosphate", "(Z,Z)-farensyl pyrophosphate", "2-cis,6-cis-farnesyl diphosphate"]	C15H25O7P2	379.31	CC(C)=CCC/C(C)=C/CC/C(C)=C/COP(=O)([O-])OP(=O)([O-])[O-]	-129.03052	9	["Rxn004083-m", "Rxn004084-m", "Rxn004085-m", "Rxn004086-m", "Rxn004087-m", "Rxn005264-m", "Rxn007000-m", "Rxn007129-m", "Rxn013954-m"]	MetaCyc:CPD-11293	["CPD-11293"]	["60374"]	["C19760"]	[]	["MNXM756"]	["45479402"]	""
Met000529-m	["15-cis-phytoene"]	C40H64	544.95	CC(C)=CCC/C(C)=C\CC/C(C)=C\CC/C(C)=C\C=C/C=C(\C)CC/C=C(\C)CC/C=C(\C)CCC=C(C)C	887.93176	11	["Rxn004741-m", "Rxn005491-m", "Rxn005494-m", "Rxn005626-m", "Rxn005629-m", "Rxn005630-m", "Rxn006396-m", "Rxn006513-k", "Rxn014988-m", "Rxn018115-m", "Rxn018912-r"]	MetaCyc:CPD-12321	["CPD-12321"]	["27787"]	["C05421"]	[]	["MNXM557"]	["9963391"]	""
Met000530-m	["hydroxyl radical"]	HO	17.007	O	10.271121	9	["Rxn004791-m", "Rxn004792-m", "Rxn005734-m", "Rxn005735-m", "Rxn007227-m", "Rxn007968-m", "Rxn007969-m", "Rxn012257-m", "Rxn017124-m"]	MetaCyc:CPD-12377	["CPD-12377"]	["29191"]	["C16844"]	[]	["MNXM56888"]	["157350"]	""
Met000531-m	["N-acetyl-alpha-D-galactosaminyldiphospho-ditrans,octacis-undecaprenol", "prenyl-P-P-GalNAc", "GalNAc-PP-lipid", "GalNAc-pyrophosphorylundecaprenol", "N-acetyl-galactosaminyl-pyrophosphorylundecaprenol", "undecaprenyl diphospho N-acetyl-galactosamine", "undecaprenyl-N-acetyl-D-galactosaminyl-pyrophosphate", "N-acetyl-D-galactosaminyldiphosphoundecaprenol", "N-acetyl-D-galactosaminyldiphospho-und…	C63H103NO12P2	1128.5	CC(=O)N[C@H]1[C@@H](OP(=O)([O-])OP(=O)([O-])OC/C=C(\C)CC/C=C(\C)CC/C=C(\C)CC/C=C(\C)CC/C=C(\C)CC/C=C(\C)CC/C=C(\C)CC/C=C(\C)CC/C=C(/C)CC/C=C(/C)CCC=C(C)C)O[C@H](CO)[C@H](O)[C@@H]1O	727.2672	9	["Rxn007454-m", "Rxn007464-m", "Rxn007465-m", "Rxn008417-m", "Rxn010573-m", "Rxn014109-m", "Rxn014113-m", "Rxn014125-m", "Rxn014137-m"]	MetaCyc:CPD-15430	["CPD-15430"]	["74214"]	["C05845"]	[]	["MNXM145624"]	["71581006"]	""
Met000532-m	["L-homoserine lactone"]	C4H8NO2	102.11	[NH3+][C@H]1CCOC1=O	15.806905	8	["Rxn001551-m", "Rxn001951-m", "Rxn003937-m", "Rxn003938-m", "Rxn003939-m", "Rxn003940-m", "Rxn003941-m", "Rxn003942-m"]	MetaCyc:CPD-15554	["CPD-15554"]	["58633"]	["C19777"]	[]	["MNXM114698"]	["7043903"]	""
Met000533-m	["keto-L-sorbose"]	C6H12O6	180.16	O=C(CO)[C@@H](O)[C@H](O)[C@@H](O)CO	-94.166565	10	["Rxn000080-m", "Rxn002444-m", "Rxn003091-m", "Rxn003104-m", "Rxn007676-m", "Rxn007995-m", "Rxn015588-m", "Rxn018252-m", "Rxn018253-m", "Rxn049756-r"]	MetaCyc:CPD-15616	["CPD-15616"]	["13172"]	[]	[]	[]	["6904"]	""
Met000534-m	["(2R,3E)-phycocyanobilin"]	C33H36N4O6	584.67	C/C=C1C(=C/c2[nH]c(/C=C3/N=C(C=C4NC(=O)C(CC)=C4C)C(C)=C3CCC(=O)[O-])c(CCC(=O)[O-])c2C)/NC(=O)[C@@H]/1C	220.17213	9	["Rxn008701-m", "Rxn008703-m", "Rxn008705-m", "Rxn008708-m", "Rxn008709-m", "Rxn008710-m", "Rxn008711-m", "Rxn008712-m", "Rxn008713-m"]	MetaCyc:CPD-17222	["CPD-17222"]	["85275"]	[]	[]	["MNXM30844"]	["91666418"]	""
Met000535-m	["linoleoyl-CoA", "cis,cis-octadeca-9,12-dienoyl-CoA", "(9Z,12Z)-octadeca-9,12-dienoyl-CoA", "18:2(n-6)"]	C39H62N7O17P3S	1025.9	CCCCC/C=C\C/C=C\CCCCCCCC(=O)SCCNC(=O)CCNC(=O)[C@H](O)C(C)(C)COP(=O)([O-])OP(=O)([O-])OC[C@H]1O[C@@H](n2cnc3c(N)ncnc32)[C@H](O)[C@@H]1OP(=O)([O-])[O-]	-148.63249	44	["Rxn000206-m", "Rxn003155-m", "Rxn008757-m", "Rxn008804-m", "Rxn008826-m", "Rxn008925-m", "Rxn011015-k", "Rxn012553-m", "Rxn016225-m", "Rxn016288-m", "Rxn024484-r", "Rxn024496-r", "Rxn024512-r", "Rxn024596-r", "Rxn024620-r", "Rxn024956-r", "Rxn025096-r", "Rxn025444-r", "Rxn025472-r", "Rxn025736-r", "Rxn025780-r", "Rxn025944-r", "Rxn025960-r", "Rxn026004-r", "Rxn026072-r", "Rxn026100-r", "Rxn0261…	MetaCyc:CPD-18	["CPD-18"]	["57383"]	["C02050"]	[]	["MNXM638"]	["25245440"]	""
Met000536-m	["genistein", "5,7-dihydroxy-3-(4-hydroxyphenyl)-4H-chromen-4-one", "5,7,4'-trihydroxyisoflavone", "4',5,7-trihydroxyisoflavone"]	C15H9O5	269.23	O=c1c(-c2ccc(O)cc2)coc2cc([O-])cc(O)c12	-12.541966	10	["Rxn005647-k", "Rxn014236-m", "Rxn014255-m", "Rxn014260-m", "Rxn014269-m", "Rxn014270-m", "Rxn014643-m", "Rxn014645-m", "Rxn014849-m", "Rxn014850-m"]	MetaCyc:CPD-3141	["CPD-3141"]	["74224"]	["C06563"]	[]	["MNXM1476"]	["25201420"]	""
Met000537-m	["methanesulfonate", "methylsulfonate", "MSA", "methanesulfonic acid"]	CH3O3S	95.093	CS(=O)(=O)[O-]	-71.5487	10	["Rxn007585-m", "Rxn009076-k", "Rxn010593-m", "Rxn010676-m", "Rxn010677-m", "Rxn014168-m", "Rxn014169-m", "Rxn016359-m", "Rxn018180-m", "Rxn018182-m"]	MetaCyc:CPD-3746	["CPD-3746"]	["25224"]	["C11145"]	["mso3"]	["MNXM1485"]	["85257"]	""
Met000538-m	["(4S)-limonene", "(-)-(4S)-limonene", "(-)-(S)-limonene", "L-limonene", "(-)-limonene"]	C10H16	136.24	C=C(C)[C@@H]1CC=C(C)CC1	206.12794	10	["Rxn000005-m", "Rxn000006-m", "Rxn000007-m", "Rxn001718-m", "Rxn004684-m", "Rxn012478-m", "Rxn012479-m", "Rxn016056-m", "Rxn016115-m", "Rxn050476-r"]	MetaCyc:CPD-4886	["CPD-4886"]	["15383"]	["C00521"]	[]	[]	["439250"]	""
Met000539-m	["(2S)-eriodictyol"]	C15H11O6	287.25	O=C1C[C@@H](c2ccc(O)c(O)c2)Oc2cc([O-])cc(O)c21	-31.919735	11	["Rxn006977-k", "Rxn007047-m", "Rxn007327-m", "Rxn011089-k", "Rxn014769-m", "Rxn014770-m", "Rxn014795-m", "Rxn014832-m", "Rxn014833-m", "Rxn014845-m", "Rxn014928-m"]	MetaCyc:CPD-6994	["CPD-6994"]	["28412"]	["C05631"]	[]	["MNXM1326"]	["90657147"]	""
Met000540-m	["2-phenylethanol", "benzeneethanol", "phenethanol"]	C8H10O	122.17	OCCc1ccccc1	96.05121	13	["Rxn004666-m", "Rxn006587-m", "Rxn006588-m", "Rxn006589-m", "Rxn006590-m", "Rxn006591-m", "Rxn006716-m", "Rxn013741-m", "Rxn014805-m", "Rxn051540-r", "Rxn051544-r", "Rxn052504-r", "Rxn052508-r"]	MetaCyc:CPD-7035	["CPD-7035"]	["49000"]	["C05853"]	[]	["MNXM2476"]	["6054"]	""
Met000541-m	["(-)-jasmonate", "(-)-jasmonic acid", "jasmonic acid", "(3R,7R)-(-)-jasmonate", "{(1R,2R)-3-oxo-2-[(2Z)-pent-2-en-1-yl]cyclopentyl}acetate"]	C12H17O3	209.26	CC/C=C\C[C@H]1C(=O)CC[C@@H]1CC(=O)[O-]	103.947	12	["Rxn004050-m", "Rxn004051-m", "Rxn004052-m", "Rxn004063-m", "Rxn004065-m", "Rxn004240-m", "Rxn004241-m", "Rxn010288-k", "Rxn010777-k", "Rxn010840-m", "Rxn014697-m", "Rxn038348-r"]	MetaCyc:CPD-734	["CPD-734"]	["58431"]	["C08491"]	[]	[]	["7251181"]	""
Met000542-m	["betalamate", "betalamic acid", "(2S,4E)-4-(2-oxoethylidene)-1,2,3,4-tetrahydropyridine-2,6-dicarboxylate"]	C9H7NO5	209.16	O=C/C=C1\C=C(C(=O)[O-])N[C@H](C(=O)[O-])C1	-86.710396	9	["Rxn015314-m", "Rxn015324-m", "Rxn015328-m", "Rxn015331-m", "Rxn015332-m", "Rxn015333-m", "Rxn015337-m", "Rxn015410-m", "Rxn015460-m"]	MetaCyc:CPD-8651	["CPD-8651"]	["27483"]	["C08538"]	[]	["MNXM2104"]	["25246067"]	""
Met000543-m	["3-chlorocatechol", "3-chlorobenzene-1,2-diol", "3-chloro-1,2-benzenediol"]	C6H5O2Cl	144.56	Oc1cccc(Cl)c1O	-3.3844006	10	["Rxn004012-m", "Rxn004013-m", "Rxn004034-m", "Rxn006814-k", "Rxn009424-m", "Rxn009425-m", "Rxn012307-m", "Rxn016429-m", "Rxn016430-m", "Rxn016441-m"]	MetaCyc:CPD-9151	["CPD-9151"]	["27715"]	["C05618"]	[]	["MNXM2934"]	["19928"]	""
Met000544-m	["kaempferol 3-O-beta-D-glucoside", "kaempferol-3-O-D-glucoside", "kaempferol-3-glucoside", "astragalin"]	C21H19O11	447.37	O=c1c(O[C@@H]2O[C@H](CO)[C@@H](O)[C@H](O)[C@H]2O)c(-c2ccc(O)cc2)oc2cc([O-])cc(O)c12	-118.270744	10	["Rxn006826-m", "Rxn006935-m", "Rxn006936-m", "Rxn006937-m", "Rxn006938-m", "Rxn010866-k", "Rxn015157-m", "Rxn015172-m", "Rxn017408-m", "Rxn017410-m"]	MetaCyc:CPD1F-453	["CPD1F-453"]	["30200"]	["C12249"]	[]	["MNXM3628"]	["25203515"]	""
Met000545-m	["mycothiol", "MSH", "AcCys-GlcN-Ins", "1-D-myo-inosityl-2-(N-acetylcysteinyl)amido-2-deoxy-alpha-D-glucopyranoside", "1-D-myo-inosityl-2-(N-acetylcysteinyl)amido-2-deoxy-alpha-D-glucopyranoside", "1-O-[2-(N2-acetyl-L-cysteinamido)-2-deoxy-alpha-D-glucopyranosyl]-1D-myo-inositol"]	C17H30N2O12S	486.49	CC(=O)N[C@@H](CS)C(=O)N[C@H]1[C@@H](O[C@H]2[C@H](O)[C@@H](O)[C@H](O)[C@@H](O)[C@H]2O)O[C@H](CO)[C@@H](O)[C@@H]1O	-90.89641	11	["Rxn000348-m", "Rxn004600-m", "Rxn004601-m", "Rxn009171-k", "Rxn010332-r", "Rxn013446-m", "Rxn014583-m", "Rxn017419-m", "Rxn017439-m", "Rxn017531-m", "Rxn017568-m"]	MetaCyc:CPD1G-2	["CPD1G-2"]	["16768"]	["C06717"]	[]	["MNXM590"]	["441148"]	""
Met000546-m	["a dihydroceramide", "a plant ceramide (I)", "an N-acylsphinganine (C18)", "an octadecadihydroceramide", "a dihydroceramide (C18)"]	""	""	*C(=O)N[C@@H](CO)[C@H](O)CCCCCCCCCCCCCCC	""	16	["Rxn005613-k", "Rxn006748-m", "Rxn007190-m", "Rxn009021-m", "Rxn014858-m", "Rxn014859-m", "Rxn014860-m", "Rxn014861-m", "Rxn014863-m", "Rxn014865-m", "Rxn022136-r", "Rxn022204-r", "Rxn024672-r", "Rxn030652-r", "Rxn031872-r", "Rxn033116-r"]	MetaCyc:CPD3DJ-82	["CPD3DJ-82"]	["31488"]	["C12126"]	[]	["MNXM616"]	["16755624"]	""
Met000547-m	["a ceramide", "an N-acylsphingosine", "a sphingosine-containing ceramide"]	""	""	*C(=O)N[C@@H](CO)[C@@H](*)O	""	9	["Rxn000877-m", "Rxn002268-m", "Rxn002270-m", "Rxn002601-m", "Rxn004760-m", "Rxn010766-m", "Rxn014022-m", "Rxn018262-m", "Rxn018263-m"]	MetaCyc:Ceramides	["Ceramides"]	["17761"]	[]	[]	["MNXM96425"]	[]	""
Met000549-m	["a D-amino acid", "D-alpha-amino acid"]	""	""	*[C@H]([NH3+])C(=O)[O-]	""	13	["Rxn001147-k", "Rxn001214-m", "Rxn001537-m", "Rxn001540-m", "Rxn002048-m", "Rxn002075-k", "Rxn002416-k", "Rxn002419-m", "Rxn002420-m", "Rxn002480-k", "Rxn004606-m", "Rxn007876-m", "Rxn017038-m"]	MetaCyc:D-Amino-Acids	["D-Amino-Acids"]	["16733"]	["C00405"]	[]	["MNXM774"]	[]	""
Met000550-m	["D-glucarate", "glucarate", "D-glucaric acid", "L-gularic acid", "D-saccharic acid", "D-glucosaccharic acid", "saccharate", "(D)-glucarate", "D-saccharate"]	C6H8O8	208.12	O=C([O-])[C@@H](O)[C@@H](O)[C@H](O)[C@@H](O)C(=O)[O-]	-230.95929	9	["Rxn000517-m", "Rxn000578-m", "Rxn002764-m", "Rxn007040-k", "Rxn007170-m", "Rxn008162-m", "Rxn008628-m", "Rxn008642-m", "Rxn016854-m"]	MetaCyc:D-GLUCARATE	["D-GLUCARATE"]	["30612"]	["C00818"]	["glcr"]	["MNXM744"]	["5288393"]	""
Met000551-m	["D-mannopyranose", "carubinose", "seminose"]	C6H12O6	180.16	OC[C@H]1OC(O)[C@@H](O)[C@@H](O)[C@@H]1O	-95.02656	9	["Rxn001133-m", "Rxn001177-m", "Rxn003225-m", "Rxn006170-m", "Rxn006753-m", "Rxn007399-m", "Rxn010072-m", "Rxn012132-m", "Rxn018471-m"]	MetaCyc:D-mannopyranose	["D-mannopyranose"]	["4208"]	[]	[]	["MNXM182"]	[]	""
Met000552-m	["2'-deoxyadenosine", "deoxyadenosine", "2-deoxy-adenosine"]	C10H13N5O3	251.24	Nc1ncnc2c1ncn2[C@H]1C[C@H](O)[C@@H](CO)O1	82.75557	8	["Rxn001943-m", "Rxn002479-m", "Rxn002480-m", "Rxn007064-m", "Rxn007115-m", "Rxn007421-m", "Rxn007969-m", "Rxn012963-m"]	MetaCyc:DEOXYADENOSINE	["DEOXYADENOSINE"]	["17256"]	["C00559"]	["dad_2"]	["MNXM625"]	["13730"]	""
Met000553-m	["deoxycholate", "deoxycholic acid", "3alpha,12alpha-dihydroxy-5beta-cholanate"]	C24H39O4	391.57	C[C@H](CCC(=O)[O-])[C@H]1CC[C@H]2[C@@H]3CC[C@@H]4C[C@H](O)CC[C@]4(C)[C@H]3C[C@H](O)[C@@]21C	274.11163	20	["Rxn003828-k", "Rxn003829-k", "Rxn004982-k", "Rxn006564-r", "Rxn008167-m", "Rxn009968-m", "Rxn009976-m", "Rxn010805-m", "Rxn013561-m", "Rxn013570-m", "Rxn035592-r", "Rxn035944-r", "Rxn035948-r", "Rxn036016-r", "Rxn036020-r", "Rxn039820-r", "Rxn041276-r", "Rxn042088-r", "Rxn042112-r", "Rxn042124-r"]	MetaCyc:DEOXYCHOLATE	["DEOXYCHOLATE"]	["23614"]	["C04483"]	[]	["MNXM57907"]	["9548661"]	""
Met000554-m	["a 7,8-dihydrofolate", "a dihydropteroate glutamate"]	""	""	*C(=O)CC[C@H](NC(=O)c1ccc(NCC2=Nc3c(nc(N)[nH]c3=O)NC2)cc1)C(=O)[O-]	""	9	["Rxn002483-m", "Rxn002532-m", "Rxn002672-m", "Rxn009453-m", "Rxn010839-m", "Rxn011160-m", "Rxn017116-m", "Rxn017126-m", "Rxn018391-m"]	MetaCyc:DIHYDROFOLATE-GLU-N	["DIHYDROFOLATE-GLU-N"]	[]	[]	[]	["MNXM146257"]	[]	""
Met000555-m	["3,8-divinyl protochlorophyllide a", "divinylprotochlorophyllide"]	C35H28N4O5Mg	608.94	C=CC1=C(C)C2=Cc3c(C=C)c(C)c4n3[Mg]n3c5c(c(C)/c3=C/C1=N2)C(=O)[C-](C(=O)OC)C=5C1=NC(=C4)C(C)=C1CCC(=O)[O-]	275.59314	10	["Rxn005387-k", "Rxn006280-m", "Rxn006847-m", "Rxn010057-m", "Rxn010058-m", "Rxn010059-m", "Rxn014468-m", "Rxn014469-m", "Rxn015605-m", "Rxn017415-m"]	MetaCyc:DIVINYL-PROTOCHLOROPHYLLIDE-A	["DIVINYL-PROTOCHLOROPHYLLIDE-A"]	["58632"]	["C11831"]	[]	["MNXM90438"]	["122706273"]	""
Met000556-m	["dimethyl sulfoxide", "DMSO", "sulfinylbismethane"]	C2H6OS	78.129	CS(C)=O	21.526724	13	["Rxn002547-m", "Rxn008392-k", "Rxn011129-k", "Rxn011130-k", "Rxn012422-m", "Rxn016332-m", "Rxn016355-m", "Rxn016356-m", "Rxn016357-m", "Rxn016358-m", "Rxn016847-m", "Rxn017948-r", "Rxn019316-r"]	MetaCyc:DMSO	["DMSO"]	["28262"]	["C11143"]	["dmso"]	["MNXM745"]	["679"]	""
Met000557-m	["a 2'-deoxyribonucleoside 5'-monophosphate", "a deoxyribonucleoside monophosphate", "a 2'-deoxynucleoside 5'-monophosphate", "a 2'-deoxynucleoside 5'-phosphate", "a deoxynucleoside monophosphate", "a deoxynucleoside 5'-monophosphate"]	""	""	*[C@H]1C[C@H](O)[C@@H](COP(=O)([O-])[O-])O1	""	11	["Rxn000793-m", "Rxn000982-m", "Rxn000983-m", "Rxn001009-m", "Rxn002490-k", "Rxn002490-m", "Rxn003409-m", "Rxn004494-k", "Rxn010468-m", "Rxn016704-m", "Rxn016745-m"]	MetaCyc:Deoxy-Ribonucleoside-Monophosphates	["Deoxy-Ribonucleoside-Monophosphates"]	["18241"]	["C00676"]	[]	["MNXM6057"]	[]	""
Met000558-m	["a dodecanoyl-[acp]", "a dodecanoyl-[acyl-carrier protein]", "a lauryl-[acp]"]	""	""	*N[C@@H](COP(=O)([O-])OCC(C)(C)[C@@H](O)C(=O)NCCC(=O)NCCSC(=O)CCCCCCCCCCC)C(*)=O	""	9	["Rxn000998-m", "Rxn003124-m", "Rxn006347-m", "Rxn013093-m", "Rxn013094-m", "Rxn016168-m", "Rxn016169-m", "Rxn016272-m", "Rxn016279-m"]	MetaCyc:Dodecanoyl-ACPs	["Dodecanoyl-ACPs"]	[]	["C05223"]	["ddcaACP"]	["MNXM5723"]	[]	""
Met000560-m	["D-erythrose 4-phosphate", "erythrose-4P", "threose 4-phosphate", "erythrose-4-phosphate", "erythrose-4-P", "D-erythrose-4-P"]	C4H7O7P	198.07	O=C[C@H](O)[C@H](O)COP(=O)([O-])[O-]	-284.9704	12	["Rxn000902-k", "Rxn000917-m", "Rxn002452-m", "Rxn002614-m", "Rxn002692-m", "Rxn002856-r", "Rxn007541-k", "Rxn008534-m", "Rxn010310-m", "Rxn015578-m", "Rxn018227-m", "Rxn018979-m"]	MetaCyc:ERYTHROSE-4P	["ERYTHROSE-4P"]	["16897"]	["C00279"]	["e4p"]	["MNXM258"]	["5459862"]	""
Met000561-m	["ethene", "olefiant gas", "elayl", "ethylene"]	C2H4	28.054	C=C	60.584484	11	["Rxn002629-m", "Rxn004672-k", "Rxn004674-k", "Rxn005730-m", "Rxn005733-m", "Rxn005734-m", "Rxn010144-m", "Rxn012525-m", "Rxn012526-m", "Rxn013545-m", "Rxn019095-m"]	MetaCyc:ETHYLENE-CMPD	["ETHYLENE-CMPD"]	["18153"]	["C06547"]	[]	[]	["6325"]	""
Met000562-m	["GDP-4-dehydro-alpha-D-rhamnose", "GDP-4-keto-6-deoxymannose", "GDP-4-keto-6-deoxy-alpha-D-mannose", "GDP-4-dehydro-6-deoxy-alpha-D-talose", "GDP-4-oxo-6-deoxy-alpha-D-mannose", "GDP-4-dehydro-6-deoxy-alpha-D-mannose", "GDP-4-dehydro-6-deoxymannose", "GDP-6-deoxy-D-lyxo-4-hexulose"]	C16H21N5O15P2	585.31	C[C@H]1O[C@H](OP(=O)([O-])OP(=O)([O-])OC[C@H]2O[C@@H](n3cnc4c(=O)[nH]c(N)nc43)[C@H](O)[C@@H]2O)[C@@H](O)[C@@H](O)C1=O	-479.52368	10	["Rxn000071-m", "Rxn002647-m", "Rxn002741-m", "Rxn002742-m", "Rxn002746-m", "Rxn008688-m", "Rxn009319-k", "Rxn010085-m", "Rxn015718-m", "Rxn015719-m"]	MetaCyc:GDP-4-DEHYDRO-6-DEOXY-D-MANNOSE	["GDP-4-DEHYDRO-6-DEOXY-D-MANNOSE"]	["57964"]	["C01222"]	["gdpddman"]	["MNXM516"]	["135398620"]	""
Met000563-m	["GDP-alpha-D-glucose", "GDP-glucose"]	C16H23N5O16P2	603.33	Nc1nc2c(ncn2[C@@H]2O[C@H](COP(=O)([O-])OP(=O)([O-])O[C@H]3O[C@H](CO)[C@@H](O)[C@H](O)[C@H]3O)[C@@H](O)[C@H]2O)c(=O)[nH]1	-501.77148	12	["Rxn000687-m", "Rxn000852-m", "Rxn002262-m", "Rxn002743-m", "Rxn005316-m", "Rxn005689-m", "Rxn007754-m", "Rxn011414-k", "Rxn017809-m", "Rxn017810-m", "Rxn050120-r", "Rxn053360-r"]	MetaCyc:GDP-D-GLUCOSE	["GDP-D-GLUCOSE"]	["62230"]	["C00394"]	[]	["MNXM90088"]	["135398624"]	""
Met000564-m	["glutarate", "pentanedioate", "glutaric acid"]	C5H6O4	130.1	O=C([O-])CCCC(=O)[O-]	-100.96152	12	["Rxn001549-m", "Rxn002812-m", "Rxn002813-m", "Rxn007598-m", "Rxn011148-m", "Rxn013634-m", "Rxn015079-m", "Rxn015092-m", "Rxn017240-m", "Rxn029108-r", "Rxn029688-r", "Rxn030216-r"]	MetaCyc:GLUTARATE	["GLUTARATE"]	["30921"]	["C00489"]	[]	["MNXM1021"]	["4418048"]	""
Met000565-m	["(E)-(indol-3-yl)acetaldehyde oxime", "(E)-(1H-indol-3-yl)acetaldehyde oxime"]	C10H10N2O	174.2	O/N=C/Cc1c[nH]c2ccccc12	111.41222	13	["Rxn004795-m", "Rxn005341-m", "Rxn007005-m", "Rxn007034-m", "Rxn007150-k", "Rxn007563-k", "Rxn007564-k", "Rxn010654-m", "Rxn012203-m", "Rxn012205-m", "Rxn012207-m", "Rxn012390-m", "Rxn012844-r"]	MetaCyc:INDOLE-3-ACETALDOXIME	["INDOLE-3-ACETALDOXIME"]	["17545"]	["C02937"]	[]	["MNXM1252"]	["5371769"]	""
Met000566-m	["a jasmonate", "a jasmonic acid", "a JA"]	C12H17O3	209.26	CC/C=C\CC1C(=O)CCC1CC(=O)[O-]	103.947	10	["Rxn004053-m", "Rxn004062-m", "Rxn004068-m", "Rxn004069-m", "Rxn004070-m", "Rxn004071-m", "Rxn010941-m", "Rxn010961-m", "Rxn010962-m", "Rxn046304-r"]	MetaCyc:Jasmonic-Acids	["Jasmonic-Acids"]	[]	[]	[]	[]	[]	""
Met000567-m	["L-arabinofuranose"]	C5H10O5	150.13	OC[C@@H]1OC(O)[C@H](O)[C@H]1O	-78.908806	9	["Rxn003083-m", "Rxn007480-m", "Rxn007484-m", "Rxn007673-m", "Rxn012130-m", "Rxn012131-m", "Rxn012132-m", "Rxn013709-m", "Rxn015581-m"]	MetaCyc:L-arabinofuranose	["L-arabinofuranose"]	["6178"]	["C06115"]	[]	["MNXM3631"]	[]	""
Met000568-m	["alpha-linolenate", "(9,12,15)-linolenic acid", "linolenate", "9Z,12Z,15Z-octadecatrienoate", "9Z,12Z,15Z-octadecatrienoic acid", "(9,12,15)-linolenate"]	C18H29O2	277.43	CC/C=C\C/C=C\C/C=C\CCCCCCCC(=O)[O-]	303.8004	23	["Rxn003154-m", "Rxn005400-m", "Rxn005401-m", "Rxn005402-m", "Rxn005913-m", "Rxn006184-r", "Rxn006298-m", "Rxn006341-m", "Rxn006845-k", "Rxn006846-k", "Rxn007159-k", "Rxn007774-m", "Rxn015342-m", "Rxn026972-r", "Rxn026976-r", "Rxn029832-r", "Rxn033424-r", "Rxn039604-r", "Rxn039612-r", "Rxn039796-r", "Rxn046272-r", "Rxn048960-r", "Rxn050848-r"]	MetaCyc:LINOLENIC_ACID	["LINOLENIC_ACID"]	["32387"]	["C06427"]	[]	["MNXM794"]	["5461005"]	""
Met000569-m	["Mn2+", "Mn(II) (incorrect)", "Mn++", "manganese(II)", "MnII"]	Mn	54.938	[Mn+2]	-1.2482376	4	["Rxn003220-m", "Rxn004999-m", "Rxn010650-m", "Rxn010651-m"]	MetaCyc:MN%2b2	["MN%2b2"]	["29035"]	["C19610"]	["mn2"]	["MNXM2255"]	["27854"]	""
Met000570-m	["a mycofactocinol", "a reduced mycofactocin", "a reduced MFT", "MFT-nH2"]	""	""	*O[C@@H]1[C@@H](CO)O[C@@H](Oc2ccc(CC3NC(O)=C(O)C3(C)C)cc2)[C@H](O)[C@H]1O	""	9	["Rxn004836-m", "Rxn004838-m", "Rxn013478-m", "Rxn016048-m", "Rxn016049-m", "Rxn016051-m", "Rxn016057-m", "Rxn016058-m", "Rxn016500-m"]	MetaCyc:Mycofactocinols	["Mycofactocinols"]	[]	[]	[]	[]	[]	""
Met000571-m	["a mycofactocinone", "an oxidized mycofactocin", "an oxidized MFT", "MMFT-n"]	""	""	*O[C@@H]1[C@@H](CO)O[C@@H](Oc2ccc(CC3NC(=O)C(=O)C3(C)C)cc2)[C@H](O)[C@H]1O	""	9	["Rxn004836-m", "Rxn004838-m", "Rxn013478-m", "Rxn016048-m", "Rxn016049-m", "Rxn016051-m", "Rxn016057-m", "Rxn016058-m", "Rxn016500-m"]	MetaCyc:Mycofactocinones	["Mycofactocinones"]	[]	[]	[]	[]	[]	""
Met000572-m	["N-acetyl-beta-D-glucosamine", "GlcNAc", "NAcGlc", "N-acetylglucosamine", "N-acetyl-D-glucosamine"]	C8H15NO6	221.21	CC(=O)N[C@H]1[C@H](O)O[C@H](CO)[C@@H](O)[C@@H]1O	-58.563206	9	["Rxn000656-m", "Rxn001072-m", "Rxn001196-m", "Rxn003329-m", "Rxn003800-m", "Rxn008005-m", "Rxn013648-m", "Rxn016819-m", "Rxn016830-m"]	MetaCyc:N-ACETYL-D-GLUCOSAMINE	["N-ACETYL-D-GLUCOSAMINE"]	["28009"]	["C03878"]	["acgam"]	["MNXM2138"]	["24139"]	""
Met000573-m	["(S)-nicotine", "nicotine"]	C10H15N2	163.24	C[NH+]1CCC[C@H]1c1cccnc1	193.37474	10	["Rxn002426-k", "Rxn003383-m", "Rxn006168-m", "Rxn006181-m", "Rxn015140-m", "Rxn017823-m", "Rxn017835-m", "Rxn017993-m", "Rxn018040-m", "Rxn018042-m"]	MetaCyc:NICOTINE	["NICOTINE"]	["59806"]	["C00745"]	[]	["MNXM1254"]	["6919000"]	""
Met000574-m	["a non glucosylated D-glucose acceptor", "a non glucosylated D-glucose donor"]	""	""	*O	""	9	["Rxn001138-m", "Rxn014228-m", "Rxn015814-m", "Rxn015815-m", "Rxn015816-m", "Rxn015828-m", "Rxn015832-m", "Rxn015837-m", "Rxn015843-m"]	MetaCyc:Non-Glucosylated-Glucose-Acceptors	["Non-Glucosylated-Glucose-Acceptors"]	[]	[]	[]	["MNXM96067"]	[]	""
Met000575-m	["orotate", "orotic acid"]	C5H3N2O4	155.09	O=C([O-])c1cc(=O)[nH]c(=O)[nH]1	-122.208694	12	["Rxn002537-m", "Rxn003446-m", "Rxn003447-m", "Rxn003448-m", "Rxn005308-r", "Rxn016488-m", "Rxn016986-m", "Rxn016987-m", "Rxn017023-m", "Rxn017436-r", "Rxn017940-r", "Rxn017944-r"]	MetaCyc:OROTATE	["OROTATE"]	["30839"]	["C00295"]	["orot"]	["MNXM235"]	["1492348"]	""
Met000576-m	["an octanoyl-[acp]"]	""	""	*N[C@@H](COP(=O)([O-])OCC(C)(C)[C@@H](O)C(=O)NCCC(=O)NCCSC(*)=O)C(*)=O	""	9	["Rxn003925-m", "Rxn006151-m", "Rxn007800-m", "Rxn014507-m", "Rxn016161-m", "Rxn016162-m", "Rxn016270-m", "Rxn016277-m", "Rxn017284-m"]	MetaCyc:Octanoyl-ACPs	["Octanoyl-ACPs"]	["7725"]	["C05752"]	["ocACP"]	["MNXM979"]	[]	""
Met000577-m	["phenylacetate", "2-phenylacetate", "benzeneacetic acid", "phenylacetic acid"]	C8H7O2	135.14	O=C([O-])Cc1ccccc1	21.705782	14	["Rxn002142-k", "Rxn003503-m", "Rxn004273-m", "Rxn005692-m", "Rxn005695-m", "Rxn005847-k", "Rxn005848-k", "Rxn006841-k", "Rxn009715-m", "Rxn009717-m", "Rxn011312-k", "Rxn012706-m", "Rxn013040-m", "Rxn017136-m"]	MetaCyc:PHENYLACETATE	["PHENYLACETATE"]	["18401"]	["C07086"]	["pac"]	[]	["4409936"]	""
Met000578-m	["prephenate"]	C10H8O6	224.17	O=C([O-])C(=O)C[C@]1(C(=O)[O-])C=C[C@@H](O)C=C1	-105.24928	9	["Rxn002321-m", "Rxn003586-m", "Rxn003587-m", "Rxn003588-m", "Rxn003589-m", "Rxn003590-m", "Rxn005065-m", "Rxn008960-m", "Rxn017114-m"]	MetaCyc:PREPHENATE	["PREPHENATE"]	["29934"]	["C00254"]	["pphn"]	["MNXM503"]	["5460303"]	""
Met000579-m	["pyridoxine", "vitamin B6", "2-methyl-3-hydroxy-4,5-bis(hydroxy-methyl) pyridine", "pyridoxol"]	C8H11NO3	169.18	Cc1ncc(CO)c(CO)c1O	23.02232	12	["Rxn000627-m", "Rxn001611-k", "Rxn001614-k", "Rxn003568-m", "Rxn003657-m", "Rxn003658-m", "Rxn003659-m", "Rxn004986-k", "Rxn007133-m", "Rxn007405-m", "Rxn013099-m", "Rxn041020-r"]	MetaCyc:PYRIDOXINE	["PYRIDOXINE"]	["16709"]	["C00314"]	["pydxn"]	["MNXM419"]	["1054"]	""
Met000580-m	["a palmitoleoyl-[acp]", "a cis-hexadec-9-enoyl-[acyl-carrier protein] (n-C16:1)", "a (Z)-hexadec-9-enoyl-[acp]", "a (9Z)-hexadec-9-enoyl-[acyl-carrier-protein]", "a cis-hexadec-9-enoyl-[acp]", "a cis-hexadec-9-enoyl-[acyl-carrier-protein]"]	""	""	*N[C@@H](COP(=O)([O-])OCC(C)(C)[C@@H](O)C(=O)NCCC(=O)NCCSC(=O)CCCCCCC/C=C\CCCCCC)C(*)=O	""	10	["Rxn000551-m", "Rxn003467-m", "Rxn004153-m", "Rxn009632-m", "Rxn009633-m", "Rxn009640-m", "Rxn009781-m", "Rxn015251-m", "Rxn016182-m", "Rxn043220-r"]	MetaCyc:Palmitoleoyl-ACPs	["Palmitoleoyl-ACPs"]	[]	[]	["hdeACP"]	["MNXM5881"]	[]	""
Met000581-m	["all-trans-retinal", "vitamin A aldehyde", "retinene", "axerophthal", "retinaldehyde", "retinal", "all-trans-Vitamin A aldehyde", "all-trans-retinene"]	C20H28O	284.44	CC(=CC=O)/C=C/C=C(C)/C=C/C1=C(C)CCCC1(C)C	343.0214	15	["Rxn001787-k", "Rxn001788-k", "Rxn001789-k", "Rxn003855-m", "Rxn003857-m", "Rxn004295-m", "Rxn005122-m", "Rxn005747-m", "Rxn006433-m", "Rxn006443-m", "Rxn006704-m", "Rxn013784-r", "Rxn018032-m", "Rxn030604-r", "Rxn030608-r"]	MetaCyc:RETINAL	["RETINAL"]	["17898"]	["C00376"]	[]	["MNXM425"]	["638015"]	""
Met000582-m	["riboflavin", "vitamin B2"]	C17H19N4O6	375.36	Cc1cc2nc3c(=O)[n-]c(=O)nc-3n(C[C@H](O)[C@H](O)[C@H](O)CO)c2cc1C	31.699226	10	["Rxn001469-k", "Rxn003358-m", "Rxn003867-m", "Rxn003868-m", "Rxn003869-m", "Rxn003870-m", "Rxn005658-m", "Rxn009080-m", "Rxn015970-m", "Rxn016793-m"]	MetaCyc:RIBOFLAVIN	["RIBOFLAVIN"]	["57986"]	["C00255"]	["ribflv"]	["MNXM270"]	["45480541"]	""
Met000583-m	["an [E2 ubiquitin-conjugating enzyme]-S-ubiquitinyl-L-cysteine", "an [ubiquitin-conjugating enzyme E2]-S-ubiquitinyl-L-cysteine"]	""	""	*NCC(=O)SC[C@H](N*)C(*)=O	""	9	["Rxn008331-m", "Rxn008332-m", "Rxn008334-m", "Rxn011757-m", "Rxn011759-m", "Rxn012313-m", "Rxn012314-m", "Rxn014033-m", "Rxn019030-m"]	MetaCyc:S-ubiquitinyl-UCP-E2-L-cysteine	["S-ubiquitinyl-UCP-E2-L-cysteine"]	["134521"]	[]	[]	["MNXM147042"]	[]	""
Met000584-m	["shikimate", "shikimic acid", "(3R,4S,5R)--3,4,5-trihydroxycyclohex-1-ene-1-carboxylate"]	C7H9O5	173.14	O=C([O-])C1=C[C@@H](O)[C@@H](O)[C@H](O)C1	-90.86198	10	["Rxn000519-m", "Rxn004587-m", "Rxn009551-k", "Rxn012730-m", "Rxn012793-m", "Rxn014194-m", "Rxn018243-m", "Rxn018244-m", "Rxn018245-m", "Rxn037712-r"]	MetaCyc:SHIKIMATE	["SHIKIMATE"]	["36208"]	["C00493"]	["skm"]	["MNXM602"]	["7057976"]	""
Met000585-m	["a sphingoid base", "a sphingolipid long chain base", "LCB"]	""	""	*[C@H](O)[C@@H]([NH3+])CO	""	9	["Rxn004760-m", "Rxn004761-m", "Rxn012679-m", "Rxn012680-m", "Rxn012707-m", "Rxn012708-m", "Rxn012710-m", "Rxn012717-m", "Rxn018263-m"]	MetaCyc:Sphingoids	["Sphingoids"]	[]	[]	[]	["MNXM146258"]	[]	""
Met000586-m	["a stearoyl-[acp]", "octadecanyl-[acp]", "a stearoyl-[acyl-carrier-protein]", "an octadecanoyl-[acp]", "18:0-ACP"]	""	""	*CCCCCCCCCCCCC(=O)SCCNC(=O)CCNC(=O)[C@H](O)C(C)(C)COP(=O)([O-])OC[C@H](N*)C(*)=O	""	9	["Rxn005051-m", "Rxn006345-m", "Rxn006350-m", "Rxn008740-m", "Rxn008786-m", "Rxn014920-m", "Rxn016180-m", "Rxn016256-m", "Rxn017523-m"]	MetaCyc:Stearoyl-ACPs	["Stearoyl-ACPs"]	[]	["C04088"]	["ocdcaACP"]	["MNXM6439"]	[]	""
Met000587-m	["D-threo-isocitrate", "D-threo-isocitrate", "(1R, 2S)-1-hydroxypropane-1,2,3-tricarboxylate", "D-threo-isocitric acid", "isocitric acid", "isocitrate", "threo-Ds-isocitrate", "I-CIT", "D-isocitrate"]	C6H5O7	189.1	O=C([O-])C[C@H](C(=O)[O-])[C@@H](O)C(=O)[O-]	-230.47293	9	["Rxn000514-m", "Rxn001924-m", "Rxn003030-m", "Rxn003031-m", "Rxn003032-m", "Rxn003033-m", "Rxn003758-m", "Rxn007024-m", "Rxn016503-m"]	MetaCyc:THREO-DS-ISO-CITRATE	["THREO-DS-ISO-CITRATE"]	["15562"]	["C00451"]	["icit"]	["MNXM162"]	["5459771"]	""
Met000588-m	["tryptamine", "3-(2-aminoethyl)indole"]	C10H13N2	161.23	[NH3+]CCc1c[nH]c2ccccc12	165.98352	16	["Rxn001824-k", "Rxn002104-m", "Rxn005036-k", "Rxn006996-m", "Rxn007027-m", "Rxn007455-k", "Rxn007456-k", "Rxn007457-k", "Rxn007458-k", "Rxn011463-k", "Rxn011520-m", "Rxn012025-m", "Rxn012266-m", "Rxn015525-m", "Rxn015986-m", "Rxn018286-m"]	MetaCyc:TRYPTAMINE	["TRYPTAMINE"]	["57887"]	["C00398"]	[]	["MNXM806"]	["3985862"]	""
Met000589-m	["a thiol", "a mercaptan"]	""	""	*S	""	11	["Rxn005248-m", "Rxn005249-m", "Rxn008348-m", "Rxn008923-m", "Rxn010709-k", "Rxn011003-k", "Rxn014612-m", "Rxn015107-m", "Rxn016499-m", "Rxn018369-m", "Rxn018370-m"]	MetaCyc:Thiols	["Thiols"]	["29256"]	["C00145"]	[]	["MNXM54"]	[]	""
Met000590-m	["an [E2 ubiquitin-conjugating enzyme]-L-cysteine", "a [ubiquitin-conjugating enzyme E2]-L-cysteine"]	""	""	*N[C@@H](CS)C(*)=O	""	9	["Rxn008331-m", "Rxn008332-m", "Rxn008334-m", "Rxn011757-m", "Rxn011759-m", "Rxn012313-m", "Rxn012314-m", "Rxn014033-m", "Rxn019030-m"]	MetaCyc:Ubiquitin-carrier-protein-E2-L-cysteine	["Ubiquitin-carrier-protein-E2-L-cysteine"]	[]	[]	[]	["MNXM147038"]	[]	""
Met000591-m	["(S)-2-acetolactate", "(S)-2-hydroxy-2-methyl-3-oxobutanoate", "alpha-acetolactate", "(2S)-2-hydroxy-2-methyl-3-oxobutanoate"]	C5H7O4	131.11	CC(=O)[C@](C)(O)C(=O)[O-]	-81.59421	9	["Rxn000384-m", "Rxn001892-m", "Rxn001893-m", "Rxn001894-m", "Rxn007017-m", "Rxn008771-m", "Rxn008772-m", "Rxn009362-k", "Rxn014528-m"]	MetaCyc:2-ACETO-LACTATE	["2-ACETO-LACTATE"]	["58476"]	["C06010"]	["alac__S"]	["MNXM114079"]	["13999770"]	""
Met000592-m	["2-hydroxy-2-methylpropanenitrile", "acetone cyanohydrin", "2-hydroxyisobutyronitrile"]	C4H7NO	85.105	CC(C)(O)C#N	39.717842	10	["Rxn001895-m", "Rxn003146-m", "Rxn006678-m", "Rxn008919-k", "Rxn008921-k", "Rxn010169-m", "Rxn010171-m", "Rxn010604-m", "Rxn014435-m", "Rxn014472-m"]	MetaCyc:2-HYDROXY-2-METHYLPROPANENITRILE	["2-HYDROXY-2-METHYLPROPANENITRILE"]	["15348"]	["C02659"]	[]	["MNXM2066"]	["6406"]	""
Met000593-m	["(3S)-3-methyl-2-oxopentanoate", "(S)-3-methyl-2-oxopentanoate", "alpha-keto-methylvalerate", "2-oxo-3-methylvalerate", "(S)-2-oxo-3-methylpentanoate", "(S)-3-methyl-2-oxovalerate", "2-oxo-3-methylpentanoate", "3-methyl-2-oxopentanoate", "alpha-keto-beta-methyl-valerate", "2-keto-3-methyl-valerate", "2-keto-isoleucine"]	C6H9O3	129.13	CC[C@H](C)C(=O)C(=O)[O-]	-17.51197	12	["Rxn000762-m", "Rxn000912-m", "Rxn001658-m", "Rxn002202-m", "Rxn002543-m", "Rxn003002-m", "Rxn003284-m", "Rxn003608-k", "Rxn006594-k", "Rxn007533-k", "Rxn011901-m", "Rxn049252-r"]	MetaCyc:2-KETO-3-METHYL-VALERATE	["2-KETO-3-METHYL-VALERATE"]	["35146"]	["C00671"]	["3mop"]	["MNXM439"]	["6857401"]	""
Met000594-m	["a 1-acyl-sn-glycero-3-phosphocholine", "alpha-acylglycerophosphocholine", "1-acylglycerophosphocholine", "a 1-acyl-sn-glycerol-3-phosphocholine", "a 2-lyso-phosphatidylcholine", "a 1-acylglycero-3-phosphocholine", "2-lysolecithin"]	""	""	*C(=O)OC[C@@H](O)COP(=O)([O-])OCC[N+](C)(C)C	""	13	["Rxn000554-m", "Rxn000557-m", "Rxn000572-m", "Rxn001118-k", "Rxn001120-k", "Rxn003183-m", "Rxn003184-m", "Rxn003554-m", "Rxn006107-k", "Rxn006314-k", "Rxn006845-k", "Rxn008181-m", "Rxn009070-m"]	MetaCyc:2-Lysophosphatidylcholines	["2-Lysophosphatidylcholines"]	["17504"]	["C04230"]	[]	["MNXM180"]	[]	""
Met000595-m	["2-phospho-D-glycerate", "2-phospho-(D)-glycerate", "2-phospho-(R)-glycerate", "2-phospho-D-glyceric acid", "2-P-D-glycerate", "D-glycerate 2-phosphate", "D-2-phosphoglycerate", "D-2-phosphoglyceric acid"]	C3H4O7P	183.03	O=C([O-])[C@@H](CO)OP(=O)([O-])[O-]	-329.7941	9	["Rxn000916-m", "Rxn001627-m", "Rxn002759-m", "Rxn003551-m", "Rxn004522-m", "Rxn008290-m", "Rxn008293-m", "Rxn013232-m", "Rxn030924-r"]	MetaCyc:2-PG	["2-PG"]	["58289"]	["C00631"]	["2pg"]	["MNXM275"]	["40467846"]	""
Met000596-m	["(2E,6E)-farnesol", "(E,E,)-farnesol", "(E,E,)-3,7,11-trimethyl-2,6,10-dodecatrien-1-ol", "2-trans-S-6-trans-farnesol", "2-trans,6-trans-farnesol", "all-trans farnesol"]	C15H26O	222.37	CC(C)=CCC/C(C)=C\CC/C(C)=C\CO	304.54913	12	["Rxn002638-m", "Rxn002639-m", "Rxn004982-m", "Rxn005117-m", "Rxn005540-m", "Rxn006757-m", "Rxn007127-k", "Rxn008732-k", "Rxn009479-m", "Rxn010225-k", "Rxn015452-m", "Rxn032480-r"]	MetaCyc:2-TRANS6-TRANS-FARNESOL	["2-TRANS6-TRANS-FARNESOL"]	["16619"]	["C01126"]	[]	["MNXM1161"]	["445070"]	""
Met000597-m	["2-oxoadipate", "2-ketoadipate", "alpha-ketoadipate", "2-keto-adipate", "2-oxohexanedionic acid"]	C6H6O5	158.11	O=C([O-])CCCC(=O)C(=O)[O-]	-126.90152	10	["Rxn000388-m", "Rxn000390-m", "Rxn000406-m", "Rxn000418-m", "Rxn001633-k", "Rxn001635-k", "Rxn003742-m", "Rxn013508-m", "Rxn014949-m", "Rxn015079-m"]	MetaCyc:2K-ADIPATE	["2K-ADIPATE"]	["57499"]	["C00322"]	[]	["MNXM263"]	["23615192"]	""
Met000598-m	["a (2R)-2-hydroxy fatty acid", "an (R)-2-hydroxycarboxylate", "an (R)-2-hydroxyacid", "an (R)-2-hydroxyalkanoate", "a (2R)-hydroxy-carboxylate", "a D-2-hydroxycarboxylate", "a 2(R)-hydroxy fatty acid"]	""	""	*[C@H](O)C(=O)[O-]	""	8	["Rxn000072-m", "Rxn000111-m", "Rxn000399-m", "Rxn007135-m", "Rxn007779-m", "Rxn013416-m", "Rxn014292-m", "Rxn014540-m"]	MetaCyc:2R-Hydroxy-Fatty-Acids	["2R-Hydroxy-Fatty-Acids"]	[]	[]	[]	[]	[]	""
Met000599-m	["(S)-3-hydroxy-3-methylglutaryl-CoA", "HMG-CoA", "3-hydroxy-3-methyl-glutaryl-CoA", "hydroxymethylglutaryl-CoA", "3-hydroxy-3-methylglutaryl-coenzyme A", "3-Hydroxy-3-methylglutaryl-CoA"]	C27H39N7O20P3S	906.62	CC(C)(COP(=O)([O-])OP(=O)([O-])OC[C@H]1O[C@@H](n2cnc3c(N)ncnc32)[C@H](O)[C@@H]1OP(=O)([O-])[O-])[C@@H](O)C(=O)NCCC(=O)NCCSC(=O)C[C@@](C)(O)CC(=O)[O-]	-572.5568	8	["Rxn000083-m", "Rxn000898-m", "Rxn002985-m", "Rxn002986-m", "Rxn002987-m", "Rxn002988-m", "Rxn003275-m", "Rxn007028-m"]	MetaCyc:3-HYDROXY-3-METHYL-GLUTARYL-COA	["3-HYDROXY-3-METHYL-GLUTARYL-COA"]	["43074"]	["C00356"]	[]	["MNXM197"]	["5288565"]	""
Met000600-m	["3-hydroxybenzoate", "3-hydroxybenzoic acid", "m-hydroxybenzoate"]	C7H5O3	137.12	O=C([O-])c1cccc(O)c1	-41.486458	11	["Rxn000932-m", "Rxn000933-m", "Rxn000934-m", "Rxn000949-m", "Rxn001220-k", "Rxn004061-m", "Rxn004560-k", "Rxn006656-k", "Rxn007787-m", "Rxn014706-m", "Rxn017108-m"]	MetaCyc:3-HYDROXYBENZOATE	["3-HYDROXYBENZOATE"]	["16193"]	["C00587"]	[]	["MNXM737"]	["54675842"]	""
Met000601-m	["an aromatic aldehyde", "an aryl aldehyde"]	""	""	*C=O	""	8	["Rxn000234-m", "Rxn002088-m", "Rxn002106-m", "Rxn002107-m", "Rxn002108-m", "Rxn002109-m", "Rxn002110-m", "Rxn005076-m"]	MetaCyc:Aryl-Aldehyde	["Aryl-Aldehyde"]	[]	["C00193"]	[]	["MNXM5058"]	[]	""
Met000602-m	["ditrans,octacis-undecaprenyldiphospho-[(N-acetyl-beta-D-glucosaminyl)-(1,4)-]-N-acetyl-alpha-D-muramoyl-L-alanyl-gamma-D-glutamyl-meso-2,6-diaminopimeloyl-D-alanyl-D-alanine", "lipid II (meso diaminopimelate containing)", "a peptidoglycan with (L-alanyl-gamma-D-glutamyl-meso-2,6-diaminopimeloyl-D-alanyl-D-alanine) pentapeptide", "diphosphoundecaprenyl-[GlcNAc-MurNAc-pentapeptide]n", "lipid inte…	C95H152N8O28P2	1916.2	CC(=O)N[C@H]1[C@H](O[C@@H]2[C@@H](CO)O[C@H](OP(=O)([O-])OP(=O)([O-])OC/C=C(\C)CC/C=C(\C)CC/C=C(\C)CC/C=C(\C)CC/C=C(\C)CC/C=C(\C)CC/C=C(\C)CC/C=C(\C)CC/C=C(/C)CC/C=C(/C)CCC=C(C)C)[C@H](NC(C)=O)[C@H]2O[C@H](C)C(=O)N[C@@H](C)C(=O)N[C@H](CCC(=O)N[C@@H](CCC[C@@H]([NH3+])C(=O)[O-])C(=O)N[C@H](C)C(=O)N[C@H](C)C(=O)[O-])C(=O)[O-])O[C@H](CO)[C@@H](O)[C@@H]1O	704.7874	8	["Rxn000604-m", "Rxn003344-m", "Rxn003856-k", "Rxn009292-m", "Rxn010542-m", "Rxn010570-m", "Rxn010572-m", "Rxn018346-m"]	MetaCyc:C6	["C6"]	["61388"]	["C05898"]	["uaagmda"]	["MNXM722781"]	["86289097"]	""
Met000603-m	["beta-D-cellobiose", "4-O-beta-D-glucopyranosyl-beta-D-glucopyranose", "beta-D-glucosyl-(1->4)-beta-D-glucose"]	C12H22O11	342.3	OC[C@H]1O[C@@H](O[C@@H]2[C@@H](CO)O[C@@H](O)[C@H](O)[C@H]2O)[C@H](O)[C@@H](O)[C@@H]1O	-149.29538	8	["Rxn001187-m", "Rxn002179-m", "Rxn002258-m", "Rxn004246-m", "Rxn005526-m", "Rxn005541-m", "Rxn005636-m", "Rxn007985-m"]	MetaCyc:CELLOBIOSE	["CELLOBIOSE"]	["36217"]	["C06422"]	[]	["MNXM1142"]	["10712"]	""
Met000604-m	["cellulose", "(1,4-beta-D-glucosyl)n"]	""	""	*[C@@H]1O[C@H](CO)[C@@H](O[C@@H]2O[C@H](CO)[C@@H](O[C@@H]3O[C@H](CO)[C@@H](O[C@@H]4O[C@H](CO)[C@H](*)[C@H](O)[C@H]4O)[C@H](O)[C@H]3O)[C@H](O)[C@H]2O)[C@H](O)[C@H]1O	""	6	["Rxn005527-m", "Rxn007745-m", "Rxn010584-m", "Rxn010586-m", "Rxn012014-m", "Rxn012744-m"]	MetaCyc:CELLULOSE	["CELLULOSE"]	[]	["C00760"]	[]	[]	[]	""
Met000605-m	["CMP-3-deoxy-beta-D-manno-octulosonate", "CMP-Kdo", "CMP-2-dehydro-3-deoxy-D-octonate", "CMP-beta-Kdo", "CMP-ketodeoxyoctonate"]	C17H24N3O15P	541.36	Nc1ccn([C@@H]2O[C@H](COP(=O)([O-])O[C@]3(C(=O)[O-])C[C@@H](O)[C@@H](O)[C@@H]([C@H](O)CO)O3)[C@@H](O)[C@H]2O)c(=O)n1	-377.0214	8	["Rxn002356-m", "Rxn003055-m", "Rxn003056-m", "Rxn004711-m", "Rxn004713-m", "Rxn004714-m", "Rxn013091-m", "Rxn013092-m"]	MetaCyc:CMP-KDO	["CMP-KDO"]	["59825"]	["C04121"]	["ckdo"]	["MNXM535"]	["46878557"]	""
Met000606-m	["3-amino-5-hydroxybenzoate", "3-amino-5-hydroxybenzoic acid", "AHBA", "3-AHBA"]	C7H6NO3	152.13	Nc1cc(O)cc(C(=O)[O-])c1	-27.155338	8	["Rxn012592-m", "Rxn012597-m", "Rxn012608-m", "Rxn012626-m", "Rxn012631-m", "Rxn012645-m", "Rxn016213-m", "Rxn016219-m"]	MetaCyc:CPD-10231	["CPD-10231"]	["71959"]	["C12107"]	[]	["MNXM6786"]	["54691709"]	""
Met000607-m	["(4Z,7Z,10Z,13Z,16Z,19Z)-docosahexaenoate", "docosahexaenoic acid", "DHA", "all-cis-docosa-4,7,10,13,16,19-hexaenoate", "docosahexaenoate", "(4Z,7Z,10Z,13Z,16Z,19Z)-docosa-4,7,10,13,16,19-hexaenoate"]	C22H31O2	327.49	CC/C=C\C/C=C\C/C=C\C/C=C\C/C=C\C/C=C\CCC(=O)[O-]	397.90268	29	["Rxn008431-m", "Rxn008732-m", "Rxn008774-m", "Rxn008847-m", "Rxn013945-m", "Rxn017945-m", "Rxn017954-m", "Rxn018039-m", "Rxn029760-r", "Rxn029856-r", "Rxn031984-r", "Rxn033420-r", "Rxn037264-r", "Rxn037268-r", "Rxn038452-r", "Rxn039440-r", "Rxn039444-r", "Rxn039448-r", "Rxn039452-r", "Rxn039496-r", "Rxn039696-r", "Rxn040468-r", "Rxn040472-r", "Rxn046324-r", "Rxn050516-r", "Rxn051264-r", "Rxn0518…	MetaCyc:CPD-10244	["CPD-10244"]	["77016"]	["C06429"]	[]	["MNXM90206"]	["40486925"]	""
Met000608-m	["(R)-mandelonitrile", "(2R)-hydroxy(phenyl)acetonitrile"]	C8H7NO	133.15	N#C[C@H](O)c1ccccc1	76.57784	9	["Rxn003219-m", "Rxn003632-m", "Rxn006646-m", "Rxn009488-k", "Rxn010486-m", "Rxn010601-m", "Rxn010602-m", "Rxn010603-m", "Rxn019096-m"]	MetaCyc:CPD-12702	["CPD-12702"]	["18450"]	["C00561"]	[]	["MNXM114238"]	["9548674"]	""
Met000609-m	["coenzyme B", "N-(7-mercaptoheptanoyl)-3-O-phosphono-L-threonine", "N-(7-mercaptoheptanoyl)threonine 3-O-phosphate", "CoB", "H-S-CoB", "7-mercaptoheptanoyl threonine phosphate", "HS-HTP", "N-(7-mercaptoheptanoyl)-L-threonine 3-O-phosphate", "N-(7-mercaptoheptanoyl)-3-phospho-L-threonine", "N-(7-sulfanylheptanoyl)-L-threonine 3-O-phosphate", "N-(7-sulfanylheptanoyl)-3-O-phosphono-L-threonine", "N…	C11H19NO7PS	340.31	C[C@@H](OP(=O)([O-])[O-])[C@H](NC(=O)CCCCCCS)C(=O)[O-]	-161.46725	9	["Rxn000363-m", "Rxn003266-m", "Rxn003756-m", "Rxn008098-m", "Rxn010771-k", "Rxn010987-m", "Rxn010988-m", "Rxn010993-m", "Rxn010994-m"]	MetaCyc:CPD-1281	["CPD-1281"]	["58596"]	["C04628"]	[]	["MNXM921"]	["25245608"]	""
Met000610-m	["alpha-D-mannopyranose"]	C6H12O6	180.16	OC[C@H]1O[C@H](O)[C@@H](O)[C@@H](O)[C@@H]1O	-95.02656	8	["Rxn001098-m", "Rxn001140-m", "Rxn007752-m", "Rxn007987-m", "Rxn010076-m", "Rxn010077-m", "Rxn011350-m", "Rxn011439-m"]	MetaCyc:CPD-13559	["CPD-13559"]	["28729"]	["C00936"]	[]	["MNXM919"]	["185698"]	""
Met000611-m	["(2Z)-2-aminobut-2-enoate"]	C4H6NO2	100.1	C/C=C(\N)C(=O)[O-]	3.5546653	8	["Rxn007025-m", "Rxn007026-m", "Rxn007231-m", "Rxn007952-m", "Rxn007953-m", "Rxn007973-m", "Rxn007974-m", "Rxn007975-m"]	MetaCyc:CPD-15056	["CPD-15056"]	["58739"]	["C17234"]	[]	["MNXM1454"]	["45259183"]	""
Met000612-m	["1-O-feruloyl-beta-D-glucose", "1-O-feruloyl-beta-D-glucoside", "1-O-feruloyl-beta-D-glucose"]	C16H20O9	356.33	COc1cc(/C=C/C(=O)O[C@@H]2O[C@H](CO)[C@@H](O)[C@H](O)[C@H]2O)ccc1O	-60.137596	9	["Rxn007338-m", "Rxn007352-m", "Rxn007353-m", "Rxn007354-m", "Rxn007355-m", "Rxn008126-m", "Rxn008312-m", "Rxn015339-m", "Rxn045716-r"]	MetaCyc:CPD-15281	["CPD-15281"]	["81321"]	["C17759"]	[]	["MNXM13920"]	["13962928"]	""
Met000613-m	["1-O-4-hydroxybenzoyl-beta-D-glucose", "1-O-p-hydroxybenzoyl-beta-D-glucose", "p-hydroxybenzoyl glucose", "4-hydroxybenzoyl glucose"]	C13H16O8	300.27	O=C(O[C@@H]1O[C@H](CO)[C@@H](O)[C@H](O)[C@H]1O)c1ccc(O)cc1	-97.17207	8	["Rxn007339-m", "Rxn008152-m", "Rxn008153-m", "Rxn008154-m", "Rxn008155-m", "Rxn008173-m", "Rxn008174-m", "Rxn008175-m"]	MetaCyc:CPD-15283	["CPD-15283"]	["145301"]	[]	[]	["MNXM146047"]	["14132342"]	""
Met000614-m	["D-mannopyranose 6-phosphate", "D-mannopyranose-6-P"]	C6H11O9P	258.12	O=P([O-])([O-])OC[C@H]1OC(O)[C@@H](O)[C@@H](O)[C@@H]1O	-319.04593	8	["Rxn003225-m", "Rxn003228-m", "Rxn003232-m", "Rxn003531-m", "Rxn016525-m", "Rxn016812-m", "Rxn017316-r", "Rxn018471-m"]	MetaCyc:CPD-15979	["CPD-15979"]	["58735"]	[]	[]	[]	["23421200"]	""
Met000615-m	["a dolichyl beta-D-mannosyl phosphate", "dolichol monophosphate mannose", "beta-D-mannopyranose, 1-ester with dolichol dihydrogen phosphate", "D-mannose, ester with dolichol dihydrogen phosphate", "mannosyl phosphoryl dolichol", "mannolipid", "dolichyl mannosyl phosphate", "dolichyl mannopyranosyl phosphate", "dolichyl phosphate D-mannose", "dolichyl D-mannosyl phosphate"]	C86H142O9P	1351.0	CC(C)=CCC/C(C)=C\CC/C(C)=C\CC/C(C)=C/CC/C(C)=C/CC/C(C)=C/CC/C(C)=C/CC/C(C)=C/CC/C(C)=C/CC/C(C)=C/CC/C(C)=C/CC/C(C)=C/CC/C(C)=C/CC/C(C)=C/CC/C(C)=C/CCC(C)CCOP(=O)([O-])O[C@@H]1O[C@H](CO)[C@@H](O)[C@H](O)[C@@H]1O	1449.7772	7	["Rxn000588-m", "Rxn000708-m", "Rxn001075-m", "Rxn014488-m", "Rxn014489-m", "Rxn014490-m", "Rxn014491-m"]	MetaCyc:CPD-171	["CPD-171"]	["15809"]	["C03862"]	[]	["MNXM7322"]	["146037247"]	""
Met000616-m	["4-(3-methylbutanoyl)sucrose", "4-(isovaleryl)sucrose"]	C17H30O12	426.42	CC(C)CC(=O)O[C@@H]1[C@@H](CO)O[C@H](O[C@]2(CO)O[C@H](CO)[C@@H](O)[C@@H]2O)[C@H](O)[C@H]1O	-103.91641	8	["Rxn017320-m", "Rxn017324-m", "Rxn017326-m", "Rxn017327-m", "Rxn017328-m", "Rxn017329-m", "Rxn017338-m", "Rxn017339-m"]	MetaCyc:CPD-19018	["CPD-19018"]	[]	[]	[]	["MNXM683063"]	["122706451"]	""
Met000617-m	["3,5-dibromocatechol", "3,5-dibromobenzene-1,2-diol"]	C6H4O2Br2	267.9	Oc1cc(Br)cc(Br)c1O	-4.2555175	8	["Rxn011539-m", "Rxn011540-m", "Rxn011541-m", "Rxn011542-m", "Rxn011543-m", "Rxn011544-m", "Rxn011545-m", "Rxn011546-m"]	MetaCyc:CPD-20594	["CPD-20594"]	["140214"]	["C21852"]	[]	[]	["3753114"]	""
Met000618-m	["phenylacetyl-CoA", "phenylacetate-CoA"]	C29H38N7O17P3S	881.64	CC(C)(COP(=O)([O-])OP(=O)([O-])OC[C@H]1O[C@@H](n2cnc3c(N)ncnc32)[C@H](O)[C@@H]1OP(=O)([O-])[O-])[C@@H](O)C(=O)NCCC(=O)NCCSC(=O)Cc1ccccc1	-428.9094	8	["Rxn000225-m", "Rxn000540-m", "Rxn002810-m", "Rxn004273-m", "Rxn004275-m", "Rxn009680-m", "Rxn016594-m", "Rxn017136-m"]	MetaCyc:CPD-207	["CPD-207"]	["57390"]	["C00582"]	["phaccoa"]	["MNXM502"]	["45266611"]	""
Met000619-m	["core oligosaccharide-lipid A (E. coli K-12 core type)"]	C162H282N2O89P4	3805.9	CCCCCCCCCCCCCC(=O)O[C@H](CCCCCCCCCCC)CC(=O)O[C@H]1[C@H](OP(=O)([O-])[O-])[C@@H](CO[C@]2(C(=O)[O-])C[C@@H](O[C@]3(C(=O)[O-])C[C@@H](O)[C@@H](O)[C@@H]([C@H](O)CO)O3)[C@@H](O[C@H]3O[C@H]([C@@H](O)CO)[C@@H](OP(=O)([O-])[O-])[C@H](O[C@@H]4O[C@H]([C@H](O)CO[C@H]5O[C@H]([C@@H](O)CO)[C@@H](O)[C@H](O)[C@@H]5O)[C@@H](OP(=O)([O-])[O-])[C@H](O[C@H]5O[C@H](CO[C@H]6O[C@H](CO)[C@H](O)[C@H](O)[C@H]6O)[C@@H](O)[C…	-423.95007	8	["Rxn006647-m", "Rxn012111-m", "Rxn013164-m", "Rxn013165-m", "Rxn013166-m", "Rxn013167-m", "Rxn016778-m", "Rxn016859-m"]	MetaCyc:CPD-21359	["CPD-21359"]	[]	[]	[]	[]	["134820530"]	""
Met000620-m	["D-gluconate 6-phosphate", "6-p gluconate", "6-phospho gluconate", "6-phosphogluconic acid", "6-phospho D-gluconate"]	C6H10O10P	273.11	O=C([O-])[C@H](O)[C@@H](O)[C@H](O)[C@H](O)COP(=O)([O-])[O-]	-381.25735	8	["Rxn000085-m", "Rxn001836-m", "Rxn001837-m", "Rxn002770-m", "Rxn003498-m", "Rxn014237-m", "Rxn016504-m", "Rxn016791-m"]	MetaCyc:CPD-2961	["CPD-2961"]	["58759"]	["C00345"]	["6pgc"]	["MNXM325"]	["36688186"]	""
Met000621-m	["3-chlorobenzoate", "m-chlorobenzoic acid", "3-chlorobenzoic acid", "m-chlorobenzoate", "meta-chlorobenzoate"]	C7H4O2Cl	155.56	O=C([O-])c1cccc(Cl)c1	-18.027576	8	["Rxn004036-m", "Rxn004037-m", "Rxn004061-m", "Rxn016439-m", "Rxn016440-m", "Rxn016477-m", "Rxn017854-m", "Rxn017855-m"]	MetaCyc:CPD-3486	["CPD-3486"]	["19984"]	[]	[]	["MNXM4328"]	["3014955"]	""
Met000622-m	["S-methyl-L-methionine", "S-methylmethionine"]	C6H14NO2S	164.24	C[S+](C)CC[C@H]([NH3+])C(=O)[O-]	77.05363	7	["Rxn003263-m", "Rxn003292-m", "Rxn007118-m", "Rxn007722-m", "Rxn011578-m", "Rxn016350-m", "Rxn016353-m"]	MetaCyc:CPD-397	["CPD-397"]	["58252"]	["C03172"]	["mmet"]	["MNXM1119"]	["7098638"]	""
Met000623-m	["N6-dimethylallyladenine", "N(6)-dimethylallyladenine", "isopentenyladenine", "N6-Delta2-isopentenyladenine", "iP"]	C10H13N5	203.25	CC(C)=CCNc1ncnc2[nH]cnc12	198.39557	9	["Rxn000331-m", "Rxn002562-m", "Rxn007052-k", "Rxn014329-m", "Rxn014331-m", "Rxn014333-m", "Rxn014366-m", "Rxn014381-m", "Rxn014382-m"]	MetaCyc:CPD-4209	["CPD-4209"]	["17660"]	["C04083"]	[]	["MNXM1194"]	["92180"]	""
Met000624-m	["apigenin", "4',5,7-trihydroxyflavone"]	C15H9O5	269.23	O=c1cc(-c2ccc(O)cc2)oc2cc([O-])cc(O)c12	-12.541966	10	["Rxn002077-m", "Rxn005882-k", "Rxn007540-m", "Rxn011088-k", "Rxn014423-m", "Rxn014768-m", "Rxn014794-m", "Rxn014830-m", "Rxn016307-m", "Rxn017981-m"]	MetaCyc:CPD-431	["CPD-431"]	["58470"]	["C01477"]	[]	["MNXM879"]	["25200950"]	""
Met000625-m	["(+)-taxifolin", "trans dihydroquercetin", "(+)-dihydroquercetin", "taxifolin"]	C15H11O7	303.25	O=C1c2c(O)cc([O-])cc2O[C@H](c2ccc(O)c(O)c2)[C@H]1O	-71.759735	8	["Rxn006735-m", "Rxn012035-m", "Rxn013792-m", "Rxn014464-m", "Rxn014465-m", "Rxn014524-m", "Rxn014845-m", "Rxn018334-m"]	MetaCyc:CPD-474	["CPD-474"]	["58329"]	["C01617"]	[]	["MNXM983"]	["25244891"]	""
Met000626-m	["beta-myrcene", "myrcene"]	C10H16	136.24	C=CC(=C)CCC=C(C)C	229.87794	8	["Rxn005561-m", "Rxn007874-m", "Rxn007875-m", "Rxn014443-m", "Rxn015883-m", "Rxn015884-m", "Rxn015888-m", "Rxn015889-m"]	MetaCyc:CPD-4888	["CPD-4888"]	["17221"]	["C06074"]	[]	["MNXM2022"]	["31253"]	""
Met000627-m	["2-cis-abscisate", "abscisic acid", "ABA", "abscisate", "(+)-ABA", "(+)-S-ABA", "abscisin II", "2-cis-ABA", "(+)-abscisate", "2-cis-abscisic acid", "(7E,9Z)-(6S)-6-hydroxy-3-oxo-11-apo-epsilon-caroten-11-oate"]	C15H19O4	263.31	CC1=CC(=O)CC(C)(C)[C@@]1(O)/C=C/C(C)=C\C(=O)[O-]	97.69923	10	["Rxn000197-m", "Rxn000253-m", "Rxn004850-m", "Rxn006002-k", "Rxn006005-k", "Rxn009114-m", "Rxn009119-m", "Rxn012095-m", "Rxn015074-m", "Rxn017814-m"]	MetaCyc:CPD-693	["CPD-693"]	["37569"]	["C06082"]	[]	[]	["7251168"]	""
Met000628-m	["4,9-dimethyldodeca-2,4,6,8,10-pentaene-1,12-dial"]	C14H16O2	216.28	CC(/C=C/C=O)=C\C=C\C=C(C)\C=C\C=O	207.65794	8	["Rxn005611-m", "Rxn007249-m", "Rxn014909-m", "Rxn014910-m", "Rxn014911-m", "Rxn014912-m", "Rxn014914-m", "Rxn014917-m"]	MetaCyc:CPD-7202	["CPD-7202"]	["53171"]	[]	[]	["MNXM3179"]	["15613503"]	""
Met000629-m	["3,4-dihydroxybenzaldehyde", "protocatechualdehyde", "3,4-dihydroxybenzyl aldehyde", "rancinamycin IV", "protocatechuic aldehyde"]	C7H6O3	138.12	O=Cc1ccc(O)c(O)c1	-17.683277	12	["Rxn005210-m", "Rxn007412-k", "Rxn007413-k", "Rxn010622-m", "Rxn012117-m", "Rxn012118-m", "Rxn013246-m", "Rxn015034-m", "Rxn015662-m", "Rxn015663-m", "Rxn024904-r", "Rxn051060-r"]	MetaCyc:CPD-7616	["CPD-7616"]	["50205"]	["C16700"]	[]	["MNXM2779"]	["8768"]	""
Met000630-m	["1-piperideine 6-carboxylate", "Delta1-piperideine-6-carboxylate", "Delta6-piperideine-2-carboxylate", "1,6-didehydropiperidine-2-carboxylate", "2,3,4,5-tetrahydropyridine-2-carboxylate", "(S)-2,3,4,5-tetrahydropiperidine-2-carboxylate"]	C6H8NO2	126.14	O=C([O-])[C@@H]1CCCC=N1	25.766909	12	["Rxn001851-k", "Rxn003099-m", "Rxn003100-m", "Rxn003177-m", "Rxn004304-m", "Rxn007391-k", "Rxn008963-m", "Rxn009309-m", "Rxn015076-m", "Rxn015084-m", "Rxn051092-r", "Rxn052460-r"]	MetaCyc:CPD-7682	["CPD-7682"]	["58769"]	["C00450"]	[]	["MNXM748"]	["45266761"]	""
Met000631-m	["canthaxanthin", "beta,beta-carotene-4,4'-dione"]	C40H52O2	564.85	CC1=C(/C=C/C(C)=C/C=C/C(C)=C/C=C/C=C(C)/C=C/C=C(C)/C=C/C2=C(C)C(=O)CCC2(C)C)C(C)(C)CCC1=O	655.15826	9	["Rxn009071-m", "Rxn009100-m", "Rxn009102-m", "Rxn010996-k", "Rxn011400-m", "Rxn011573-m", "Rxn015095-m", "Rxn015096-m", "Rxn015104-m"]	MetaCyc:CPD-7851	["CPD-7851"]	["3362"]	["C08583"]	[]	["MNXM3938"]	["5281227"]	""
Met000632-m	["hydroxyquinol", "4-hydroxycatechol", "1,2,4-trihydroxybenzene", "benzene-1,2,4-triol", "hydroxyhydroquinone"]	C6H6O3	126.11	Oc1ccc(O)c(O)c1	-27.233282	15	["Rxn000337-m", "Rxn003781-m", "Rxn004022-m", "Rxn004455-k", "Rxn005903-k", "Rxn005905-k", "Rxn006606-m", "Rxn008182-k", "Rxn008184-k", "Rxn010122-m", "Rxn010123-m", "Rxn010124-m", "Rxn010125-m", "Rxn018776-r", "Rxn018780-r"]	MetaCyc:CPD-8130	["CPD-8130"]	["16971"]	["C02814"]	[]	["MNXM722"]	["10787"]	""
Met000633-m	["(-)-matairesinol", "(3R,4R)-3,4-bis[(4-hydroxy-3-methoxyphenyl)methyl]oxolan-2-one"]	C20H22O6	358.39	COc1cc(C[C@H]2COC(=O)[C@@H]2Cc2ccc(O)c(OC)c2)ccc1O	105.64464	8	["Rxn006491-m", "Rxn009025-m", "Rxn009030-m", "Rxn009033-m", "Rxn009034-m", "Rxn011822-m", "Rxn011823-m", "Rxn015502-m"]	MetaCyc:CPD-8912	["CPD-8912"]	["6698"]	["C10682"]	[]	["MNXM13453"]	["119205"]	""
Met000634-m	["vanillylamine", "capsaicin precursor"]	C8H12NO2	154.19	COc1cc(C[NH3+])ccc1O	85.60139	10	["Rxn011429-k", "Rxn011433-k", "Rxn013375-m", "Rxn013376-m", "Rxn013377-m", "Rxn013378-m", "Rxn013379-m", "Rxn013380-m", "Rxn015696-m", "Rxn015698-m"]	MetaCyc:CPD-9327	["CPD-9327"]	["149596"]	["C16666"]	[]	["MNXM6475"]	["6951328"]	""
Met000635-m	["arachidoyl-CoA", "eicosanoyl-CoA", "icosanoyl-CoA"]	C41H70N7O17P3S	1058.0	CCCCCCCCCCCCCCCCCCCC(=O)SCCNC(=O)CCNC(=O)[C@H](O)C(C)(C)COP(=O)([O-])OP(=O)([O-])OC[C@H]1O[C@@H](n2cnc3c(N)ncnc32)[C@H](O)[C@@H]1OP(=O)([O-])[O-]	-107.94346	29	["Rxn003204-r", "Rxn003208-r", "Rxn006371-m", "Rxn006382-m", "Rxn009791-m", "Rxn010292-k", "Rxn012685-m", "Rxn015242-m", "Rxn016011-m", "Rxn016250-m", "Rxn017565-m", "Rxn023944-r", "Rxn025144-r", "Rxn026020-r", "Rxn026640-r", "Rxn027720-r", "Rxn029380-r", "Rxn031776-r", "Rxn032760-r", "Rxn032772-r", "Rxn033340-r", "Rxn033772-r", "Rxn034564-r", "Rxn034692-r", "Rxn035700-r", "Rxn038172-r", "Rxn0384…	MetaCyc:CPD-9965	["CPD-9965"]	["57380"]	["C02041"]	[]	["MNXM1429"]	["25203411"]	""
Met000636-m	["gibberellin A9", "C19-GAs", "C19-GAs", "closed lactone gibberellin skeleton", "C19 skeleton", "C19-GA skeleton", "C19-gibberellin skeleton", "GA9", "GA9"]	C19H23O4	315.39	C=C1C[C@]23C[C@H]1CC[C@@H]2[C@@]12CCC[C@](C)(C(=O)O1)[C@H]2[C@@H]3C(=O)[O-]	116.19371	14	["Rxn004476-r", "Rxn004744-m", "Rxn004771-m", "Rxn005440-k", "Rxn005446-k", "Rxn005463-k", "Rxn009716-m", "Rxn014751-m", "Rxn014752-m", "Rxn014760-m", "Rxn017398-m", "Rxn017399-m", "Rxn048832-r", "Rxn048848-r"]	MetaCyc:CPD1F-134	["CPD1F-134"]	["73255"]	["C11863"]	[]	["MNXM2018"]	["25244370"]	""
Met000637-m	["gibberellin A4", "GA4", "GA4"]	C19H23O5	331.39	C=C1C[C@]23C[C@H]1CC[C@@H]2[C@@]12CC[C@H](O)[C@](C)(C(=O)O1)[C@H]2[C@@H]3C(=O)[O-]	76.3537	11	["Rxn004745-m", "Rxn004768-m", "Rxn005441-k", "Rxn005700-k", "Rxn005702-k", "Rxn014580-m", "Rxn014730-m", "Rxn014748-m", "Rxn014749-m", "Rxn017399-m", "Rxn017400-m"]	MetaCyc:CPD1F-137	["CPD1F-137"]	["32902"]	["C11864"]	[]	["MNXM1926"]	["25245706"]	""
Met000638-m	["gibberellin A12", "C20-GAs", "C20-GAs", "open lactone gibberrellin skeleton", "C20 skeleton", "C20-GA skeleton", "C20-gibberellin skeleton", "GA12", "GA12"]	C20H26O4	330.42	C=C1C[C@]23C[C@H]1CC[C@@H]2[C@]1(C)CCC[C@@](C)(C(=O)[O-])[C@H]1[C@@H]3C(=O)[O-]	150.8709	16	["Rxn004476-r", "Rxn004770-m", "Rxn005443-k", "Rxn005447-k", "Rxn006278-m", "Rxn008560-r", "Rxn014575-m", "Rxn014751-m", "Rxn016118-m", "Rxn017387-m", "Rxn017395-m", "Rxn017396-m", "Rxn048828-r", "Rxn048832-r", "Rxn048872-r", "Rxn049572-r"]	MetaCyc:CPD1F-95	["CPD1F-95"]	["58627"]	["C11857"]	[]	["MNXM2523"]	["25244528"]	""
Met000639-m	["L-cystine"]	C6H12N2O4S2	240.29	[NH3+][C@@H](CSSC[C@H]([NH3+])C(=O)[O-])C(=O)[O-]	-36.046562	8	["Rxn000357-m", "Rxn000944-k", "Rxn002031-k", "Rxn002398-m", "Rxn002399-m", "Rxn007958-m", "Rxn048636-r", "Rxn049304-r"]	MetaCyc:CYSTINE	["CYSTINE"]	["35491"]	["C00491"]	[]	["MNXM927"]	["6992103"]	""
Met000640-m	["an L-leucyl-[tRNALeu]"]	""	""	*OP(=O)([O-])OC[C@H]1O[C@@H](n2ccc(N)nc2=O)[C@H](O)[C@@H]1OP(=O)([O-])OC[C@H]1O[C@@H](n2ccc(N)nc2=O)[C@H](O)[C@@H]1OP(=O)([O-])OC[C@H]1O[C@@H](n2cnc3c(N)ncnc32)[C@H](OC(=O)[C@@H]([NH3+])CC(C)C)[C@@H]1O	""	8	["Rxn003128-m", "Rxn003133-m", "Rxn005291-m", "Rxn007250-m", "Rxn010374-m", "Rxn010424-m", "Rxn010425-m", "Rxn018106-m"]	MetaCyc:Charged-LEU-tRNAs	["Charged-LEU-tRNAs"]	["16624"]	["C02047"]	["leutrna"]	["MNXM8390"]	[]	""
Met000641-m	["an [RNA]-3'-ribonucleoside-2',3'-cyclophosphate", "an [oligo-ribonucleotide RNA]-2',3' -cyclic nucleotide phosphate", "a 2',3'-cyclic-phosphate-terminated RNA", "2',3'-cyclic-phosphate-terminated RNA", "RNA terminal-2',3'-cyclic-phosphate"]	""	""	*OP(=O)([O-])OC[C@H]1O[C@@H](*)[C@@H]2OP(=O)([O-])O[C@@H]21	""	8	["Rxn003889-m", "Rxn007583-m", "Rxn008671-m", "Rxn010434-m", "Rxn010451-m", "Rxn010457-m", "Rxn012280-m", "Rxn017032-m"]	MetaCyc:Cyclic-Phosphate-Terminated-RNAs	["Cyclic-Phosphate-Terminated-RNAs"]	[]	[]	[]	["MNXM162752"]	[]	""
Met000642-m	["D-galactopyranuronate", "D-galactopyranuronic acid"]	C6H9O7	193.13	O=C([O-])[C@H]1OC(O)[C@H](O)[C@@H](O)[C@H]1O	-169.37196	8	["Rxn002722-m", "Rxn002725-m", "Rxn004564-m", "Rxn004843-m", "Rxn007621-m", "Rxn012151-m", "Rxn012159-m", "Rxn012160-m"]	MetaCyc:D-Galactopyranuronate	["D-Galactopyranuronate"]	["4153"]	[]	[]	["MNXM48464"]	[]	""
Met000643-m	["dAMP", "2'-deoxyadenosine 5'-phosphate", "deoxyadenosine-phosphate", "2'-deoxyadenosine 5''-monophosphate", "2'-dAMP"]	C10H12N5O6P	329.21	Nc1ncnc2c1ncn2[C@H]1C[C@H](O)[C@@H](COP(=O)([O-])[O-])O1	-141.26382	9	["Rxn002479-m", "Rxn002481-m", "Rxn007064-m", "Rxn007115-m", "Rxn007144-m", "Rxn007162-m", "Rxn011186-m", "Rxn016707-m", "Rxn046056-r"]	MetaCyc:DAMP	["DAMP"]	["58245"]	["C00360"]	["damp"]	["MNXM432"]	["22848660"]	""
Met000644-m	["dCTP", "2'-deoxycytidine-5'-triphosphate", "deoxycytidine-triphosphate", "deoxy-CTP"]	C9H12N3O13P3	463.13	Nc1ccn([C@H]2C[C@H](O)[C@@H](COP(=O)([O-])OP(=O)([O-])OP(=O)([O-])[O-])O2)c(=O)n1	-529.6495	13	["Rxn000314-k", "Rxn001562-m", "Rxn001703-k", "Rxn001959-k", "Rxn001999-k", "Rxn002463-m", "Rxn002466-m", "Rxn002467-m", "Rxn007147-m", "Rxn007163-m", "Rxn013493-m", "Rxn017194-m", "Rxn045220-r"]	MetaCyc:DCTP	["DCTP"]	["61481"]	["C00458"]	["dctp"]	["MNXM360"]	["25244665"]	""
Met000645-m	["2'-deoxyuridine", "deoxyuridine"]	C9H12N2O5	228.2	O=c1ccn([C@H]2C[C@H](O)[C@@H](CO)O2)c(=O)[nH]1	-31.186565	7	["Rxn000141-m", "Rxn000149-m", "Rxn002404-m", "Rxn002594-m", "Rxn007101-m", "Rxn007420-m", "Rxn019063-m"]	MetaCyc:DEOXYURIDINE	["DEOXYURIDINE"]	["16450"]	["C00526"]	["duri"]	["MNXM492"]	["13712"]	""
Met000646-m	["dGDP", "2'-deoxyguanosine-5'-diphosphate", "deoxyguanosine-diphosphate"]	C10H12N5O10P2	424.18	Nc1nc2c(ncn2[C@H]2C[C@H](O)[C@@H](COP(=O)([O-])OP(=O)([O-])[O-])O2)c(=O)[nH]1	-399.69406	15	["Rxn001585-k", "Rxn001754-k", "Rxn002499-m", "Rxn002749-m", "Rxn002882-m", "Rxn007156-m", "Rxn007164-m", "Rxn007165-m", "Rxn009754-m", "Rxn017277-m", "Rxn040872-r", "Rxn050076-r", "Rxn050092-r", "Rxn050096-r", "Rxn050100-r"]	MetaCyc:DGDP	["DGDP"]	["58595"]	["C00361"]	["dgdp"]	["MNXM436"]	["135398594"]	""
Met000647-m	["dGMP", "2'-dG-5'-MP", "2'-deoxyguanosine 5'-monophosphate", "guanine riboside", "vernine", "2'-deoxyguanosine 5'-phosphate", "deoxyguanosine-phosphate"]	C10H12N5O7P	345.21	Nc1nc2c(ncn2[C@H]2C[C@H](O)[C@@H](COP(=O)([O-])[O-])O2)c(=O)[nH]1	-190.1338	11	["Rxn002485-m", "Rxn002882-m", "Rxn007063-m", "Rxn007100-m", "Rxn007157-m", "Rxn007165-m", "Rxn009754-m", "Rxn016708-m", "Rxn046048-r", "Rxn050092-r", "Rxn050100-r"]	MetaCyc:DGMP	["DGMP"]	["57673"]	["C00362"]	["dgmp"]	["MNXM546"]	["135398596"]	""
Met000648-m	["(S)-dihydroorotate", "dihydro-L-orotate", "(S)-4,5-dihydroorotate", "(S)-4,5-dihydroorotic acid", "(S)-hydroorotic acid", "(S)-di-H-orotate", "L-dihydroorotate", "4,5-dihydro-L-orotate", "L-4,5-dihydroorotate", "(S)-4-pyrimidinecarboxylic acid"]	C5H5N2O4	157.1	O=C1C[C@@H](C(=O)[O-])NC(=O)N1	-100.47647	12	["Rxn002536-m", "Rxn002537-m", "Rxn003447-m", "Rxn003448-m", "Rxn005308-r", "Rxn016488-m", "Rxn016986-m", "Rxn016987-m", "Rxn017023-m", "Rxn017436-r", "Rxn017940-r", "Rxn017944-r"]	MetaCyc:DI-H-OROTATE	["DI-H-OROTATE"]	["30864"]	["C00337"]	["dhor__S"]	["MNXM252"]	["5460289"]	""
Met000649-m	["chlorophyllide a2", "3,8-divinyl chlorophyllide a"]	C35H30N4O5Mg	610.95	C=CC1=C(C)/C2=C/c3c(C=C)c(C)c4n3[Mg]n3c(c(C)c5c3=C(C3=NC(=C4)[C@@H](C)[C@@H]3CCC(=O)[O-])[C-](C(=O)OC)C5=O)=CC1=N2	305.81534	9	["Rxn005402-k", "Rxn010049-m", "Rxn010057-m", "Rxn010063-m", "Rxn013512-m", "Rxn013513-m", "Rxn013514-m", "Rxn014469-m", "Rxn014470-m"]	MetaCyc:DIVINYLCHLOROPHYLLIDE-A	["DIVINYLCHLOROPHYLLIDE-A"]	["38259"]	["C11832"]	[]	["MNXM1047"]	["122706121"]	""
Met000650-m	["dopaquinone"]	C9H9NO4	195.17	[NH3+][C@@H](CC1=CC(=O)C(=O)C=C1)C(=O)[O-]	-31.769909	8	["Rxn003294-m", "Rxn004754-m", "Rxn006169-m", "Rxn007137-m", "Rxn011333-m", "Rxn011334-m", "Rxn011338-m", "Rxn015329-m"]	MetaCyc:DOPAQUINONE	["DOPAQUINONE"]	["57924"]	["C00822"]	[]	["MNXM1481"]	["44229226"]	""
Met000651-m	["a decanoyl-[acyl-carrier protein]", "a decanoyl-[acp]"]	""	""	*N[C@@H](COP(=O)([O-])OCC(C)(C)[C@@H](O)C(=O)NCCC(=O)NCCSC(=O)CCCCCCCCC)C(*)=O	""	8	["Rxn010931-m", "Rxn013615-m", "Rxn013616-m", "Rxn013618-m", "Rxn016164-m", "Rxn016165-m", "Rxn016271-m", "Rxn016278-m"]	MetaCyc:Decanoyl-ACPs	["Decanoyl-ACPs"]	["4349"]	["C05755"]	["dcaACP"]	["MNXM1473"]	[]	""
Met000652-m	["a reduced unknown one electron carrier", "A(H)", "a reduced unknown one electron donor", "A(H)", "a reduced unknown one electron acceptor"]	""	""	[H]*CC	""	8	["Rxn006046-m", "Rxn006047-m", "Rxn006048-m", "Rxn013300-m", "Rxn013301-m", "Rxn013304-m", "Rxn013627-m", "Rxn013762-m"]	MetaCyc:Donor-H1	["Donor-H1"]	[]	[]	[]	[]	[]	""
Met000653-m	["ecdysone", "molting hormone"]	C27H44O6	464.64	C[C@H]([C@H](O)CCC(C)(C)O)[C@H]1CC[C@@]2(O)C3=CC(=O)[C@@H]4C[C@@H](O)[C@@H](O)C[C@]4(C)[C@H]3CC[C@]12C	267.33926	9	["Rxn002598-m", "Rxn002599-m", "Rxn007125-k", "Rxn007554-m", "Rxn007558-m", "Rxn007623-m", "Rxn007631-m", "Rxn011239-m", "Rxn011240-m"]	MetaCyc:ECDYSONE	["ECDYSONE"]	["16688"]	["C00477"]	[]	["MNXM1149"]	["19212"]	""
Met000654-m	["enterobactin", "(2,3-dihydroxybenzoylserine)3", "enterochelin", "N-(2,3-dihydroxybenzoyl)-O-[N-(2,3-dihydroxybenzoyl)-O-[N-(2,3-dihydroxybenzoyl)-L-seryl]-L-seryl]-L-serine-(3->1(3))-lactone"]	C30H27N3O15	669.55	O=C(N[C@H]1COC(=O)[C@@H](NC(=O)c2cccc(O)c2O)COC(=O)[C@@H](NC(=O)c2cccc(O)c2O)COC1=O)c1cccc(O)c1O	-171.80975	6	["Rxn002609-m", "Rxn002610-m", "Rxn007381-m", "Rxn012350-m", "Rxn012352-m", "Rxn016568-m"]	MetaCyc:ENTEROBACTIN	["ENTEROBACTIN"]	["28855"]	["C05821"]	["enter"]	["MNXM883"]	["34231"]	""
Met000655-m	["ergosterol", "provitamin D2"]	C28H44O	396.66	CC(C)[C@@H](C)/C=C/[C@@H](C)[C@H]1CC[C@H]2C3=CC=C4C[C@@H](O)CC[C@]4(C)[C@H]3CC[C@@]21C	509.04932	12	["Rxn000289-m", "Rxn001750-m", "Rxn006873-m", "Rxn007192-m", "Rxn007964-m", "Rxn007965-m", "Rxn009599-m", "Rxn017682-m", "Rxn022144-r", "Rxn022192-r", "Rxn022196-r", "Rxn022656-r"]	MetaCyc:ERGOSTEROL	["ERGOSTEROL"]	["16933"]	["C01694"]	[]	["MNXM922"]	["444679"]	""
Met000656-m	["a flavanone", "2-phenyl-4-chromanone", "2,3-dihydro-2-phenyl-4H-1-benzopyran-4-one", "2,3-dihydroflavone", "flavanone"]	""	""	*c1c(*)c(*)c(C2Oc3c(*)c(*)c(*)c(*)c3C(=O)C2*)c(*)c1*	""	9	["Rxn000637-m", "Rxn002273-m", "Rxn006281-m", "Rxn010234-m", "Rxn012029-m", "Rxn012030-m", "Rxn014852-m", "Rxn014968-m", "Rxn045824-r"]	MetaCyc:FLAVANONES	["FLAVANONES"]	["5070"]	["C00766"]	[]	["MNXM6269"]	["10251"]	""
Met000657-m	["formyl-CoA"]	C22H32N7O17P3S	791.51	CC(C)(COP(=O)([O-])OP(=O)([O-])OC[C@H]1O[C@@H](n2cnc3c(N)ncnc32)[C@H](O)[C@@H]1OP(=O)([O-])[O-])[C@@H](O)C(=O)NCCC(=O)NCCSC=O	-525.75616	10	["Rxn002681-m", "Rxn003460-m", "Rxn007069-m", "Rxn007070-m", "Rxn011888-m", "Rxn016556-m", "Rxn017921-m", "Rxn017924-m", "Rxn043512-r", "Rxn043528-r"]	MetaCyc:FORMYL-COA	["FORMYL-COA"]	["57376"]	["C00798"]	[]	["MNXM563"]	["45266602"]	""
Met000658-m	["beta-D-fructose 1,6-bisphosphate", "fructose 1,6-biphosphate", "fructose 1,6-bisphosphate", "D-fructos 1,6-bisphosphate", "FBP"]	C6H10O12P2	336.08	O=P([O-])([O-])OC[C@H]1O[C@](O)(COP(=O)([O-])[O-])[C@@H](O)[C@@H]1O	-541.3618	12	["Rxn000382-m", "Rxn000650-k", "Rxn000652-k", "Rxn000653-k", "Rxn000812-m", "Rxn001835-m", "Rxn002632-m", "Rxn002633-m", "Rxn003777-m", "Rxn003949-m", "Rxn007998-k", "Rxn011259-m"]	MetaCyc:FRUCTOSE-16-DIPHOSPHATE	["FRUCTOSE-16-DIPHOSPHATE"]	["32966"]	["C00354"]	["fdp"]	["MNXM90006"]	["5460765"]	""
Met000659-m	["a siderophore-bound Fe(III)", "an iron(III) chelate", "an Fe3+-siderophore", "a ferric-siderophore complex"]	""	""	*[Fe+2]	""	6	["Rxn002651-m", "Rxn007806-m", "Rxn013067-m", "Rxn013068-m", "Rxn013069-m", "Rxn017024-m"]	MetaCyc:Fe3-siderophores	["Fe3-siderophores"]	["5975"]	["C06704"]	[]	["MNXM57745"]	[]	""
Met000660-m	["a flavodoxin semiquinone"]	C17H20N4O9P	455.34	Cc1cc2c(cc1C)N(C[C@H](O)[C@H](O)[C@H](O)COP(=O)([O-])[O-])c1[nH]c(=O)[nH]c(=O)c1N2	""	8	["Rxn002600-m", "Rxn003895-m", "Rxn012249-m", "Rxn012250-m", "Rxn012251-m", "Rxn012252-m", "Rxn013979-m", "Rxn018337-m"]	MetaCyc:Flavodoxins-Semiquinones	["Flavodoxins-Semiquinones"]	[]	["C05199"]	[]	["MNXM17800"]	[]	""
Met000661-m	["glutaryl-CoA", "glutaryl-coenzyme A", "4-carboxybutanoyl-CoA"]	C26H37N7O19P3S	876.6	CC(C)(COP(=O)([O-])OP(=O)([O-])OC[C@H]1O[C@@H](n2cnc3c(N)ncnc32)[C@H](O)[C@@H]1OP(=O)([O-])[O-])[C@@H](O)C(=O)NCCC(=O)NCCSC(=O)CCCC(=O)[O-]	-553.4491	13	["Rxn000406-m", "Rxn002173-k", "Rxn002812-m", "Rxn002815-m", "Rxn002816-m", "Rxn006079-m", "Rxn007598-m", "Rxn007812-r", "Rxn011148-m", "Rxn014997-m", "Rxn019572-r", "Rxn028848-r", "Rxn029108-r"]	MetaCyc:GLUTARYL-COA	["GLUTARYL-COA"]	["57378"]	["C00527"]	[]	["MNXM382"]	["45266604"]	""
Met000662-m	["D-glyceraldehyde", "glyceraldehyde", "alpha,beta-dihydroxypropionaldehyde", "D-(+)-glyceraldehyde", "D-2,3-dihydroxypropanal", "D-2,3-dihydroxypropionaldehyde", "D-aldotriose", "D-glycerose"]	C3H6O3	90.079	O=C[C@H](O)CO	-42.973278	10	["Rxn002503-m", "Rxn002834-m", "Rxn002842-m", "Rxn006237-m", "Rxn007537-k", "Rxn007946-m", "Rxn015466-m", "Rxn017210-m", "Rxn018990-m", "Rxn034600-r"]	MetaCyc:GLYCERALD	["GLYCERALD"]	["17378"]	["C00577"]	["glyald"]	["MNXM435"]	["79014"]	""
Met000663-m	["guanosine", "nucleoside Q"]	C10H13N5O5	283.24	Nc1nc2c(ncn2[C@@H]2O[C@H](CO)[C@@H](O)[C@H]2O)c(=O)[nH]1	-5.9544377	8	["Rxn002907-m", "Rxn002909-m", "Rxn007088-m", "Rxn007409-m", "Rxn014744-m", "Rxn016703-m", "Rxn016799-m", "Rxn019288-r"]	MetaCyc:GUANOSINE	["GUANOSINE"]	["16750"]	["C00387"]	["gsn"]	["MNXM401"]	["135398635"]	""
Met000664-m	["a glucosylated D-glucose acceptor", "a glucosylated D-glucose donor"]	""	""	*OC1O[C@H](CO)[C@@H](O)[C@H](O)[C@H]1O	""	8	["Rxn014228-m", "Rxn015814-m", "Rxn015815-m", "Rxn015816-m", "Rxn015828-m", "Rxn015832-m", "Rxn015837-m", "Rxn015843-m"]	MetaCyc:Glucosylated-Glucose-Acceptors	["Glucosylated-Glucose-Acceptors"]	[]	[]	[]	["MNXM7243"]	[]	""
Met000665-m	["homogentisate", "2,5-dihydroxyphenylacetate"]	C8H7O4	167.14	O=C([O-])Cc1cc(O)ccc1O	-57.254215	11	["Rxn000163-m", "Rxn000177-m", "Rxn001643-m", "Rxn002126-k", "Rxn002128-k", "Rxn002956-m", "Rxn004635-k", "Rxn007777-m", "Rxn011212-m", "Rxn014186-m", "Rxn014196-m"]	MetaCyc:HOMOGENTISATE	["HOMOGENTISATE"]	["16169"]	["C00544"]	[]	["MNXM345"]	["5460389"]	""
Met000666-m	["thiocyanate", "thiocyanic acid", "rhodanide"]	CNS	58.078	N#C[S-]	21.84794	9	["Rxn003817-m", "Rxn005443-m", "Rxn010172-m", "Rxn010728-m", "Rxn011211-m", "Rxn011438-k", "Rxn013537-m", "Rxn016938-m", "Rxn018376-m"]	MetaCyc:HSCN	["HSCN"]	["18022"]	["C01755"]	["tcynt"]	["MNXM762"]	["9322"]	""
Met000667-m	["a hexanoyl-[acp]", "a 5-hexanoyl-[acyl-carrier protein]", "a 5-hexanoyl-[acp]", "a hexanoyl-[acyl-carrier-protein]"]	""	""	*N[C@@H](COP(=O)([O-])OCC(C)(C)[C@@H](O)C(=O)NCCC(=O)NCCSC(=O)CCCCC)C(*)=O	""	8	["Rxn009118-m", "Rxn009121-m", "Rxn009122-m", "Rxn016124-m", "Rxn016158-m", "Rxn016159-m", "Rxn016269-m", "Rxn016276-m"]	MetaCyc:Hexanoyl-ACPs	["Hexanoyl-ACPs"]	["5704"]	["C05749"]	["hexACP"]	["MNXM23683"]	[]	""
Met000668-m	["alpha-Kdo-(2->4)-alpha-Kdo-(2->6)-lipid IVA (E. coli)", "(Kdo)2-lipid IVA (E. coli)", "Re-LPS"]	C84H148N2O37P2	1840.0	CCCCCCCCCCC[C@@H](O)CC(=O)N[C@H]1[C@@H](OP(=O)([O-])[O-])O[C@H](CO[C@@H]2O[C@H](CO[C@]3(C(=O)[O-])C[C@@H](O[C@]4(C(=O)[O-])C[C@@H](O)[C@@H](O)[C@@H]([C@H](O)CO)O4)[C@@H](O)[C@@H]([C@H](O)CO)O3)[C@@H](OP(=O)([O-])[O-])[C@H](OC(=O)C[C@H](O)CCCCCCCCCCC)[C@H]2NC(=O)C[C@H](O)CCCCCCCCCCC)[C@@H](O)[C@@H]1OC(=O)C[C@H](O)CCCCCCCCCCC	97.47154	9	["Rxn003056-m", "Rxn003124-m", "Rxn003467-m", "Rxn004711-m", "Rxn004713-m", "Rxn005589-m", "Rxn008660-k", "Rxn016735-m", "Rxn016754-m"]	MetaCyc:KDO2-LIPID-IVA	["KDO2-LIPID-IVA"]	["60365"]	["C06025"]	["kdo2lipid4"]	["MNXM824"]	["25246224"]	""
Met000669-m	["L-2,3-diaminopropanoate", "3-amino-L-alanine", "(S)-2,3-diaminopropionate", "(S)-2,3-diaminopropanoate", "L-2,3-diaminopropionate"]	C3H9N2O2	105.12	[NH3+]C[C@H]([NH3+])C(=O)[O-]	3.228029	10	["Rxn000562-m", "Rxn008984-m", "Rxn009545-m", "Rxn010868-m", "Rxn011118-k", "Rxn011121-k", "Rxn012188-m", "Rxn012190-m", "Rxn013061-m", "Rxn013525-m"]	MetaCyc:L-23-DIAMINOPROPANOATE	["L-23-DIAMINOPROPANOATE"]	["84374"]	["C03401"]	[]	[]	["6971093"]	""
Met000670-m	["L-thyroxine", "levothyroxine", "3,3',5,5'-tetraiodo-L-thyronine", "3,5,3',5'-tetraiodo-L-thyronine", "4-(4-hydroxy-3,5-diiodophenoxy)-3,5-diiodo-L-phenylalanine", "levothyroxin", "O-(4-hydroxy-3,5-diiodophenyl)-3,5-diiodo-L-tyrosine", "T4", "L-T4", "T4"]	C15H11NO4I4	776.87	[NH3+][C@@H](Cc1cc(I)c(Oc2cc(I)c(O)c(I)c2)c(I)c1)C(=O)[O-]	107.352325	10	["Rxn000366-m", "Rxn002727-k", "Rxn004082-m", "Rxn004097-m", "Rxn004099-m", "Rxn004102-m", "Rxn004104-m", "Rxn004106-m", "Rxn007496-k", "Rxn018394-m"]	MetaCyc:L-THYROXINE	["L-THYROXINE"]	["58448"]	["C01829"]	[]	["MNXM114114"]	["25201348"]	""
Met000671-m	["lanosterol", "4,4,14alpha-trimethyl-5alpha-cholesta-8,24-dien-3beta-ol"]	C30H50O	426.72	CC(C)=CCC[C@@H](C)[C@H]1CC[C@@]2(C)C3=C(CC[C@]12C)[C@@]1(C)CC[C@H](O)C(C)(C)[C@H]1CC3	546.2961	13	["Rxn003123-m", "Rxn007962-m", "Rxn007963-m", "Rxn011133-k", "Rxn012468-m", "Rxn012471-m", "Rxn017652-m", "Rxn017822-m", "Rxn017870-m", "Rxn022140-r", "Rxn022188-r", "Rxn022200-r", "Rxn040988-r"]	MetaCyc:LANOSTEROL	["LANOSTEROL"]	["16521"]	["C01724"]	[]	["MNXM482"]	["246983"]	""
Met000672-m	["a tRNALeu", "TRNA(LEU)"]	""	""	*OP(=O)([O-])OC[C@H]1O[C@@H](n2ccc(N)nc2=O)[C@H](O)[C@@H]1OP(=O)([O-])OC[C@H]1O[C@@H](n2ccc(N)nc2=O)[C@H](O)[C@@H]1OP(=O)([O-])OC[C@H]1O[C@@H](n2cnc3c(N)ncnc32)[C@H](O)[C@@H]1O	""	8	["Rxn003128-m", "Rxn003133-m", "Rxn005291-m", "Rxn007250-m", "Rxn010374-m", "Rxn010424-m", "Rxn010425-m", "Rxn018106-m"]	MetaCyc:LEU-tRNAs	["LEU-tRNAs"]	["29169"]	["C01645"]	["trnaleu"]	["MNXM90880"]	[]	""
Met000673-m	["(R)-lipoate", "alpha-liponic acid", "5-(1,2-dithiolan-3-yl)-pentanoate", "lipoic acid", "6,8-thioctic acid", "6,8-thioctate", "D-thioctic acid", "D-thioctate"]	C8H13O2S2	205.31	O=C([O-])CCCC[C@@H]1CCSS1	69.232506	10	["Rxn006146-m", "Rxn009743-m", "Rxn010813-m", "Rxn010815-m", "Rxn011242-k", "Rxn011258-k", "Rxn014623-m", "Rxn015483-m", "Rxn016547-m", "Rxn035180-r"]	MetaCyc:LIPOIC-ACID	["LIPOIC-ACID"]	["83088"]	["C16241"]	[]	["MNXM1484"]	["1549144"]	""
Met000674-m	["a long-chain fatty alcohol", "a fatty alcohol"]	""	""	*CCCCCCCCCCCCCO	""	8	["Rxn000568-m", "Rxn002018-m", "Rxn003162-m", "Rxn006369-m", "Rxn014341-m", "Rxn014342-m", "Rxn016000-m", "Rxn019102-m"]	MetaCyc:Long-chain-alcohols	["Long-chain-alcohols"]	["17135"]	["C00339"]	[]	["MNXM185"]	[]	""
Met000675-m	["maltohexaose"]	C36H62O31	990.87	OC[C@H]1O[C@H](O[C@@H]2[C@@H](CO)O[C@H](O[C@@H]3[C@@H](CO)O[C@H](O[C@@H]4[C@@H](CO)O[C@H](O[C@@H]5[C@@H](CO)O[C@H](O[C@@H]6[C@@H](CO)OC(O)[C@H](O)[C@H]6O)[C@H](O)[C@H]5O)[C@H](O)[C@H]4O)[C@H](O)[C@H]3O)[C@H](O)[C@H]2O)[C@H](O)[C@@H](O)[C@@H]1O	-373.87057	15	["Rxn001193-m", "Rxn003210-m", "Rxn007201-m", "Rxn007219-m", "Rxn007220-m", "Rxn007222-m", "Rxn007223-m", "Rxn016787-m", "Rxn018364-r", "Rxn018368-r", "Rxn018380-r", "Rxn018384-r", "Rxn018424-r", "Rxn018428-r", "Rxn047872-r"]	MetaCyc:MALTOHEXAOSE	["MALTOHEXAOSE"]	["143182"]	["C01936"]	["malthx"]	["MNXM1317"]	["439606"]	""
Met000676-m	["5,10-methylene-tetrahydromethanopterin", "N5,N10-methylene-5,6,7,8-tetrahydromethanopterin", "5,10-methylene-5,6,7,8-tetrahydromethanopterin", "methylene-H4MPT", "5,10-methylene-H4MPT", "N5,N10-methylenetetrahydromethanopterin"]	C31H42N6O16P	785.68	C[C@@H]1Nc2nc(N)[nH]c(=O)c2N2CN(c3ccc(C[C@H](O)[C@H](O)[C@H](O)CO[C@H]4O[C@H](COP(=O)([O-])O[C@@H](CCC(=O)[O-])C(=O)[O-])[C@@H](O)[C@H]4O)cc3)[C@H](C)[C@@H]12	-143.7015	9	["Rxn000332-m", "Rxn002913-m", "Rxn003255-m", "Rxn008395-m", "Rxn008479-m", "Rxn014203-m", "Rxn014204-m", "Rxn018377-m", "Rxn035568-r"]	MetaCyc:METHYLENETETRAHYDROMETHANOPTERIN	["METHYLENETETRAHYDROMETHANOPTERIN"]	["57818"]	["C04377"]	[]	["MNXM667"]	["135440066"]	""
Met000677-m	["N2", "nitrogen molecule", "nitrogen"]	N2	28.013	N#N	4.5	13	["Rxn000346-m", "Rxn002373-k", "Rxn003393-m", "Rxn003394-m", "Rxn004869-m", "Rxn005394-m", "Rxn006620-m", "Rxn006623-m", "Rxn008328-k", "Rxn008329-k", "Rxn008694-k", "Rxn011751-m", "Rxn021984-r"]	MetaCyc:NITROGEN-MOLECULE	["NITROGEN-MOLECULE"]	["17997"]	["C00697"]	[]	["MNXM724"]	["947"]	""
Met000678-m	["an oxidized azurin", "azurinox"]	Cu	63.546	[Cu+2]	""	13	["Rxn000226-m", "Rxn000265-m", "Rxn000664-k", "Rxn002088-m", "Rxn002262-k", "Rxn004722-m", "Rxn008577-m", "Rxn008908-m", "Rxn008909-m", "Rxn010039-k", "Rxn010953-k", "Rxn010954-k", "Rxn011811-m"]	MetaCyc:Oxidized-Azurins	["Oxidized-Azurins"]	["7833"]	["C05357"]	[]	["MNXM8976"]	[]	""
Met000679-m	["prostaglandin H2", "(5Z, 13E)-(15S)-9alpha,11alpha-epidioxy-15-hydroxyprosta-5,13-dienoate", "(5Z,13E)-(15S)-9alpha,11alpha-epidioxy-15-hydroxyprosta-5,13-dienoate", "(5Z,9alpha,11alpha,13E,15S)-9,11-epidioxy-15-hydroxy-prosta-5,13-dienoate"]	C20H31O5	351.46	CCCCC[C@H](O)/C=C/[C@H]1[C@H]2C[C@H](OO2)[C@@H]1C/C=C\CCCC(=O)[O-]	199.46266	13	["Rxn001907-k", "Rxn003614-m", "Rxn003615-m", "Rxn003617-m", "Rxn003618-m", "Rxn005386-m", "Rxn009315-m", "Rxn013372-m", "Rxn018385-m", "Rxn031116-r", "Rxn033800-r", "Rxn037096-r", "Rxn037228-r"]	MetaCyc:PROSTAGLANDIN-H2	["PROSTAGLANDIN-H2"]	["57405"]	["C00427"]	[]	["MNXM262"]	["45266618"]	""
Met000680-m	["a [protein]-L-asparagine"]	""	""	*N[C@@H](CC(N)=O)C(*)=O	""	8	["Rxn000596-m", "Rxn000712-m", "Rxn006358-m", "Rxn009223-m", "Rxn009245-m", "Rxn009395-m", "Rxn009396-m", "Rxn009532-m"]	MetaCyc:Protein-L-Asparagine	["Protein-L-Asparagine"]	[]	["C03021"]	[]	["MNXM7711"]	[]	""
Met000681-m	["a protein with a disulfide bond", "a protein with oxidized disulfide bonds"]	""	""	*N[C@H]1CSSC[C@@H](C(*)=O)N*NC1=O	""	8	["Rxn000106-m", "Rxn000333-m", "Rxn000364-m", "Rxn002564-m", "Rxn003597-m", "Rxn012049-m", "Rxn012304-m", "Rxn017216-m"]	MetaCyc:Protein-Ox-Disulfides	["Protein-Ox-Disulfides"]	[]	[]	[]	["MNXM12786"]	[]	""
Met000682-m	["a [protein]-Npi-phospho-L-histidine", "a [protein]-N-phosphohistidine"]	""	""	*N[C@@H](Cc1cncn1P(=O)([O-])[O-])C(*)=O	""	8	["Rxn000834-m", "Rxn008289-m", "Rxn008290-m", "Rxn008291-m", "Rxn008292-m", "Rxn009747-m", "Rxn009876-m", "Rxn009877-m"]	MetaCyc:Protein-pi-phospho-L-histidines	["Protein-pi-phospho-L-histidines"]	[]	[]	[]	["MNXM31974"]	[]	""
Met000683-m	["L-quinate", "(-)-quinic acid", "(-)-quinate", "(1S,3R,4S,5R)-1,3,4,5-tetrahydroxycyclohexanecarboxylate"]	C7H11O6	191.16	O=C([O-])[C@]1(O)C[C@@H](O)[C@@H](O)[C@H](O)C1	-108.37975	10	["Rxn000108-m", "Rxn000578-m", "Rxn000579-m", "Rxn002296-m", "Rxn003688-m", "Rxn008216-r", "Rxn008217-k", "Rxn012792-m", "Rxn014192-m", "Rxn014195-m"]	MetaCyc:QUINATE	["QUINATE"]	["29751"]	["C00296"]	[]	["MNXM474"]	["1560034"]	""
Met000684-m	["a quinone", "quinone"]	""	""	*C1=C(*)C(=O)C(*)=C(*)C1=O	""	8	["Rxn000108-m", "Rxn000117-m", "Rxn000225-m", "Rxn000362-m", "Rxn003682-m", "Rxn004639-m", "Rxn017048-m", "Rxn018245-m"]	MetaCyc:Quinones	["Quinones"]	["36141"]	["C15602"]	[]	["MNXM2499"]	[]	""
Met000685-m	["(R)-2-hydroxyglutarate", "(R)-2-hydroxyglutaric acid", "(R)-2-hydroxypentanedioic acid", "D-2-hydroxyglutarate"]	C5H6O5	146.1	O=C([O-])CC[C@@H](O)C(=O)[O-]	-139.00153	11	["Rxn002972-m", "Rxn003066-m", "Rxn004274-m", "Rxn007230-m", "Rxn007780-m", "Rxn010434-k", "Rxn010903-m", "Rxn010904-m", "Rxn013508-m", "Rxn039552-r", "Rxn045420-r"]	MetaCyc:R-2-HYDROXYGLUTARATE	["R-2-HYDROXYGLUTARATE"]	["15801"]	["C01087"]	[]	["MNXM267"]	["5460200"]	""
Met000686-m	["an organic molecule", "an organic compound"]	""	""	*[H]	""	8	["Rxn002293-m", "Rxn004716-m", "Rxn004724-m", "Rxn005154-m", "Rxn005155-m", "Rxn005157-m", "Rxn005797-m", "Rxn019061-m"]	MetaCyc:RH-Group	["RH-Group"]	["72695"]	[]	[]	["MNXM159039"]	[]	""
Met000687-m	["a reduced azurin", "azurinred"]	Cu	64.554	[Cu+]	""	13	["Rxn000226-m", "Rxn000265-m", "Rxn000664-k", "Rxn002088-m", "Rxn002262-k", "Rxn004722-m", "Rxn008577-m", "Rxn008908-m", "Rxn008909-m", "Rxn010039-k", "Rxn010953-k", "Rxn010954-k", "Rxn011811-m"]	MetaCyc:Reduced-Azurins	["Reduced-Azurins"]	["8787"]	["C05358"]	[]	["MNXM9085"]	[]	""
Met000688-m	["a single stranded DNA", "an ssDNA"]	""	""	*O[C@H]1C[C@H](*)O[C@@H]1COP(=O)([O-])O[C@H]1C[C@H](*)O[C@@H]1COP(=O)([O-])O[C@H]1C[C@H](*)O[C@@H]1COP(=O)([O-])O*	""	8	["Rxn000985-m", "Rxn000986-m", "Rxn001004-m", "Rxn004551-m", "Rxn012408-m", "Rxn016723-m", "Rxn016747-m", "Rxn016749-m"]	MetaCyc:Single-Stranded-DNAs	["Single-Stranded-DNAs"]	["9160"]	[]	[]	["MNXM82158"]	[]	""
Met000689-m	["ubiquinol-6", "ubiquinol", "ubiquinol(30)", "reduced ubiquinone", "dihydroubiquinone"]	C39H60O4	592.9	COc1c(O)c(C)c(C/C=C(/C)CC/C=C(/C)CC/C=C(/C)CC/C=C(/C)CC/C=C(/C)CCC=C(C)C)c(O)c1OC	680.8872	8	["Rxn000328-m", "Rxn004875-m", "Rxn016832-m", "Rxn016843-m", "Rxn016871-m", "Rxn017646-m", "Rxn017649-m", "Rxn018296-m"]	MetaCyc:UBIQUINOL-30	["UBIQUINOL-30"]	["52970"]	[]	[]	["MNXM5319"]	["5813154"]	""
Met000691-m	["2-O-D-alanyl-1-O-phosphatidylglycerol", "PG-D-Ala"]	""	""	*C(=O)OC[C@H](COP(=O)([O-])OC[C@H](CO)OC(=O)[C@@H](C)[NH3+])OC(*)=O	""	7	["Rxn001807-m", "Rxn001821-m", "Rxn010526-m", "Rxn010531-m", "Rxn010550-m", "Rxn010560-m", "Rxn010642-m"]	MetaCyc:1-Phosphatidyl-2-O-D-Ala-Glycerol	["1-Phosphatidyl-2-O-D-Ala-Glycerol"]	[]	[]	[]	["MNXM162737"]	[]	""
Met000692-m	["1,5-anhydro-D-fructose", "1,5-anhydro-D-arabino-hex-2-ulose", "(4S,5S,6R)-4,5-dihydroxy-6-(hydroxymethyl)dihydro-2H-pyran-3(4H)-one", "(4S,5S,6R)-4,5-dihydroxy-6-(hydroxymethyl)oxan-3-one"]	C6H10O5	162.14	O=C1CO[C@H](CO)[C@@H](O)[C@@H]1O	-69.16881	7	["Rxn000064-m", "Rxn000082-m", "Rxn001687-m", "Rxn001700-m", "Rxn007233-m", "Rxn009257-m", "Rxn011351-m"]	MetaCyc:15-ANHYDRO-D-FRUCTOSE	["15-ANHYDRO-D-FRUCTOSE"]	["16715"]	["C06485"]	[]	["MNXM1060"]	["126517"]	""
Met000693-m	["17-alpha-hydroxyprogesterone", "17alpha-hydroxy-progesterone", "17alpha-Hydroxy-4-pregnene-3,20-dione", "Pregn-4-ene-3,20-dione-17-ol"]	C21H30O3	330.47	CC(=O)[C@@]1(O)CC[C@H]2[C@@H]3CCC4=CC(=O)CC[C@]4(C)[C@H]3CC[C@@]21C	253.42361	11	["Rxn000022-m", "Rxn001675-m", "Rxn002829-k", "Rxn002830-k", "Rxn007489-k", "Rxn014150-m", "Rxn014878-m", "Rxn017903-m", "Rxn017906-m", "Rxn017907-m", "Rxn041544-r"]	MetaCyc:17-ALPHA-HYDROXYPROGESTERONE	["17-ALPHA-HYDROXYPROGESTERONE"]	["17252"]	["C01176"]	[]	["MNXM347"]	["6238"]	""
Met000694-m	["a 2-acyl-1-lyso-phosphatidylethanolamine", "2-acyl-GPE", "O-(2-acyl-sn-glycero-3-phospho)-ethanolamine", "a 2-acyl-1-lyso-sn-glycero-3-phosphoethanolamine", "a 2-acyl-sn-glycero-3-phosphoethanolamine"]	""	""	*C(=O)O[C@H](CO)COP(=O)([O-])OCC[NH3+]	""	8	["Rxn001726-k", "Rxn001939-m", "Rxn002903-k", "Rxn011723-m", "Rxn012142-m", "Rxn013165-m", "Rxn017063-m", "Rxn017142-m"]	MetaCyc:2-ACYL-GPE	["2-ACYL-GPE"]	["28936"]	["C05973"]	[]	["MNXM101606"]	[]	""
Met000695-m	["anthraniloyl-CoA", "anthranilyl-CoA", "anthranilate-CoA", "2-aminobenzoyl-CoA"]	C28H37N8O17P3S	882.62	CC(C)(COP(=O)([O-])OP(=O)([O-])OC[C@H]1O[C@@H](n2cnc3c(N)ncnc32)[C@H](O)[C@@H]1OP(=O)([O-])[O-])[C@@H](O)C(=O)NCCC(=O)NCCSC(=O)c1ccccc1N	-438.29053	8	["Rxn002041-m", "Rxn002051-m", "Rxn002075-m", "Rxn007700-m", "Rxn007856-m", "Rxn010262-m", "Rxn010263-m", "Rxn010869-k"]	MetaCyc:2-AMINOBENZOYL-COA	["2-AMINOBENZOYL-COA"]	["57331"]	["C02247"]	[]	["MNXM1182"]	["46173565"]	""
Met000696-m	["phylloquinone", "2-methyl-3-phytyl-1,4-naphthoquinone", "phytonadione", "phytomenadione", "3-phytylmenadione", "vitamin K1"]	C31H46O2	450.7	CC1=C(C/C=C(/C)CCC[C@H](C)CCC[C@H](C)CCCC(C)C)C(=O)c2ccccc2C1=O	480.78256	8	["Rxn000106-m", "Rxn000213-m", "Rxn003254-k", "Rxn008195-m", "Rxn012047-m", "Rxn012048-m", "Rxn012049-m", "Rxn012061-m"]	MetaCyc:2-METHYL-3-PHYTYL-14-NAPHTHOQUINONE	["2-METHYL-3-PHYTYL-14-NAPHTHOQUINONE"]	["18067"]	["C02059"]	[]	["MNXM1155"]	["5284607"]	""
Met000697-m	["3-dehydroshikimate", "3-dehydroshikimic acid", "5-dehydroshikimic acid", "5-dehydroshikimate"]	C7H7O5	171.13	O=C([O-])C1=CC(=O)[C@@H](O)[C@H](O)C1	-106.394226	7	["Rxn000924-m", "Rxn002508-m", "Rxn004587-m", "Rxn005395-m", "Rxn012793-m", "Rxn018243-m", "Rxn018245-m"]	MetaCyc:3-DEHYDRO-SHIKIMATE	["3-DEHYDRO-SHIKIMATE"]	["16630"]	["C02637"]	["3dhsk"]	["MNXM611"]	["5460360"]	""
Met000698-m	["(2R)-2-hydroxy-2-(indol-3-yl)acetaldehyde", "2-hydroxy-2-(1H-indol-3-yl)acetaldehyde", "3-indoleglycol aldehyde", "indole-3-glycol aldehyde", "(indol-3-yl)glycolaldehyde"]	C10H9NO2	175.19	O=C[C@H](O)c1c[nH]c2ccccc12	61.401093	7	["Rxn013983-m", "Rxn013991-m", "Rxn014475-m", "Rxn014477-m", "Rxn014479-m", "Rxn014481-m", "Rxn019006-m"]	MetaCyc:3-INDOLYLGLYCOLALDEHYDE	["3-INDOLYLGLYCOLALDEHYDE"]	["15976"]	["C03230"]	[]	["MNXM2936"]	["154586093"]	""
Met000699-m	["a 2,3,4-saturated 3-oxoacyl-CoA", "a 2,3,4-saturated beta-ketoacyl-CoA", "a 2,3,4-saturated 3-ketoacyl-CoA"]	""	""	*CC(=O)CC(=O)SCCNC(=O)CCNC(=O)[C@H](O)C(C)(C)COP(=O)([O-])OP(=O)([O-])OC[C@H]1O[C@@H](n2cnc3c(N)ncnc32)[C@H](O)[C@@H]1OP(=O)([O-])[O-]	""	7	["Rxn000951-m", "Rxn003062-m", "Rxn003427-m", "Rxn006334-m", "Rxn006357-m", "Rxn008842-m", "Rxn017933-m"]	MetaCyc:3-KETOACYL-COA	["3-KETOACYL-COA"]	["15489"]	["C00264"]	[]	["MNXM1310"]	[]	""
Met000700-m	["3-methylxanthine"]	C6H6N4O2	166.14	Cn1c(=O)[nH]c(=O)c2[nH]cnc21	7.237721	9	["Rxn004913-m", "Rxn004914-m", "Rxn006208-m", "Rxn006209-m", "Rxn006214-m", "Rxn006949-k", "Rxn006950-k", "Rxn014740-m", "Rxn014741-m"]	MetaCyc:3-METHYLXANTHINE	["3-METHYLXANTHINE"]	["62207"]	["C16357"]	[]	["MNXM1890"]	["70639"]	""
Met000701-m	["4-hydroxybutanoyl-CoA", "4-hydroxybutyryl-CoA"]	C25H38N7O18P3S	849.59	CC(C)(COP(=O)([O-])OP(=O)([O-])OC[C@H]1O[C@@H](n2cnc3c(N)ncnc32)[C@H](O)[C@@H]1OP(=O)([O-])[O-])[C@@H](O)C(=O)NCCC(=O)NCCSC(=O)CCCO	-498.76944	8	["Rxn005779-m", "Rxn010859-m", "Rxn010863-m", "Rxn012759-m", "Rxn015672-m", "Rxn015673-m", "Rxn015829-m", "Rxn047108-r"]	MetaCyc:4-HYDROXY-BUTYRYL-COA	["4-HYDROXY-BUTYRYL-COA"]	["58574"]	["C11062"]	[]	["MNXM2334"]	["45266688"]	""
Met000702-m	["a 4a-hydroxytetrahydropteridine"]	""	""	*CC(O)C(O)[C@H]1CNC2=NC(N)=NC(=O)[C@]2(O)N1	""	7	["Rxn002845-m", "Rxn003216-m", "Rxn006601-m", "Rxn007155-m", "Rxn017975-m", "Rxn019008-m", "Rxn019023-m"]	MetaCyc:4a-Hydroxytetrahydroopteridines	["4a-Hydroxytetrahydroopteridines"]	[]	[]	[]	[]	[]	""
Met000703-m	["a 5,10-methenyltetrahydrofolate", "a 5,10-methenyl-THF"]	""	""	*C(=O)CC[C@H](NC(=O)c1ccc(N2C=[N+]3c4c(nc(N)[nH]c4=O)NC[C@H]3C2)cc1)C(=O)[O-]	""	7	["Rxn000312-m", "Rxn001735-m", "Rxn001754-m", "Rxn003256-m", "Rxn003273-m", "Rxn014547-m", "Rxn017977-m"]	MetaCyc:5-10-METHENYL-THF-GLU-N	["5-10-METHENYL-THF-GLU-N"]	[]	[]	[]	["MNXM146117"]	[]	""
Met000704-m	["5-aminopentanoate", "5-aminovalerate", "delta-aminovalerate", "delta-amino-valeric acid", "5-aminopentanoic acid", "5-aminovaleric acid", "delta-aminovaleric acid", "delta-amino-N-valeric acid", "delta-amino-N-valerate"]	C5H11NO2	117.15	[NH3+]CCCCC(=O)[O-]	30.112318	6	["Rxn000268-m", "Rxn001752-m", "Rxn002067-m", "Rxn015137-m", "Rxn017242-m", "Rxn019089-m"]	MetaCyc:5-AMINOPENTANOATE	["5-AMINOPENTANOATE"]	["356010"]	["C00431"]	[]	["MNXM792"]	["6992101"]	""
Met000705-m	["5-dehydro-4-deoxy-D-glucarate", "3-deoxy-2-keto-L-threo-hexarate", "5-keto-4-deoxy-D-glucarate", "KDG", "3-deoxy-L-threo-hex-2-ulosarate", "GLR", "KGR", "5-KDG", "3-deoxy-(L)-threo-2-hexulosarate", "(2R,3S)-2,3-dihydroxy-5-oxohexanedioate", "2-keto-L-threo-4,5-dihydroxyadipate"]	C6H6O7	190.11	O=C([O-])C(=O)C[C@H](O)[C@@H](O)C(=O)[O-]	-202.9815	7	["Rxn001688-m", "Rxn002706-m", "Rxn002764-m", "Rxn003052-m", "Rxn008625-m", "Rxn008629-m", "Rxn008921-m"]	MetaCyc:5-KETO-4-DEOXY-D-GLUCARATE	["5-KETO-4-DEOXY-D-GLUCARATE"]	["42819"]	["C00679"]	["5dh4dglc"]	["MNXM854"]	["5288442"]	""
Met000707-m	["a 5,6,7,8-tetrahydropteridine", "a tetrahydropteridine"]	""	""	*CC(O)C(O)[C@H]1CNC2=NC(N)=NC(=O)C2N1	130.67897	7	["Rxn000321-m", "Rxn002845-m", "Rxn003216-m", "Rxn006601-m", "Rxn017975-m", "Rxn019008-m", "Rxn019023-m"]	MetaCyc:5678-TETRAHYDROPTERIDINE	["5678-TETRAHYDROPTERIDINE"]	["28889"]	["C05650"]	[]	["MNXM3185"]	["156"]	""
Met000708-m	["(5Z,8Z,11Z,14Z,17Z)-icosapentaenoate", "(5Z,8Z,11Z,14Z,17Z)-icosa-5,8,11,14,17-pentaenoate", "timnodonic acid", "(5Z,8Z,11Z,14Z,17Z)-eicosapentaenoate", "(5Z,8Z,11Z,14Z,17Z)-icosapentaenoic acid", "EPA"]	C20H29O2	301.45	CC/C=C\C/C=C\C/C=C\C/C=C\C/C=C\CCCC(=O)[O-]	351.76044	27	["Rxn001777-m", "Rxn006098-m", "Rxn006488-m", "Rxn006489-m", "Rxn008848-m", "Rxn017942-m", "Rxn018038-m", "Rxn024124-r", "Rxn028312-r", "Rxn028316-r", "Rxn028320-r", "Rxn028324-r", "Rxn028328-r", "Rxn029868-r", "Rxn037156-r", "Rxn037284-r", "Rxn037288-r", "Rxn038560-r", "Rxn038564-r", "Rxn038808-r", "Rxn039208-r", "Rxn039692-r", "Rxn039768-r", "Rxn040516-r", "Rxn040520-r", "Rxn040524-r", "Rxn0505…	MetaCyc:5Z8Z11Z14Z17Z-EICOSAPENTAENOATE	["5Z8Z11Z14Z17Z-EICOSAPENTAENOATE"]	["58562"]	["C06428"]	[]	["MNXM2801"]	["25245749"]	""
Met000709-m	["7-methylxanthine", "heteroxanthine", "3,7-dihydro-7-methyl-1H-purine-2,6-dione"]	C6H6N4O2	166.14	Cn1cnc2[nH]c(=O)[nH]c(=O)c21	7.237721	7	["Rxn004885-m", "Rxn004886-m", "Rxn004887-m", "Rxn004890-m", "Rxn014735-m", "Rxn014736-m", "Rxn014738-m"]	MetaCyc:7-METHYLXANTHINE	["7-METHYLXANTHINE"]	["48991"]	["C16353"]	[]	["MNXM628"]	["68374"]	""
Met000710-m	["adenosylcobinamide", "AdoCbi"]	C58H84N16O11Co	1240.3	CC1=C2[N+]3=C(C=C4[N+]5=C(C(C)=C6N7[C@H]([C@H](CC(N)=O)[C@@]6(C)CCC(=O)NC[C@@H](C)O)[C@]6(C)[N+](=C1[C@@H](CCC(N)=O)[C@]6(C)CC(N)=O)[Co-2]753C[C@H]1O[C@@H](n3cnc5c(N)ncnc53)[C@H](O)[C@@H]1O)[C@@H](CCC(N)=O)C4(C)C)[C@@H](CCC(N)=O)[C@]2(C)CC(N)=O	642.7731	7	["Rxn000801-m", "Rxn001816-m", "Rxn002206-m", "Rxn002344-m", "Rxn003794-m", "Rxn007037-m", "Rxn011749-m"]	MetaCyc:ADENOSYLCOBINAMIDE	["ADENOSYLCOBINAMIDE"]	["2480"]	["C06508"]	["adocbi"]	["MNXM90790"]	["70678548"]	""
Met000711-m	["all-trans-heptaprenyl diphosphate"]	C35H57O7P2	651.78	CC(C)=CCC/C(C)=C\CC/C(C)=C\CC/C(C)=C\CC/C(C)=C\CC/C(C)=C\CC/C(C)=C\COP(=O)([O-])OP(=O)([O-])[O-]	312.0053	9	["Rxn004773-k", "Rxn004842-m", "Rxn006407-m", "Rxn010687-k", "Rxn011414-m", "Rxn013310-m", "Rxn015896-m", "Rxn015924-m", "Rxn018407-m"]	MetaCyc:ALL-TRANS-HEPTAPRENYL-DIPHOSPHATE	["ALL-TRANS-HEPTAPRENYL-DIPHOSPHATE"]	["58206"]	["C04216"]	[]	["MNXM1722"]	["25245257"]	""
Met000712-m	["all-trans-hexaprenyl diphosphate", "hexaprenyl-diphosphate"]	C30H49O7P2	583.66	CC(C)=CCC/C(C)=C\CC/C(C)=C\CC/C(C)=C\CC/C(C)=C\CC/C(C)=C\COP(=O)([O-])OP(=O)([O-])[O-]	201.7464	7	["Rxn004865-m", "Rxn007228-m", "Rxn007761-m", "Rxn011413-m", "Rxn015756-m", "Rxn015920-m", "Rxn018410-m"]	MetaCyc:ALL-TRANS-HEXAPRENYL-DIPHOSPHATE	["ALL-TRANS-HEXAPRENYL-DIPHOSPHATE"]	["58179"]	["C01230"]	[]	["MNXM1067"]	["25246217"]	""
Met000713-m	["geranylfarnesyl diphosphate", "GFPP", "geranylfarnesyl-PP", "geranylfarnesyl-diphosphate", "all-trans-pentaprenyl diphosphate", "2,6,10,14-trans-pentaprenyl diphosphate", "(2E,6E,10E,14E)-geranylfarnesyl diphosphate", "all-trans-geranylfarnesyl diphosphate"]	C25H41O7P2	515.54	CC(C)=CCC/C(C)=C\CC/C(C)=C\CC/C(C)=C\CC/C(C)=C\COP(=O)([O-])OP(=O)([O-])[O-]	91.48741	8	["Rxn008223-m", "Rxn009702-m", "Rxn009774-m", "Rxn010989-m", "Rxn011295-m", "Rxn011412-m", "Rxn015616-m", "Rxn043692-r"]	MetaCyc:ALL-TRANS-PENTAPRENYL-DIPHOSPHATE	["ALL-TRANS-PENTAPRENYL-DIPHOSPHATE"]	["57907"]	["C04217"]	[]	["MNXM2210"]	["25244051"]	""
Met000714-m	["alpha-D-galactopyranose", "6-(hydroxymethyl)tetrahydropyran-2,3,4,5-tetraol", "alpha-D-galactose"]	C6H12O6	180.16	OC[C@H]1O[C@H](O)[C@H](O)[C@@H](O)[C@H]1O	-95.02656	8	["Rxn002006-m", "Rxn002710-m", "Rxn003077-k", "Rxn004879-m", "Rxn004880-m", "Rxn005361-m", "Rxn007993-m", "Rxn010303-m"]	MetaCyc:ALPHA-D-GALACTOSE	["ALPHA-D-GALACTOSE"]	["28061"]	["C00984"]	[]	[]	["439357"]	""
Met000715-m	["6-(hydroxymethyl)-7,8-dihydropterin", "2-amino-6-(hydroxymethyl)-7,8-dihydropteridin-4(3H)-one", "2-amino-6-(hydroxymethyl)-7,8-dihydropteridin-4-one"]	C7H9N5O2	195.18	Nc1nc2c(c(=O)[nH]1)N=C(CO)CN2	51.070095	7	["Rxn002914-m", "Rxn002917-m", "Rxn004306-m", "Rxn007171-m", "Rxn008479-m", "Rxn010854-m", "Rxn010855-m"]	MetaCyc:AMINO-OH-HYDROXYMETHYL-DIHYDROPTERIDINE	["AMINO-OH-HYDROXYMETHYL-DIHYDROPTERIDINE"]	["44841"]	["C01300"]	["6hmhpt"]	["MNXM937"]	["135398568"]	""
Met000716-m	["a type 2 histo-blood group antigen precursor disaccharide", "an N-acetyllactosaminyl-R", "a beta-D-galactosyl-(1,4)-N-acetyl-beta-D-glucosaminyl-R", "a beta-D-galactosyl-(1->4)-N-acetyl-beta-D-glucosaminyl-R"]	""	""	*O[C@@H]1O[C@H](CO)[C@@H](O[C@@H]2O[C@H](CO)[C@H](O)[C@H](O)[C@H]2O)[C@H](O)[C@H]1NC(C)=O	""	7	["Rxn000619-m", "Rxn000621-m", "Rxn000689-m", "Rxn000731-m", "Rxn002719-m", "Rxn008080-m", "Rxn010731-m"]	MetaCyc:B-Gal-14-NacGlc-R	["B-Gal-14-NacGlc-R"]	["12357"]	["C00694"]	[]	["MNXM7120"]	[]	""
Met000717-m	["a holo [BryP acyl-carrier protein]"]	""	""	*N[C@@H](COP(=O)([O-])OCC(C)(C)[C@@H](O)C(=O)NCCC(=O)NCCS)C(*)=O	""	7	["Rxn012773-m", "Rxn012778-m", "Rxn012783-m", "Rxn012784-m", "Rxn012785-m", "Rxn012786-m", "Rxn012791-m"]	MetaCyc:BryP-ACP	["BryP-ACP"]	[]	[]	[]	[]	[]	""
Met000719-m	["chlorophyll a", "chlorophyll a (phytol)"]	C55H71N4O5Mg	892.5	C=Cc1c(C)c2n3c1/C=C1\N=C(/C=c4/c(C)c5c(n4[Mg]3)=C(C3=N/C(=C\2)[C@@H](C)[C@@H]3CCC(=O)OC/C=C(\C)CCC[C@H](C)CCC[C@H](C)CCCC(C)C)[C@@H](C(=O)OC)C5=O)C(CC)=C1C	760.4776	9	["Rxn005403-k", "Rxn007548-k", "Rxn010004-m", "Rxn010065-m", "Rxn014781-m", "Rxn014790-m", "Rxn014818-m", "Rxn015243-m", "Rxn017414-m"]	MetaCyc:CHLOROPHYLL-A	["CHLOROPHYLL-A"]	["58416"]	["C05306"]	[]	["MNXM46466"]	["122706195"]	""
Met000720-m	["digitoxigenin", "Cerberigenin", "echujetin", "evonogenin", "thevetigenin"]	C23H34O4	374.52	C[C@]12CC[C@H](O)C[C@H]1CC[C@@H]1[C@@H]2CC[C@]2(C)[C@@H](C3=CC(=O)OC3)CC[C@]12O	232.43811	7	["Rxn013205-m", "Rxn013209-m", "Rxn013221-m", "Rxn016393-m", "Rxn016394-m", "Rxn016396-m", "Rxn016398-m"]	MetaCyc:CPD-10537	["CPD-10537"]	["42219"]	[]	[]	["MNXM50693"]	["4369270"]	""
Met000721-m	["a 1-phosphatidyl-1D-myo-inositol 4-phosphate", "phosphatidylinositol-4-phosphate", "PtdIns4P"]	""	""	*C(=O)OC[C@H](COP(=O)([O-])O[C@@H]1[C@H](O)[C@H](O)[C@@H](OP(=O)([O-])[O-])[C@H](O)[C@H]1O)OC(*)=O	""	8	["Rxn000013-m", "Rxn000800-m", "Rxn000807-m", "Rxn003541-m", "Rxn004383-m", "Rxn004395-m", "Rxn006404-m", "Rxn010519-k"]	MetaCyc:CPD-1108	["CPD-1108"]	["17526"]	["C01277"]	[]	["MNXM122"]	["24755482"]	""
Met000722-m	["(L-cysteinyl)adenylate", "L-cysteine-AMP", "L-cysteinyl-adenylate"]	C13H19N6O8PS	450.36	Nc1ncnc2c1ncn2[C@@H]1O[C@H](COP(=O)([O-])OC(=O)[C@@H]([NH3+])CS)[C@@H](O)[C@H]1O	-136.64772	7	["Rxn004534-m", "Rxn004535-m", "Rxn004541-m", "Rxn011862-m", "Rxn013354-m", "Rxn013363-m", "Rxn013902-m"]	MetaCyc:CPD-12085	["CPD-12085"]	["144924"]	[]	[]	["MNXM7232"]	["123131569"]	""
Met000723-m	["UDP-beta-L-arabinopyranose"]	C14H20N2O16P2	534.26	O=c1ccn([C@@H]2O[C@H](COP(=O)([O-])OP(=O)([O-])O[C@H]3OC[C@H](O)[C@H](O)[C@H]3O)[C@@H](O)[C@H]2O)c(=O)[nH]1	-549.1659	7	["Rxn000721-m", "Rxn004920-m", "Rxn014687-m", "Rxn014688-m", "Rxn015830-m", "Rxn019032-m", "Rxn019033-m"]	MetaCyc:CPD-12513	["CPD-12513"]	["61457"]	[]	[]	[]	["25246220"]	""
Met000724-m	["(13E)-8alpha-hydroxylabd-13-en-15-yl diphosphate", "(13E)-8alpha-hydroxylabd-13-en-15-yl diphosphate", "8-hydroxycopalyl diphosphate"]	C20H35O8P2	465.44	C/C(=C\COP(=O)([O-])OP(=O)([O-])[O-])CC[C@@H]1[C@@]2(C)CCCC(C)(C)[C@H]2CC[C@@]1(C)O	-97.91929	7	["Rxn005112-m", "Rxn005113-m", "Rxn005114-m", "Rxn005115-m", "Rxn006777-m", "Rxn016105-m", "Rxn017347-m"]	MetaCyc:CPD-12745	["CPD-12745"]	["64283"]	["C20270"]	[]	["MNXM4530"]	["56927957"]	""
[truncated: 19,524 more rows]

## Sheet: Reaction (KndPad)
Entry	Names	Definition	Equation	Coefficient	Compound	SMILES	SMILES Equation	Atom/Bond Number	Delta Gibbs(kcal/mol)	EC Number	Enzymes	Pathways	Status	Source	MetaCyc	Rhea	KEGG	BiGG	MetaNetX	UniProt	Reference
[truncated: 25,514 more rows]

[truncated: 1 more sheets: Pathway (KndPad)]
