# Supplementary material for: PyMiner: A method for metabolic pathway design based on the uniform similarity of substrate-product pairs and conditional search
Source: PLoS One. 2022 Apr 11;17(4):e0266783. doi: 10.1371/journal.pone.0266783 (PMC9000129; doi:10.1371/journal.pone.0266783)
Supplement: S2 Table — (XLSX) [file pone.0266783.s016.xlsx]

## Sheet: General Cofactors of KEGG
Entry	Name	Formula	Exact mass	Mol weight	Structure Url	Canonical SMILES	AddHs SMILES	Reaction Number	Pathway Number	Module Number	Enzyme Class Number	PubChem Id	ChEBI Id	Reference	Family
C00006	NADP+					NC(=O)c1ccc[n+]([C@@H]2O[C@H](COP(=O)(O)OP(=O)(O)OC[C@H]3O[C@@H](n4cnc5c(N)ncnc54)[C@H](OP(=O)(O)O)[C@@H]3O)[C@@H](O)[C@H]2O)c1		1057				3308	["18009"]	""	Double
C00005	NADPH					NC(=O)C1=CN([C@@H]2O[C@H](COP(=O)(O)OP(=O)(O)OC[C@H]3O[C@@H](n4cnc5c(N)ncnc54)[C@H](OP(=O)(O)O)[C@@H]3O)[C@@H](O)[C@H]2O)C=CC1		1055				3307	["16474"]	""	Double
C00003	NAD+					NC(=O)c1ccc[n+]([C@@H]2O[C@H](COP(=O)(O)OP(=O)(O)OC[C@H]3O[C@@H](n4cnc5c(N)ncnc54)[C@H](O)[C@@H]3O)[C@@H](O)[C@H]2O)c1		997				3305	["15846"]	""	Double
C00004	NADH					NC(=O)C1=CN([C@@H]2O[C@H](COP(=O)(O)OP(=O)(O)OC[C@H]3O[C@@H](n4cnc5c(N)ncnc54)[C@H](O)[C@@H]3O)[C@@H](O)[C@H]2O)C=CC1		981				3306	["16908"]	""	Double
C00019	S-Adenosyl-L-methionine					C[S+](CC[C@H](N)C(=O)[O-])C[C@H]1O[C@@H](n2cnc3c(N)ncnc32)[C@H](O)[C@@H]1O		503				3321	["15414", "67040"]	""	Double
C00021	S-Adenosyl-L-homocysteine					Nc1ncnc2c1ncn2[C@@H]1O[C@H](CSCC[C@H](N)C(=O)O)[C@@H](O)[C@H]1O		445				3323	["16680"]	""	Double
C03024	[Reduced NADPH---hemoprotein reductase]					Cc1cc2c(cc1C)N(C[C@H](O)[C@H](O)[C@H](O)COP(=O)(O)O)c1[nH]c(=O)[nH]c(=O)c1N2		378				5930	[]	""	Double
C03161	[Oxidized NADPH---hemoprotein reductase]					Cc1cc2nc3c(=O)[nH]c(=O)nc-3n(C[C@H](O)[C@H](O)[C@H](O)COP(=O)(O)O)c2cc1C		378				6046	[]	""	Double
C00028	Acceptor					*CC		247				3330	["15339"]	""	Double
C00030	Reduced acceptor					[H]*([H])CC		247				3332	["17499"]	""	Double
C00138	Reduced ferredoxin					S1[Fe]S[Fe+]1		136				3438	["17513"]	""	Double
C00139	Oxidized ferredoxin					S1[Fe+]S[Fe+]1		136				3439	["17908"]	""	Double
C00016	FAD					Cc1cc2nc3c(=O)[nH]c(=O)nc-3n(C[C@H](O)[C@H](O)[C@H](O)COP(=O)(O)OP(=O)(O)OC[C@H]3O[C@@H](n4cnc5c(N)ncnc54)[C@H](O)[C@@H]3O)c2cc1C		82				3318	["16238"]	""	Double
C01352	FADH2					Cc1cc2c(cc1C)N(C[C@H](O)[C@H](O)[C@H](O)COP(=O)(O)OP(=O)(O)OC[C@H]1O[C@@H](n3cnc4c(N)ncnc43)[C@H](O)[C@@H]1O)c1[nH]c(=O)[nH]c(=O)c1N2		78				4556	["17877"]	""	Double
C00996	Ferricytochrome b5					[Fe+3]		63				4242	["18097"]	""	Double
C00999	Ferrocytochrome b5					[Fe+2]		63				4245	[]	""	Double
C00054	Adenosine 3',5'-bisphosphate					Nc1ncnc2c1ncn2[C@@H]1O[C@H](COP(=O)(O)O)[C@@H](OP(=O)(O)O)[C@H]1O		65				3356	["17985"]	""	Double
C00053	3'-Phosphoadenylyl sulfate					Nc1ncnc2c1ncn2[C@@H]1O[C@H](COP(=O)(O)OS(=O)(=O)O)[C@@H](OP(=O)(O)O)[C@H]1O		63				3355	["17980"]	""	Double
C00125	Ferricytochrome c					*NC(=O)[C@H](CSC(C)C1=C(C)/C2=C/c3c(C(C)SC[C@H](NC(*)=O)C(=O)N*)c(C)c4n3[Fe+]n3/c(c(C)c(CCC(=O)O)/c3=C/C3=N/C(=C\4)C(C)=C3CCC(=O)O)=C\C1=N2)NC(*)=O		41				3425	["15991"]	""	Double
C00126	Ferrocytochrome c					*NC(=O)[C@H](CSC(C)C1=C(C)/C2=C/c3c(C(C)SC[C@H](NC(*)=O)C(=O)N*)c(C)c4n3[Fe]n3/c(c(C)c(CCC(=O)O)/c3=C/C3=N/C(=C\4)C(C)=C3CCC(=O)O)=C\C1=N2)NC(*)=O		41				3426	["16928"]	""	Double
C00061	FMN					Cc1cc2nc3c(=O)[nH]c(=O)nc-3n(C[C@H](O)[C@H](O)[C@H](O)COP(=O)(O)O)c2cc1C		39				3361	["17621"]	""	Double
C01847	FMNH2					Cc1cc2c(cc1C)N(C[C@H](O)[C@H](O)[C@H](O)COP(=O)(O)O)c1[nH]c(=O)[nH]c(=O)c1N2		35				4964	["16048"]	""	Double
C15602	Quinone					O=C1C=CC(=O)C=C1		37				17396594	["16509"]	""	Double
C15603	Hydroquinone					Oc1ccc(O)cc1		36				17396595	["17594"]	""	Double
C00342	Thioredoxin					*N[C@@H](CS)C(=O)N[C@@H](*)C(=O)N[C@@H](*)C(=O)N[C@@H](CS)C(*)=O		29				3635	["15033", "15967"]	""	Double
C00343	Thioredoxin disulfide					*N[C@H]1CSSC[C@@H](C(*)=O)NC(=O)[C@H](*)NC(=O)[C@H](*)NC1=O		29				3636	["18191"]	""	Double
C00662	Reduced adrenal ferredoxin					S1[Fe]S[Fe+]1		25				3931	["16906"]	""	Double
C00667	Oxidized adrenal ferredoxin					S1[Fe+]S[Fe+]1		25				3936	[]	""	Double
C04253	Electron-transferring flavoprotein					Cc1cc2nc3c(=O)[nH]c(=O)nc-3n(C[C@H](O)[C@H](O)[C@H](O)COP(=O)(O)OP(=O)(O)OC[C@H]3O[C@@H](n4cnc5c(N)ncnc54)[C@H](O)[C@@H]3O)c2cc1C		21				6918	[]	""	Double
C04570	Reduced electron-transferring flavoprotein					Cc1cc2c(cc1C)N(C[C@H](O)[C@H](O)[C@H](O)COP(=O)(O)OP(=O)(O)OC[C@H]1O[C@@H](n3cnc4c(N)ncnc43)[C@H](O)[C@@H]1O)c1[nH]c(=O)[nH]c(=O)c1N2		21				7171	[]	""	Double
C02745	Reduced flavodoxin					Cc1cc2c(cc1C)N(C[C@H](O)[C@H](O)[C@H](O)COP(=O)(O)O)c1[nH]c(=O)[nH]c(=O)c1N2		12				5705	[]	""	Double
C02869	Oxidized flavodoxin					Cc1cc2nc3c(=O)[nH]c(=O)nc-3n(C[C@H](O)[C@H](O)[C@H](O)COP(=O)(O)O)c2cc1C		12				5805	[]	""	Double
C22150	Reduced [2Fe-2S] ferredoxin					S1[Fe]S[Fe+]1		10				405226341	[]	""	Double
C22151	Oxidized [2Fe-2S] ferredoxin					S1[Fe+]S[Fe+]1		10				405226342	[]	""	Double
C06020	Methyl-Co(III) corrinoid protein					*/C1=C2/N=C(/C(*)=C3\N=C(/C(*)=C4\N([Co+]C)C(*)(C(*)(*)C4(*)*)C4(*)N=C1C(*)(*)C4(*)*)C(*)(*)C3(*)*)C(*)(*)C2(*)*		11				8292	[]	""	Double
C06021	Co(I) corrinoid protein					*/C1=C2/N=C(/C(*)=C3\N=C(/C(*)=C4\N([Co])C(*)(C(*)(*)C4(*)*)C4(*)N=C1C(*)(*)C4(*)*)C(*)(*)C3(*)*)C(*)(*)C2(*)*		11				8293	["33913"]	""	Double
C00615	Protein histidine					*NC(=O)[C@H](Cc1c[nH]cn1)NC(*)=O		35				3889	[]	""	Double
C04261	Protein N(pi)-phospho-L-histidine					*NC(=O)[C@H](Cc1cncn1P(=O)(O)O)NC(*)=O		31				6926	[]	""	Double
C00390	Ubiquinol					COc1c(O)c(C)c(C/C=C(\C)CCC=C(C)C)c(O)c1OC		17				3680	["17976"]	""	Double
C00399	Ubiquinone					COC1=C(OC)C(=O)C(C/C=C(\C)CCC=C(C)C)=C(C)C1=O		16				3689	["16389"]	""	Double
C00876	Coenzyme F420					C[C@H](OP(=O)(O)OC[C@@H](O)[C@@H](O)[C@@H](O)Cn1c2nc(=O)[nH]c(=O)c-2cc2ccc(O)cc21)C(=O)N[C@@H](CCC(=O)N[C@@H](CCC(=O)O)C(=O)O)C(=O)O		17				4132	["16848"]	""	Double
C01080	Reduced coenzyme F420					C[C@H](OP(=O)(O)OC[C@@H](O)[C@@H](O)[C@@H](O)CN1c2cc(O)ccc2Cc2c1[nH]c(=O)[nH]c2=O)C(=O)N[C@@H](CCC(=O)N[C@@H](CCC(=O)O)C(=O)O)C(=O)O		15				4318	["15823"]	""	Double
C04488	5-Methyl-5,6,7,8-tetrahydromethanopterin					C[C@@H]1Nc2nc(N)[nH]c(=O)c2N(C)[C@H]1[C@@H](C)Nc1ccc(C[C@H](O)[C@H](O)[C@H](O)CO[C@H]2O[C@H](COP(=O)(O)O[C@@H](CCC(=O)O)C(=O)O)[C@@H](O)[C@H]2O)cc1		3				7107	[]	""	Double
C01217	5,6,7,8-Tetrahydromethanopterin					C[C@@H]1Nc2nc(N)[nH]c(=O)c2N[C@H]1[C@@H](C)Nc1ccc(C[C@H](O)[C@H](O)[C@H](O)CO[C@H]2O[C@H](COP(=O)(O)O[C@@H](CCC(=O)O)C(=O)O)[C@@H](O)[C@H]2O)cc1		9				4439	["17321"]	""	Double
C02682	Ferricytochrome c3					[Fe+3]		2				5651	[]	""	Double
C02684	Ferrocytochrome c3					[Fe+2]		2				5653	["17714"]	""	Double
C18233	Ferricytochrome cL					[Fe+3]		4				103061415	["81596"]	""	Double
C18234	Ferrocytochrome cL					[Fe+2]		4				103061416	["81597"]	""	Double
C00828	Menaquinone					CC(C)=CCC/C(C)=C/CC1=C(C)C(=O)c2ccccc2C1=O		9				4086	["16374"]	""	Double
C05819	Menaquinol					CC(C)=CCC/C(C)=C/Cc1c(C)c(O)c2ccccc2c1O		8				8114	["18151"]	""	Double
C10385	Plastoquinone-9					CC(C)=CCC/C(C)=C/CC/C(C)=C/CC/C(C)=C/CC/C(C)=C/CC/C(C)=C/CC/C(C)=C/CC/C(C)=C/CC/C(C)=C/CC1=CC(=O)C(C)=C(C)C1=O		1				12571	["28377"]	""	Double
C16695	Plastoquinol-9					CC(C)=CCC/C(C)=C/CC/C(C)=C/CC/C(C)=C/CC/C(C)=C/CC/C(C)=C/CC/C(C)=C/CC/C(C)=C/CC/C(C)=C/Cc1cc(O)c(C)c(C)c1O		2				51091017	["28026"]	""	Double
C00002	ATP					Nc1ncnc2c1ncn2[C@@H]1O[C@H](COP(=O)(O)OP(=O)(O)OP(=O)(O)O)[C@@H](O)[C@H]1O		693				3304	["15422"]	""	Quadruple
C00008	ADP					Nc1ncnc2c1ncn2[C@@H]1O[C@H](COP(=O)(O)OP(=O)(O)O)[C@@H](O)[C@H]1O		463				3310	["16761"]	""	Quadruple
C00020	AMP					Nc1ncnc2c1ncn2[C@@H]1O[C@H](COP(=O)(O)O)[C@@H](O)[C@H]1O		280				3322	["16027"]	""	Quadruple
C00212	Adenosine					Nc1ncnc2c1ncn2[C@@H]1O[C@H](CO)[C@@H](O)[C@H]1O		12				3512	["16335"]	""	Quadruple
C00044	GTP					Nc1nc2c(ncn2[C@@H]2O[C@H](COP(=O)(O)OP(=O)(O)OP(=O)(O)O)[C@@H](O)[C@H]2O)c(=O)[nH]1		47				3346	["15996"]	""	Quadruple
C00035	GDP					Nc1nc2c(ncn2[C@@H]2O[C@H](COP(=O)(O)OP(=O)(O)O)[C@@H](O)[C@H]2O)c(=O)[nH]1		70				3337	["17552"]	""	Quadruple
C00144	GMP					Nc1nc2c(ncn2[C@@H]2O[C@H](COP(=O)(O)O)[C@@H](O)[C@H]2O)c(=O)[nH]1		21				3444	["165823", "17345"]	""	Quadruple
C00387	Guanosine					Nc1nc2c(ncn2[C@@H]2O[C@H](CO)[C@@H](O)[C@H]2O)c(=O)[nH]1		6				3677	["16750"]	""	Quadruple
C00063	CTP					Nc1ccn([C@@H]2O[C@H](COP(=O)(O)OP(=O)(O)OP(=O)(O)O)[C@@H](O)[C@H]2O)c(=O)n1		49				3363	["17677"]	""	Quadruple
C00112	CDP					Nc1ccn([C@@H]2O[C@H](COP(=O)(O)OP(=O)(O)O)[C@@H](O)[C@H]2O)c(=O)n1		16				3412	["17239"]	""	Quadruple
C00055	CMP					Nc1ccn([C@@H]2O[C@H](COP(=O)(O)O)[C@@H](O)[C@H]2O)c(=O)n1		82				3357	["17361"]	""	Quadruple
C00475	Cytidine					Nc1ccn([C@@H]2O[C@H](CO)[C@@H](O)[C@H]2O)c(=O)n1		15				3758	["17562"]	""	Quadruple
C00075	UTP					O=c1ccn([C@@H]2O[C@H](COP(=O)(O)OP(=O)(O)OP(=O)(O)O)[C@@H](O)[C@H]2O)c(=O)[nH]1		27				3375	["15713"]	""	Quadruple
C00015	UDP					O=c1ccn([C@@H]2O[C@H](COP(=O)(O)OP(=O)(O)O)[C@@H](O)[C@H]2O)c(=O)[nH]1		376				3317	["17659"]	""	Quadruple
C00105	UMP					O=c1ccn([C@@H]2O[C@H](COP(=O)(O)O)[C@@H](O)[C@H]2O)c(=O)[nH]1		36				3405	["16695"]	""	Quadruple
C00299	Uridine					O=c1ccn([C@@H]2O[C@H](CO)[C@@H](O)[C@H]2O)c(=O)[nH]1		15				3593	["16704"]	""	Quadruple
C00131	dATP					Nc1ncnc2c1ncn2[C@H]1C[C@H](O)[C@@H](COP(=O)(O)OP(=O)(O)OP(=O)(O)O)O1		14				3431	["16284"]	""	Quadruple
C00206	dADP					Nc1ncnc2c1ncn2[C@H]1C[C@H](O)[C@@H](COP(=O)(O)OP(=O)(O)O)O1		12				3506	["16174"]	""	Quadruple
C00360	dAMP					Nc1ncnc2c1ncn2[C@H]1C[C@H](O)[C@@H](COP(=O)(O)O)O1		3				3651	["17713"]	""	Quadruple
C00559	Deoxyadenosine					Nc1ncnc2c1ncn2[C@H]1C[C@H](O)[C@@H](CO)O1		4				3839	["17256"]	""	Quadruple
C00286	dGTP					Nc1nc2c(ncn2[C@H]2C[C@H](O)[C@@H](COP(=O)(O)OP(=O)(O)OP(=O)(O)O)O2)c(=O)[nH]1		10				3581	["16497"]	""	Quadruple
C00361	dGDP					Nc1nc2c(ncn2[C@H]2C[C@H](O)[C@@H](COP(=O)(O)OP(=O)(O)O)O2)c(=O)[nH]1		6				3652	["28862"]	""	Quadruple
C00362	dGMP					Nc1nc2c(ncn2[C@H]2C[C@H](O)[C@@H](COP(=O)(O)O)O2)c(=O)[nH]1		4				3653	["16192"]	""	Quadruple
C00330	Deoxyguanosine					Nc1nc2c(ncn2[C@H]2C[C@H](O)[C@@H](CO)O2)c(=O)[nH]1		4				3624	["17172"]	""	Quadruple
C00458	dCTP					Nc1ccn([C@H]2C[C@H](O)[C@@H](COP(=O)(O)OP(=O)(O)OP(=O)(O)O)O2)c(=O)n1		9				3742	["16311"]	""	Quadruple
C00705	dCDP					Nc1ccn([C@H]2C[C@H](O)[C@@H](COP(=O)(O)OP(=O)(O)O)O2)c(=O)n1		6				3972	["28846"]	""	Quadruple
C00239	dCMP					Nc1ccn([C@H]2C[C@H](O)[C@@H](COP(=O)(O)O)O2)c(=O)n1		9				3538	["15918"]	""	Quadruple
C00881	Deoxycytidine					Nc1ccn([C@H]2C[C@H](O)[C@@H](CO)O2)c(=O)n1		4				4137	["15698"]	""	Quadruple
C00459	dTTP					Cc1cn([C@H]2C[C@H](O)[C@@H](COP(=O)(O)OP(=O)(O)OP(=O)(O)O)O2)c(=O)[nH]c1=O		8				3743	["18077"]	""	Quadruple
C00363	dTDP					Cc1cn([C@H]2C[C@H](O)[C@@H](COP(=O)(O)OP(=O)(O)O)O2)c(=O)[nH]c1=O		69				3654	["18075"]	""	Quadruple
C00364	dTMP					Cc1cn([C@H]2C[C@H](O)[C@@H](COP(=O)(O)O)O2)c(=O)[nH]c1=O		9				3655	["17013"]	""	Quadruple
C00214	Deoxythymidine					Cc1cn([C@H]2C[C@H](O)[C@@H](CO)O2)c(=O)[nH]c1=O		6				3514	["17748"]	""	Quadruple
C00460	dUTP					O=c1ccn([C@H]2C[C@H](O)[C@@H](COP(=O)(O)OP(=O)(O)OP(=O)(O)O)O2)c(=O)[nH]1		8				3744	["17625"]	""	Quadruple
C01346	dUDP					O=c1ccn([C@H]2C[C@H](O)[C@@H](COP(=O)(O)OP(=O)(O)O)O2)c(=O)[nH]1		6				4551	["28850"]	""	Quadruple
C00365	dUMP					O=c1ccn([C@H]2C[C@H](O)[C@@H](COP(=O)(O)O)O2)c(=O)[nH]1		8				3656	["17622"]	""	Quadruple
C00526	Deoxyuridine					O=c1ccn([C@H]2C[C@H](O)[C@@H](CO)O2)c(=O)[nH]1		6				3809	["16450"]	""	Quadruple
C00081	ITP					O=c1[nH]cnc2c1ncn2[C@@H]1O[C@H](COP(=O)(O)OP(=O)(O)OP(=O)(O)O)[C@@H](O)[C@H]1O		19				3381	["16039"]	""	Quadruple
C00104	IDP					O=c1[nH]cnc2c1ncn2[C@@H]1O[C@H](COP(=O)(O)OP(=O)(O)O)[C@@H](O)[C@H]1O		18				3404	["17808"]	""	Quadruple
C00130	IMP					O=c1[nH]cnc2c1ncn2[C@@H]1O[C@H](COP(=O)(O)O)[C@@H](O)[C@H]1O		12				3430	["17202"]	""	Quadruple
C00294	Inosine					O=c1[nH]cnc2c1ncn2[C@@H]1O[C@H](CO)[C@@H](O)[C@H]1O		8				3588	["17596"]	""	Quadruple
C01345	dITP					O=c1[nH]cnc2c1ncn2[C@H]1C[C@H](O)[C@@H](COP(=O)(O)OP(=O)(O)OP(=O)(O)O)O1		2				4550	["28807"]	""	Quadruple
C01344	dIDP					O=c1[nH]cnc2c1ncn2[C@H]1C[C@H](O)[C@@H](COP(=O)(O)OP(=O)(O)O)O1		2				4549	["28823"]	""	Quadruple
C06196	dIMP					O=c1[nH]cnc2c1ncn2[C@H]1C[C@H](O)[C@@H](COP(=O)(O)O)O1		2				8446	["28806"]	""	Quadruple
C05512	Deoxyinosine					O=c1[nH]cnc2c1ncn2[C@H]1C[C@H](O)[C@@H](CO)O1		2				7859	["28997"]	""	Quadruple
C00700	XTP					O=c1[nH]c(=O)c2ncn([C@@H]3O[C@H](COP(=O)(O)OP(=O)(O)OP(=O)(O)O)[C@@H](O)[C@H]3O)c2[nH]1		3				3968	["10049"]	""	Quadruple
C01337	XDP					O=c1[nH]c(=O)c2ncn([C@@H]3O[C@H](COP(=O)(O)OP(=O)(O)O)[C@@H](O)[C@H]3O)c2[nH]1		1				4545	[]	""	Quadruple
C00655	XMP					O=c1[nH]c(=O)c2ncn([C@@H]3O[C@H](COP(=O)(O)O)[C@@H](O)[C@H]3O)c2[nH]1		7				3925	["15652"]	""	Quadruple
C01762	Xanthosine					O=c1[nH]c(=O)c2ncn([C@@H]3O[C@H](CO)[C@@H](O)[C@H]3O)c2[nH]1		5				4895	["18107"]	""	Quadruple
C00001	H2O					O		4068				3303	["15377"]	""	Single
C00080	H+					[H+]		2443				3380	["15378", "24636"]	""	Single
C00007	Oxygen					O=O		1887				3309	["15379", "25805"]	""	Single
C00011	CO2					O=C=O		745				3313	["16526"]	""	Single
C00013	Diphosphate					O=P(O)(O)OP(=O)(O)O		702				3315	["18361", "29888"]	""	Single
C00009	Orthophosphate					O=P(O)(O)O		589				3311	["18367", "26078"]	""	Single
C00014	Ammonia					N		391				3316	["16134"]	""	Single
C00027	Hydrogen peroxide					OO		275				3329	["16240"]	""	Single
C01327	Hydrochloric acid					Cl		65				4538	["17883"]	""	Single
C00059	Sulfate					O=S(=O)(O)O		44				3359	["16189", "26836"]	""	Single
C00094	Sulfite					O=S(O)O		44				3394	["48854"]	""	Single
C00283	Hydrogen sulfide					S		47				3578	["16136"]	""	Single
C00698	Cl-					[Cl-]		47				3966	["17996"]	""	Single
C00088	Nitrite					O=NO		40				3388	["16301", "25567"]	""	Single
C00288	HCO3-					O=C([O-])O		24				3583	["17544"]	""	Single
C00533	Nitric oxide					[N]=O		22				3815	["16480"]	""	Single
C00237	CO					[C-]#[O+]		19				3536	["17245"]	""	Single
C00244	Nitrate					O=[N+]([O-])O		13				3543	["48107"]	""	Single
C01324	Bromide					[Br-]		12				4536	["15858"]	""	Single
C00697	Nitrogen					N#N		10				3965	["17997"]	""	Single
C00087	Sulfur					[S]		9				3387	["17909", "26833"]	""	Single
C00708	Iodide					[I-]		8				3975	["16382"]	""	Single
C05684	Selenite					O=[Se]([O-])[O-]		8				7991	["18212"]	""	Single
C13645	Hydrobromic acid					Br		8				586255	["47266"]	""	Single
C00887	Nitrous oxide					[N-]=[N+]=O		7				4143	["17045"]	""	Single
C01528	Hydrogen selenide					[SeH2]		7				4690	["16503"]	""	Single
C16487	Hydrofluoric acid					F		6				47205783	["29228"]	""	Single
C01382	Iodine					II		5				4577	["17606"]	""	Single
C05590	Hydroiodic acid					I		4				7915	["43451"]	""	Single
C00704	Superoxide					[O][O-]		4				3971	["18421"]	""	Single
C05697	Selenate					O=[Se](=O)(O)O		3				8004	["18170"]	""	Single
C01529	Selenium					[Se]		2				4691	["27568"]	""	Single
C00742	Fluoride					[F-]		1				4005	["17051"]	""	Single
C00282	Hydrogen					[H][H]		16				3577	["18276"]	""	Single
C01328	HO-					[OH-]		2				4539	["16234"]	""	Single
C01353	Carbonic acid					O=C(O)O		2				4557	["28976"]	""	Single
C00536	Triphosphate					O=P(O)(O)OP(=O)(O)OP(=O)(O)O		10				3818	["18036", "39949"]	""	Single
C01342	NH4+					[NH4+]		0				4547	["28938"]	""	Single
C11481	HSO3-					O=S([O-])O		5				13651	["17137"]	""	Single
C00320	Thiosulfate					O=S(=O)(O)[S-]		18				3614	["33539", "33541"]	""	Single
C00462	Halide					[1*][H]		7				3746	["16042"]	""	Single
C00002	ATP					Nc1ncnc2c1ncn2[C@@H]1O[C@H](COP(=O)(O)OP(=O)(O)OP(=O)(O)O)[C@@H](O)[C@H]1O		693				3304	["15422"]	""	Single
C00008	ADP					Nc1ncnc2c1ncn2[C@@H]1O[C@H](COP(=O)(O)OP(=O)(O)O)[C@@H](O)[C@H]1O		463				3310	["16761"]	""	Single
C00020	AMP					Nc1ncnc2c1ncn2[C@@H]1O[C@H](COP(=O)(O)O)[C@@H](O)[C@H]1O		280				3322	["16027"]	""	Single
C00044	GTP					Nc1nc2c(ncn2[C@@H]2O[C@H](COP(=O)(O)OP(=O)(O)OP(=O)(O)O)[C@@H](O)[C@H]2O)c(=O)[nH]1		47				3346	["15996"]	""	Single
C00035	GDP					Nc1nc2c(ncn2[C@@H]2O[C@H](COP(=O)(O)OP(=O)(O)O)[C@@H](O)[C@H]2O)c(=O)[nH]1		70				3337	["17552"]	""	Single
C00144	GMP					Nc1nc2c(ncn2[C@@H]2O[C@H](COP(=O)(O)O)[C@@H](O)[C@H]2O)c(=O)[nH]1		21				3444	["165823", "17345"]	""	Single
C00063	CTP					Nc1ccn([C@@H]2O[C@H](COP(=O)(O)OP(=O)(O)OP(=O)(O)O)[C@@H](O)[C@H]2O)c(=O)n1		49				3363	["17677"]	""	Single
C00112	CDP					Nc1ccn([C@@H]2O[C@H](COP(=O)(O)OP(=O)(O)O)[C@@H](O)[C@H]2O)c(=O)n1		16				3412	["17239"]	""	Single
C00055	CMP					Nc1ccn([C@@H]2O[C@H](COP(=O)(O)O)[C@@H](O)[C@H]2O)c(=O)n1		82				3357	["17361"]	""	Single
C00075	UTP					O=c1ccn([C@@H]2O[C@H](COP(=O)(O)OP(=O)(O)OP(=O)(O)O)[C@@H](O)[C@H]2O)c(=O)[nH]1		27				3375	["15713"]	""	Single
C00015	UDP					O=c1ccn([C@@H]2O[C@H](COP(=O)(O)OP(=O)(O)O)[C@@H](O)[C@H]2O)c(=O)[nH]1		376				3317	["17659"]	""	Single
C00105	UMP					O=c1ccn([C@@H]2O[C@H](COP(=O)(O)O)[C@@H](O)[C@H]2O)c(=O)[nH]1		36				3405	["16695"]	""	Single
C00010	CoA					CC(C)(COP(=O)(O)OP(=O)(O)OC[C@H]1O[C@@H](n2cnc3c(N)ncnc32)[C@H](O)[C@@H]1OP(=O)(O)O)[C@@H](O)C(=O)NCCC(=O)NCCS		626				3312	["15346"]	""	Single
C00051	Glutathione					N[C@@H](CCC(=O)N[C@@H](CS)C(=O)NCC(=O)O)C(=O)O		90				3353	["16856"]	""	Single
C00058	Formate					O=CO		89				3358	["15740", "30751"]	""	Single
C00067	Formaldehyde					C=O		93				3367	["16842"]	""	Single
C00132	Methanol					CO		41				3432	["17790"]	""	Single
C00229	Acyl-carrier protein					*S		86				3528	["18359"]	""	Single
C00218	Methylamine					CN		24				3518	["16830"]	""	Single
C00543	Dimethylamine					CNC		11				3824	["17170"]	""	Single
C00409	Methanethiol					CS		11				3699	["16007"]	""	Single
C00797	Ethylamine					CCN		5				4055	["15862"]	""	Single
C00488	Formamide					NC=O		3				3771	["16397"]	""	Single
C01417	Cyanate					N#CO		3				4604	["28024", "29195"]	""	Single
C00032	Heme					C=CC1=C(C)/C2=C/c3c(C=C)c(C)c4n3[Fe]n3/c(c(C)c(CCC(=O)O)/c3=C/C3=N/C(=C\4)C(C)=C3CCC(=O)O)=C\C1=N2		20				3334	["17627", "26355", "30413"]	""	Single
C00039	DNA					*[C@H]1C[C@H](O)[C@@H](COP(=O)(O)O[C@H]2C[C@H](*)O[C@@H]2COP(=O)(O)O[C@H]2C[C@H](*)O[C@@H]2CO)O1		10				3341	["16991"]	""	Single
C00046	RNA					*[C@@H]1O[C@H](COP(=O)(O)O[C@H]2[C@@H](O)[C@H](*)O[C@@H]2COP(=O)(O)O[C@H]2[C@@H](O)[C@H](*)O[C@@H]2COP(=O)(O)O)[C@@H](O)[C@H]1O		12				3348	[]	""	Single
C21097	Peptidyl-carrier protein					*S		15				310920478	[]	""	Single
C00017	Protein					*[C@H](N)C(=O)N[C@@H](*)C(=O)O		13				3319	["16541"]	""	Single
C00012	Peptide					*C(N)C(=O)NC(*)C(=O)O		7				3314	["16670"]	""	Single
C00038	Zinc cation					[Zn+2]		0				3340	["27363", "29105"]	""	Single
C00070	Copper					[Cu]		0				3370	["28694"]	""	Single
C00076	Calcium cation					[Ca+2]		0				3376	["22984", "29108"]	""	Single
C00175	Cobalt ion					[Co+2]		2				3475	["27638", "48828"]	""	Single
C00238	Potassium cation					[K+]		0				3537	["26216", "29103"]	""	Single
C00291	Nickel					[Ni]		0				3585	["28112"]	""	Single
C00305	Magnesium cation					[Mg+2]		4				3599	["18420", "25107"]	""	Single
C00703	Mercury(2+)					[Hg+2]		3				3970	["16793"]	""	Single
C01319	Hg					[Hg]		1				4533	["16170"]	""	Single
C01330	Sodium cation					[Na+]		3				4541	["26708", "29101"]	""	Single
C01413	Cadmium					[Cd]		0				4601	["22977", "48775"]	""	Single
C06268	Chromium					[Cr]		0				8506	["28073"]	""	Single
C06710	Silver					[Ag]		0				8935	["9141"]	""	Single
C13881	Barium cation					[Ba+2]		0				854126	["37136"]	""	Single
C14818	Fe2+					[Fe+2]		21				17395816	["29033"]	""	Single
C14819	Fe3+					[Fe+3]		7				17395817	["29034"]	""	Single
C19161	Chromium (VI)					[Cr+6]		0				124489833	["33007"]	""	Single
C19368	Chromium (III)					[Cr+3]		0				124490040	["49544"]	""	Single
C19609	Nickel(2+)					[Ni+2]		2				124490278	[]	""	Single
C19610	Manganese(2+)					[Mn+2]		3				124490279	[]	""	Single
C19611	Manganese(3+)					[Mn+3]		3				124490280	[]	""	Single
C20294	Chromium (V)					[Cr+5]		0				163312034	[]	""	Single
C20295	Chromium (IV)					[Cr+4]		0				163312035	[]	""	Single
C19171	Cobalt					[Co]		0				124489843	["27638"]	""	Single
C21744	Mn(IV)O2					O=[Mn]=O		2				350078321	[]	""	Single
C00023	Iron					[Fe]		0				3325	["18248"]	""	Single
C00034	Manganese					[Mn]		0				3336	["18291"]	""	Single
C00150	Molybdenum					[Mo]		0				3450	["28685"]	""	Single

## Sheet: General Cofactors of MetaCyc
Entry	Name	Abbreviated Name	Synonyms	Chemical Formula	Molecular Weight	SMILES	Delta Gibbs	Reaction Number	MetaCyc	ChEBI	KEGG	PubChem	Reference	Family
Met000005-m	NADP+	""				NC(=O)c1ccc[n+]([C@@H]2O[C@H](COP(=O)([O-])OP(=O)([O-])OC[C@H]3O[C@@H](n4cnc5c(N)ncnc54)[C@H](OP(=O)([O-])[O-])[C@@H]3O)[C@@H](O)[C@H]2O)c1		1320	["NADP"]	["58349"]	["C00006"]	["15938972"]	""	Double
Met000004-m	NADPH	""				NC(=O)C1=CN([C@@H]2O[C@H](COP(=O)([O-])OP(=O)([O-])OC[C@H]3O[C@@H](n4cnc5c(N)ncnc54)[C@H](OP(=O)([O-])[O-])[C@@H]3O)[C@@H](O)[C@H]2O)C=CC1		1321	["NADPH"]	["57783"]	["C00005"]	["15983949"]	""	Double
Met000010-m	NAD+	""				NC(=O)c1ccc[n+]([C@@H]2O[C@H](COP(=O)([O-])OP(=O)([O-])OC[C@H]3O[C@@H](n4cnc5c(N)ncnc54)[C@H](O)[C@@H]3O)[C@@H](O)[C@H]2O)c1		1099	["NAD"]	["57540"]	["C00003"]	["15938971"]	""	Double
Met000011-m	NADH	""				NC(=O)C1=CN([C@@H]2O[C@H](COP(=O)([O-])OP(=O)([O-])OC[C@H]3O[C@@H](n4cnc5c(N)ncnc54)[C@H](O)[C@@H]3O)[C@@H](O)[C@H]2O)C=CC1		1081	["NADH"]	["57945"]	["C00004"]	["21604869"]	""	Double
Met000013-m	S-adenosyl-L-methionine	SAM				C[S+](CC[C@H]([NH3+])C(=O)[O-])C[C@H]1O[C@@H](n2cnc3c(N)ncnc32)[C@H](O)[C@@H]1O		951	["S-ADENOSYLMETHIONINE"]	["59789"]	["C00019"]	["24762165", "44229224"]	""	Double
Met000014-m	S-adenosyl-L-homocysteine	SAH				Nc1ncnc2c1ncn2[C@@H]1O[C@H](CSCC[C@H]([NH3+])C(=O)[O-])[C@@H](O)[C@H]1O		856	["ADENOSYL-HOMO-CYS"]	["57856"]	["C00021"]	["25246222"]	""	Double
Met000305-m	a methylated methyl donor	""				*C		15	["Methylated-methyl-acceptors"]	[]	[]	[]	""	Double
Met000301-m	a demethylated methyl donor	""				*[H]		15	["Demethylated-methyl-acceptors"]	[]	[]	[]	""	Double
Met000317-m	a 5-methyltetrahydrofolate	""				*C(=O)CC[C@H](NC(=O)c1ccc(NC[C@H]2CNc3nc(N)[nH]c(=O)c3N2C)cc1)C(=O)[O-]		14	["5-METHYL-THF-GLU-N"]	[]	[]	[]	""	Double
Met000118-m	a tetrahydrofolate	""				*C(=O)CC[C@H](NC(=O)c1ccc(NC[C@H]2CNc3nc(N)[nH]c(=O)c3N2)cc1)C(=O)[O-]		38	["THF-GLU-N"]	["28624"]	["C03541"]	["25202940"]	""	Double
Met003807-m	N5-methyltetrahydromethanopterin	""				C[C@@H]1Nc2nc(N)[nH]c(=O)c2N(C)[C@H]1[C@@H](C)Nc1ccc(C[C@H](O)[C@H](O)[C@H](O)CO[C@H]2O[C@H](COP(=O)([O-])O[C@@H](CCC(=O)[O-])C(=O)[O-])[C@@H](O)[C@H]2O)cc1		3	["METHYL-THMPT"]	["58116"]	["C04488"]	["135440045"]	""	Double
Met000516-m	tetrahydromethanopterin	THMPT				C[C@@H]1Nc2nc(N)[nH]c(=O)c2N[C@H]1[C@@H](C)Nc1ccc(C[C@H](O)[C@H](O)[C@H](O)CO[C@H]2O[C@H](COP(=O)([O-])O[C@@H](CCC(=O)[O-])C(=O)[O-])[C@@H](O)[C@H]2O)cc1		10	["THMPT"]	["58103"]	["C01217"]	["135926586"]	""	Double
Met000018-m	an oxidized [NADPH-hemoprotein reductase]	""				*n1c2nc(=O)[nH]c(=O)c-2nc2cc(C)c(C)cc21		716	["Ox-NADPH-Hemoprotein-Reductases"]	[]	[]	[]	"C03161"	Double
Met000019-m	a reduced [NADPH-hemoprotein reductase]	""				*N1c2cc(C)c(C)cc2Nc2c1[nH]c(=O)[nH]c2=O		716	["Red-NADPH-Hemoprotein-Reductases"]	[]	[]	[]	"C03024"	Double
Met000363-m	an [oxidized flavoprotein]	""				*n1c2nc(=O)[nH]c(=O)c-2nc2cc(C)c(C)cc21		13	["Oxidized-Flavoproteins"]	[]	["C03161"]	[]	""	Double
Met000364-m	a [reduced flavoprotein]	""				*N1c2cc(C)c(C)cc2Nc2c1[nH]c(=O)[nH]c2=O		13	["Reduced-Flavoproteins"]	[]	["C03024"]	[]	""	Double
Met000017-m	an oxidized unknown electron carrier	A				*CC		718	["Acceptor"]	["15339"]	["C00028"]	[]	""	Double
Met000020-m	a reduced unknown two electron carrier	A(H2)				[H]*([H])CC		710	["Donor-H2"]	["17499"]	["C00030"]	[]	""	Double
Met000017-m	an oxidized unknown electron carrier	A				*CC		718	["Acceptor"]	["15339"]	["C00028"]	[]	""	Double
Met000652-m	a reduced unknown one electron carrier	A(H)				[H]*CC		8	["Donor-H1"]	[]	[]	[]	""	Double
Met000027-m	NAD(P)+	""				*O[C@@H]1[C@H](O)[C@@H](COP(=O)([O-])OP(=O)([O-])OC[C@H]2O[C@@H]([n+]3cccc(C(N)=O)c3)[C@H](O)[C@@H]2O)O[C@H]1n1cnc2c(N)ncnc21		320	["NAD-P-OR-NOP"]	["13390"]	[]	[]	""	Double
Met000028-m	NAD(P)H	""				*O[C@@H]1[C@H](O)[C@@H](COP(=O)([O-])OP(=O)([O-])OC[C@H]2O[C@@H](N3C=CCC(C(N)=O)=C3)[C@H](O)[C@@H]2O)O[C@H]1n1cnc2c(N)ncnc21		319	["NADH-P-OR-NOP"]	["13392"]	[]	[]	""	Double
Met000029-m	an oxidized ferredoxin [iron-sulfur] cluster	""				*[Fe+3]1(*)[S-2][Fe+3](*)(*)[S-2]1		311	["Oxidized-ferredoxins"]	["17908"]	["C00139"]	[]	""	Double
Met000030-m	a reduced ferredoxin [iron-sulfur] cluster	""				*[Fe+2]1(*)[S-2][Fe+3](*)(*)[S-2]1		311	["Reduced-ferredoxins"]	["17513"]	["C00138"]	[]	""	Double
Met000060-m	FAD	""				Cc1cc2nc3c(=O)[n-]c(=O)nc-3n(C[C@H](O)[C@H](O)[C@H](O)COP(=O)([O-])OP(=O)([O-])OC[C@H]3O[C@@H](n4cnc5c(N)ncnc54)[C@H](O)[C@@H]3O)c2cc1C		82	["FAD"]	["57692"]	["C00016"]	["46906035"]	""	Double
Met000064-m	FADH2	""				Cc1cc2c(cc1C)N(C[C@H](O)[C@H](O)[C@H](O)COP(=O)([O-])OP(=O)([O-])OC[C@H]1O[C@@H](n3cnc4c(N)ncnc43)[C@H](O)[C@@H]1O)c1[nH]c(=O)[nH]c(=O)c1N2		76	["FADH2"]	["58307"]	["C01352"]	["46931118"]	""	Double
Met009289-m	an oxidized flavoprotein (FAD)	""				Cc1cc2nc3c(=O)[n-]c(=O)nc-3n(C[C@H](O)[C@H](O)[C@H](O)COP(=O)([O-])OP(=O)([O-])OC[C@H]3O[C@@H](n4cnc5c(N)ncnc54)[C@H](O)[C@@H]3O)c2cc1C		2	["Ox-FAD-Flavoproteins"]	[]	[]	[]	""	Double
Met009515-m	a reduced flavoprotein (FADH2)	""				Cc1cc2c(cc1C)N(C[C@H](O)[C@H](O)[C@H](O)COP(=O)([O-])OP(=O)([O-])OC[C@H]1O[C@@H](n3cnc4c(N)ncnc43)[C@H](O)[C@@H]1O)c1[nH]c(=O)[nH]c(=O)c1N2		2	["Red-FADH2-Flavoproteins"]	[]	[]	[]	""	Double
Met000042-m	a ferricytochrome b5	""				*[Fe-]123n4c5c(C)c(C=C)c4C=C4C(C)=C(C=C)C(=[N+]41)C=c1c(C)c(CCC(=O)[O-])c(n12)=CC1=[N+]3C(=C5)C(C)=C1CCC(=O)[O-]		150	["FERRICYTOCHROME-B5"]	["18097"]	["C00996"]	[]	""	Double
Met000043-m	a ferrocytochrome b5	""				*[Fe-2]123n4c5c(C)c(C=C)c4C=C4C(C)=C(C=C)C(=[N+]41)C=c1c(C)c(CCC(=O)[O-])c(n12)=CC1=[N+]3C(=C5)C(C)=C1CCC(=O)[O-]		150	["FERROCYTOCHROME-B5"]	[]	["C00999"]	[]	""	Double
Met000053-m	adenosine 3',5'-bisphosphate	3',5'-ADP				Nc1ncnc2c1ncn2[C@@H]1O[C@H](COP(=O)([O-])[O-])[C@@H](OP(=O)([O-])[O-])[C@H]1O		101	["3-5-ADP"]	["58343"]	["C00054"]	["23615194"]	""	Double
Met000055-m	3'-phosphoadenylyl-sulfate	PAPS				Nc1ncnc2c1ncn2[C@@H]1O[C@H](COP(=O)([O-])OS(=O)(=O)[O-])[C@@H](OP(=O)([O-])[O-])[C@H]1O		93	["PAPS"]	["58339"]	["C00053"]	["46926099"]	""	Double
Met003637-m	an oxidized b-type cytochrome	""				*[Fe-]123n4c5c(C)c(C=C)c4C=C4C(C)=C(C=C)C(=[N+]41)C=c1c(C)c(CCC(=O)[O-])c(n12)=CC1=[N+]3C(=C5)C(C)=C1CCC(=O)[O-]		3	["Cytochromes-B-Oxidized"]	[]	[]	[]	""	Double
Met003638-m	a reduced b-type cytochrome	""				*[Fe-2]123n4c5c(C)c(C=C)c4C=C4C(C)=C(C=C)C(=[N+]41)C=c1c(C)c(CCC(=O)[O-])c(n12)=CC1=[N+]3C(=C5)C(C)=C1CCC(=O)[O-]		3	["Cytochromes-B-Reduced"]	[]	[]	[]	""	Double
Met014971-m	an oxidized cytochrome	""				*SC(C)C1=C(C)C2=Cc3c(C(C)S*)c(C)c4n3[Fe-]35n6c(c(C)c(CCC(=O)[O-])c6=CC6=[N+]3C(=C4)C(C)=C6CCC(=O)[O-])=CC1=[N+]25		1	["Oxidized-cytochromes"]	[]	[]	[]	""	Double
Met015248-m	a reduced cytochrome	""				*SC(C)C1=C(C)C2=Cc3c(C(C)S*)c(C)c4n3[Fe-2]35n6c(c(C)c(CCC(=O)[O-])c6=CC6=[N+]3C(=C4)C(C)=C6CCC(=O)[O-])=CC1=[N+]25		1	["Reduced-cytochromes"]	[]	[]	[]	""	Double
Met000107-m	an oxidized c-type cytochrome	""				*SC(C)C1=C(C)C2=Cc3c(C(C)S*)c(C)c4n3[Fe-]35n6c(c(C)c(CCC(=O)[O-])c6=CC6=[N+]3C(=C4)C(C)=C6CCC(=O)[O-])=CC1=[N+]25		42	["Cytochromes-C-Oxidized"]	["15991"]	[]	[]	"C00125"	Double
Met000108-m	a reduced c-type cytochrome	""				*SC(C)C1=C(C)C2=Cc3c(C(C)S*)c(C)c4n3[Fe-2]35n6c(c(C)c(CCC(=O)[O-])c6=CC6=[N+]3C(=C4)C(C)=C6CCC(=O)[O-])=CC1=[N+]25		42	["Cytochromes-C-Reduced"]	["16928"]	["C00126"]	[]	""	Double
Met003868-m	an oxidized cytochrome c2	""				*SC(C)C1=C(C)C2=Cc3c(C(C)S*)c(C)c4n3[Fe-]35n6c(c(C)c(CCC(=O)[O-])c6=CC6=[N+]3C(=C4)C(C)=C6CCC(=O)[O-])=CC1=[N+]25		3	["Oxidized-cytochromes-c2"]	[]	["C00997"]	[]	""	Double
Met003955-m	a reduced cytochrome c2	""				*SC(C)C1=C(C)C2=Cc3c(C(C)S*)c(C)c4n3[Fe-2]35n6c(c(C)c(CCC(=O)[O-])c6=CC6=[N+]3C(=C4)C(C)=C6CCC(=O)[O-])=CC1=[N+]25		3	["Reduced-cytochromes-c2"]	[]	["C01000"]	[]	""	Double
Met008712-m	an oxidized cytochrome c3	""				*SC(C)C1=C(C)C2=Cc3c(C(C)S*)c(C)c4n3[Fe-]35n6c(c(C)c(CCC(=O)[O-])c6=CC6=[N+]3C(=C4)C(C)=C6CCC(=O)[O-])=CC1=[N+]25		2	["Cytochromes-c3-Oxidized"]	[]	["C02682"]	[]	""	Double
Met008713-m	a reduced cytochrome c3	""				*SC(C)C1=C(C)C2=Cc3c(C(C)S*)c(C)c4n3[Fe-2]35n6c(c(C)c(CCC(=O)[O-])c6=CC6=[N+]3C(=C4)C(C)=C6CCC(=O)[O-])=CC1=[N+]25		2	["Cytochromes-c3-Reduced"]	[]	["C02684"]	[]	""	Double
Met009301-m	an oxidized cytochrome c4	""				*SC(C)C1=C(C)C2=Cc3c(C(C)S*)c(C)c4n3[Fe-]35n6c(c(C)c(CCC(=O)[O-])c6=CC6=[N+]3C(=C4)C(C)=C6CCC(=O)[O-])=CC1=[N+]25		2	["Oxidized-cytochromes-C4"]	[]	[]	[]	""	Double
Met009531-m	a reduced cytochrome c4	""				*SC(C)C1=C(C)C2=Cc3c(C(C)S*)c(C)c4n3[Fe-2]35n6c(c(C)c(CCC(=O)[O-])c6=CC6=[N+]3C(=C4)C(C)=C6CCC(=O)[O-])=CC1=[N+]25		2	["Reduced-cytochromes-C4"]	[]	[]	[]	""	Double
Met009297-m	an oxidized Cyc1 cytochrome	""				*SC(C)C1=C(C)C2=Cc3c(C(C)S*)c(C)c4n3[Fe-]35n6c(c(C)c(CCC(=O)[O-])c6=CC6=[N+]3C(=C4)C(C)=C6CCC(=O)[O-])=CC1=[N+]25		2	["Oxidized-Cyc1-cytochromes"]	[]	[]	[]	""	Double
Met009526-m	a reduced Cyc1 cytochrome	""				*SC(C)C1=C(C)C2=Cc3c(C(C)S*)c(C)c4n3[Fe-2]35n6c(c(C)c(CCC(=O)[O-])c6=CC6=[N+]3C(=C4)C(C)=C6CCC(=O)[O-])=CC1=[N+]25		2	["Reduced-Cyc1-cytochromes"]	[]	[]	[]	""	Double
Met003864-m	an oxidized CycA1 cytochrome	""				*SC(C)C1=C(C)C2=Cc3c(C(C)S*)c(C)c4n3[Fe-]35n6c(c(C)c(CCC(=O)[O-])c6=CC6=[N+]3C(=C4)C(C)=C6CCC(=O)[O-])=CC1=[N+]25		3	["Oxidized-CycA1-cytochromes"]	[]	[]	[]	""	Double
Met003952-m	a reduced CycA1 cytochrome	""				*SC(C)C1=C(C)C2=Cc3c(C(C)S*)c(C)c4n3[Fe-2]35n6c(c(C)c(CCC(=O)[O-])c6=CC6=[N+]3C(=C4)C(C)=C6CCC(=O)[O-])=CC1=[N+]25		3	["Reduced-CycA1-cytochromes"]	[]	[]	[]	""	Double
Met001357-m	an oxidized cytochrome c550	an oxidized cytochrome c550				*SC(C)C1=C(C)C2=Cc3c(C(C)S*)c(C)c4n3[Fe-]35n6c(c(C)c(CCC(=O)[O-])c6=CC6=[N+]3C(=C4)C(C)=C6CCC(=O)[O-])=CC1=[N+]25		5	["Cytochromes-C550-Ox"]	[]	[]	[]	""	Double
Met001358-m	a reduced cytochrome c550	""				*SC(C)C1=C(C)C2=Cc3c(C(C)S*)c(C)c4n3[Fe-2]35n6c(c(C)c(CCC(=O)[O-])c6=CC6=[N+]3C(=C4)C(C)=C6CCC(=O)[O-])=CC1=[N+]25		5	["Cytochromes-C550-Red"]	[]	[]	[]	""	Double
Met009302-m	an oxidized cytochrome c551	""				*SC(C)C1=C(C)C2=Cc3c(C(C)S*)c(C)c4n3[Fe-]35n6c(c(C)c(CCC(=O)[O-])c6=CC6=[N+]3C(=C4)C(C)=C6CCC(=O)[O-])=CC1=[N+]25		2	["Oxidized-cytochromes-c551"]	[]	[]	[]	""	Double
Met009532-m	a reduced cytochrome c551	""				*SC(C)C1=C(C)C2=Cc3c(C(C)S*)c(C)c4n3[Fe-2]35n6c(c(C)c(CCC(=O)[O-])c6=CC6=[N+]3C(=C4)C(C)=C6CCC(=O)[O-])=CC1=[N+]25		2	["Reduced-cytochromes-c551"]	[]	[]	[]	""	Double
Met014188-m	an oxidized cytochrome c552	""				*SC(C)C1=C(C)C2=Cc3c(C(C)S*)c(C)c4n3[Fe-]35n6c(c(C)c(CCC(=O)[O-])c6=CC6=[N+]3C(=C4)C(C)=C6CCC(=O)[O-])=CC1=[N+]25		1	["Cytochromes-C552-Ox"]	[]	[]	[]	""	Double
Met014189-m	a reduced cytochrome c552	""				*SC(C)C1=C(C)C2=Cc3c(C(C)S*)c(C)c4n3[Fe-2]35n6c(c(C)c(CCC(=O)[O-])c6=CC6=[N+]3C(=C4)C(C)=C6CCC(=O)[O-])=CC1=[N+]25		1	["Cytochromes-C552-Red"]	[]	[]	[]	""	Double
Met009303-m	an oxidized cytochrome c-553	""				*SC(C)C1=C(C)C2=Cc3c(C(C)S*)c(C)c4n3[Fe-]35n6c(c(C)c(CCC(=O)[O-])c6=CC6=[N+]3C(=C4)C(C)=C6CCC(=O)[O-])=CC1=[N+]25		2	["Oxidized-cytochromes-c553"]	[]	["C00125"]	[]	""	Double
Met009533-m	a reduced cytochrome c-553	""				*SC(C)C1=C(C)C2=Cc3c(C(C)S*)c(C)c4n3[Fe-2]35n6c(c(C)c(CCC(=O)[O-])c6=CC6=[N+]3C(=C4)C(C)=C6CCC(=O)[O-])=CC1=[N+]25		2	["Reduced-cytochromes-c553"]	[]	[]	[]	"C00126"	Double
Met014190-m	an oxidized cytochrome c554	""				*SC(C)C1=C(C)C2=Cc3c(C(C)S*)c(C)c4n3[Fe-]35n6c(c(C)c(CCC(=O)[O-])c6=CC6=[N+]3C(=C4)C(C)=C6CCC(=O)[O-])=CC1=[N+]25		1	["Cytochromes-C554-Ox"]	[]	[]	[]	""	Double
Met014191-m	a reduced cytochrome c554	""				*SC(C)C1=C(C)C2=Cc3c(C(C)S*)c(C)c4n3[Fe-2]35n6c(c(C)c(CCC(=O)[O-])c6=CC6=[N+]3C(=C4)C(C)=C6CCC(=O)[O-])=CC1=[N+]25		1	["Cytochromes-C554-Red"]	[]	[]	[]	""	Double
Met003639-m	an oxidized cytochrome cL	""				*[Fe+3]		3	["Cytochromes-CL-Ox"]	["81596"]	["C18233"]	[]	""	Double
Met003640-m	a reduced cytochrome cL	""				*[Fe+2]		3	["Cytochromes-CL-Red"]	["81597"]	["C18234"]	[]	""	Double
Met003641-m	an oxidized cytochrome cm552	""				""		3	["Cytochromes-Cm552-Ox"]	[]	[]	[]	""	Double
Met003642-m	a reduced cytochrome cm552	""				""		3	["Cytochromes-Cm552-Red"]	[]	[]	[]	""	Double
Met014192-m	an oxidized d-type cytochrome	""				*[Fe-]123n4c5c(C)c(CCC(=O)[O-])c4C=C4[N+]1=C(C=c1c(C)c(C=C)c(n12)=CC1=[N+]3C(=C5)C(C=C)=C1C)[C@](C)(O)[C@@]4(O)CCC(=O)[O-]		1	["Cytochromes-D-Oxidized"]	[]	[]	[]	""	Double
Met014193-m	a reduced d-type cytochrome	""				*[Fe-2]123n4c5c(C)c(CCC(=O)[O-])c4C=C4[N+]1=C(C=c1c(C)c(C=C)c(n12)=CC1=[N+]3C(=C5)C(C=C)=C1C)[C@](C)(O)[C@@]4(O)CCC(=O)[O-]		1	["Cytochromes-D-Reduced"]	[]	[]	[]	""	Double
Met000099-m	FMN	""				Cc1cc2nc3c(=O)[n-]c(=O)nc-3n(C[C@H](O)[C@H](O)[C@H](O)COP(=O)([O-])[O-])c2cc1C		45	["FMN"]	["58210"]	["C00061"]	["44229199"]	""	Double
Met000117-m	FMNH2	""				Cc1cc2c(cc1C)N(C[C@H](O)[C@H](O)[C@H](O)COP(=O)([O-])[O-])c1[nH]c(=O)[nH]c(=O)c1N2		40	["FMNH2"]	["57618"]	["C01847"]	["44229161"]	""	Double
Met009290-m	an oxidized flavoprotein (FMN)	""				Cc1cc2nc3c(=O)[n-]c(=O)nc-3n(C[C@H](O)[C@H](O)[C@H](O)COP(=O)([O-])[O-])c2cc1C		2	["Ox-FMN-Flavoproteins"]	[]	[]	[]	""	Double
Met009516-m	a reduced flavoprotein (FMNH2)	""				Cc1cc2c(cc1C)N(C[C@H](O)[C@H](O)[C@H](O)COP(=O)([O-])[O-])c1[nH]c(=O)[nH]c(=O)c1N2		2	["Red-FMNH2-Flavoproteins"]	[]	[]	[]	""	Double
Met000076-m	an electron-transfer quinone	""				*C1=C(*)C(=O)C(*)=C(*)C1=O		62	["ETR-Quinones"]	[]	[]	[]	"C15602"	Double
Met000071-m	an electron-transfer quinol	""				*c1c(*)c(O)c(*)c(*)c1O		63	["ETR-Quinols"]	[]	[]	[]	"C15603"	Double
Met000684-m	a quinone	""				*C1=C(*)C(=O)C(*)=C(*)C1=O		8	["Quinones"]	["36141"]	["C15602"]	[]	""	Double
Met001058-m	a quinol	""				*c1c(*)c(O)c(*)c(*)c1O		6	["Reduced-Quinones"]	[]	["C15603"]	[]	""	Double
Met000159-m	a ubiquinone	UQ				*C/C(C)=C\CC1=C(C)C(=O)C(OC)=C(OC)C1=O		29	["Ubiquinones"]	["16389"]	["C00399"]	[]	""	Double
Met000155-m	an ubiquinol	UQH2				*C/C(C)=C\Cc1c(C)c(O)c(OC)c(OC)c1O		30	["Ubiquinols"]	["17976"]	["C00390"]	[]	""	Double
Met000162-m	a menaquinone	MQ				*C/C(C)=C/CC1=C(C)C(=O)c2ccccc2C1=O		28	["Menaquinones"]	["16374"]	["C00828"]	[]	""	Double
Met000167-m	a menaquinol	MQH2				*C/C(C)=C/Cc1c(C)c(O)c2ccccc2c1O		27	["Menaquinols"]	["60024"]	["C05819"]	[]	""	Double
Met000309-m	a plastoquinone	""				CC(C)=CCC/C(C)=C/CC/C(C)=C/CC/C(C)=C/CC/C(C)=C/CC/C(C)=C/CC/C(C)=C/CC/C(C)=C/CC/C(C)=C/CC1=CC(=O)C(C)=C(C)C1=O		15	["PLASTOQUINONE"]	[]	["C10385"]	[]	""	Double
Met000310-m	a plastoquinol	""				CC(C)=CCC/C(C)=C/CC/C(C)=C/CC/C(C)=C/CC/C(C)=C/CC/C(C)=C/CC/C(C)=C/CC/C(C)=C/CC/C(C)=C/Cc1cc(O)c(C)c(C)c1O		15	["Plastoquinols"]	[]	["C16695"]	[]	""	Double
Met000196-m	an oxidized factor 420	""				*C(=O)[C@H](C)OP(=O)([O-])OC[C@@H](O)[C@@H](O)[C@@H](O)Cn1c2nc(=O)[nH]c(=O)c-2cc2ccc(O)cc21		23	["Oxidized-Factor-F420"]	[]	[]	[]	"C00876"	Double
Met000199-m	a reduced factor 420	""				*C(=O)[C@H](C)OP(=O)([O-])OC[C@@H](O)[C@@H](O)[C@@H](O)CN1c2cc(O)ccc2Cc2c1[nH]c(=O)[nH]c2=O		23	["Reduced-Factor-F420"]	["15823"]	["C01080"]	[]	""	Double
Met000129-m	an oxidized thioredoxin	""				*NC1CSSCC(C(*)=O)NC(=O)C(*)NC(=O)C(*)NC1=O		36	["Ox-Thioredoxin"]	[]	["C00343"]	[]	""	Double
Met000130-m	a reduced thioredoxin	""				*NC(CS)C(=O)NC(*)C(=O)NC(*)C(=O)NC(CS)C(*)=O		36	["Red-Thioredoxin"]	[]	["C00342"]	[]	""	Double
Met000153-m	an oxidized adrenodoxin	""				*[Fe+3]1(*)[S-2][Fe+3](*)(*)[S-2]1		30	["Oxidized-adrenal-ferredoxins"]	[]	["C00667"]	[]	""	Double
Met000154-m	a reduced adrenodoxin	""				*[Fe+2]1(*)[S-2][Fe+3](*)(*)[S-2]1		30	["Reduced-adrenal-ferredoxins"]	[]	["C00662"]	[]	""	Double
Met000069-m	an oxidized electron-transfer flavoprotein	""				*Cn1c2nc(=O)[n-]c(=O)c-2nc2cc(C)c(C)cc21		64	["ETF-Oxidized"]	[]	["C04253"]	[]	""	Double
Met000070-m	a reduced electron-transfer flavoprotein	""				*CN1c2cc(C)c(C)cc2Nc2c1[nH]c(=O)[nH]c2=O		64	["ETF-Reduced"]	[]	[]	[]	"C04570"	Double
Met000220-m	an oxidized flavodoxin	""				Cc1cc2nc3c(=O)[nH]c(=O)nc-3n(C[C@H](O)[C@H](O)[C@H](O)COP(=O)([O-])[O-])c2cc1C		21	["Oxidized-flavodoxins"]	[]	["C02869"]	[]	""	Double
Met000158-m	a reduced flavodoxin	""				Cc1cc2c(cc1C)N(C[C@H](O)[C@H](O)[C@H](O)COP(=O)([O-])[O-])c1[nH]c(=O)[nH]c(=O)c1N2		29	["Reduced-flavodoxins"]	[]	["C02745"]	[]	""	Double
Met000440-m	an oxidized [2Fe-2S] ferredoxin	""				*[Fe+3]1(*)[S-2][Fe+3](*)(*)[S-2]1		11	["Oxidized-2Fe-2S-Ferredoxins"]	[]	[]	[]	"C22151"	Double
Met000442-m	a reduced [2Fe-2S] ferredoxin	""				*[Fe+2]1(*)[S-2][Fe+3](*)(*)[S-2]1		11	["Reduced-2Fe-2S-Ferredoxins"]	[]	[]	[]	"C22150"	Double
Met009296-m	an oxidized 2[4Fe-4s] ferredoxin	""				*[Fe+3]1(*)[S-2][Fe+3](*)(*)[S-2]1.*[Fe+3]1(*)[S-2][Fe+3](*)(*)[S-2]1		2	["Oxidized-2-4Fe-4S-Ferredoxins"]	[]	[]	[]	""	Double
Met009525-m	a reduced 2[4Fe-4s] ferredoxin	""				*[Fe+2]1(*)[S-2][Fe+3](*)(*)[S-2]1.*[Fe+2]1(*)[S-2][Fe+3](*)(*)[S-2]1		2	["Reduced-2-4Fe-4S-Ferredoxins"]	[]	[]	[]	""	Double
Met001988-m	a [Co(I) corrinoid Fe-S protein]	""				*N[C@@H](Cc1c[nH]c[nH+]1)C(*)=O.COc1ccc2c(c1)[nH+]cn2[C@H]1O[C@H](CO)[C@@H](OP(=O)([O-])O[C@H](C)CNC(=O)CC[C@@]2(C)C3=C(C)C4=[N+]5C(=CC6=[N+]7C(=C(C)C8=[N+]9[C@@](C)([C@@H]([C@@H]2CC(N)=O)N3[Co-3]579)[C@@](C)(CC(N)=O)[C@@H]8CCC(N)=O)[C@@](C)(CC(N)=O)[C@@H]6CCC(N)=O)C(C)(C)[C@@H]4CCC(N)=O)[C@H]1O		4	["CoI-Corrinoid-Fe-S-proteins"]	[]	[]	[]	"C06021"	Double
Met002106-m	a [methyl-Co(III) corrinoid Fe-S protein]	""				*N[C@@H](Cc1c[nH]c[nH+]1)C(*)=O.COc1ccc2c(c1)[nH+]cn2[C@H]1O[C@H](CO)[C@@H](OP(=O)([O-])O[C@H](C)CNC(=O)CC[C@@]2(C)C3=C(C)C4=[N+]5C(=CC6=[N+]7C(=C(C)C8=[N+]9[C@@](C)([C@@H]([C@@H]2CC(N)=O)N3[Co-2]579C)[C@@](C)(CC(N)=O)[C@@H]8CCC(N)=O)[C@@](C)(CC(N)=O)[C@@H]6CCC(N)=O)C(C)(C)[C@@H]4CCC(N)=O)[C@H]1O		4	["Methylated-corrinoid-Fe-S-Proteins"]	[]	[]	[]	"C06020"	Double
Met000291-m	a sulfurated [sulfur carrier]	""				*S		16	["Sulfurated-Sulfur-Acceptors"]	[]	[]	[]	""	Double
Met000292-m	an unsulfurated [sulfur carrier]	""				*[H]		16	["Unsulfurated-Sulfur-Acceptors"]	[]	[]	[]	""	Double
Met000073-m	an [HPr]-L-histidine	""				*N[C@@H](Cc1c[nH]cn1)C(*)=O		63	["Hpr-Histidine"]	[]	[]	[]	"C00615"	Double
Met000074-m	an [HPr protein]-Npi-phospho-L-histidine	""				*N[C@@H](Cc1cncn1P(=O)([O-])[O-])C(*)=O		63	["Hpr-pi-phospho-L-histidines"]	["64837"]	["C04261"]	[]	""	Double
Met000261-m	a [protein]-L-histidine	""				*N[C@@H](Cc1c[nH]cn1)C(*)=O		17	["Protein-Histidines"]	[]	["C00615"]	[]	""	Double
Met000682-m	a [protein]-Npi-phospho-L-histidine	""				*N[C@@H](Cc1cncn1P(=O)([O-])[O-])C(*)=O		8	["Protein-pi-phospho-L-histidines"]	[]	[]	[]	"C04261"	Double
Met000006-m	ATP	""				Nc1ncnc2c1ncn2[C@@H]1O[C@H](COP(=O)([O-])OP(=O)([O-])OP(=O)([O-])[O-])[C@@H](O)[C@H]1O		1316	["ATP"]	["30616"]	["C00002"]	["5461108"]	""	Quadruple
Met000016-m	ADP	""				Nc1ncnc2c1ncn2[C@@H]1O[C@H](COP(=O)([O-])OP(=O)([O-])[O-])[C@@H](O)[C@H]1O		778	["ADP"]	["456216"]	["C00008"]	["7058055"]	""	Quadruple
Met000021-m	AMP	""				Nc1ncnc2c1ncn2[C@@H]1O[C@H](COP(=O)([O-])[O-])[C@@H](O)[C@H]1O		615	["AMP"]	["456215"]	["C00020"]	["15938965"]	""	Quadruple
Met000252-m	adenosine	""				Nc1ncnc2c1ncn2[C@@H]1O[C@H](CO)[C@@H](O)[C@H]1O		17	["ADENOSINE"]	["16335"]	["C00212"]	["60961"]	""	Quadruple
Met000056-m	GTP	""				Nc1nc2c(ncn2[C@@H]2O[C@H](COP(=O)([O-])OP(=O)([O-])OP(=O)([O-])[O-])[C@@H](O)[C@H]2O)c(=O)[nH]1		88	["GTP"]	["37565"]	["C00044"]	["135398632"]	""	Quadruple
Met000041-m	GDP	""				Nc1nc2c(ncn2[C@@H]2O[C@H](COP(=O)([O-])OP(=O)([O-])[O-])[C@@H](O)[C@H]2O)c(=O)[nH]1		174	["GDP"]	["58189"]	["C00035"]	["135398618"]	""	Quadruple
Met000104-m	GMP	""				Nc1nc2c(ncn2[C@@H]2O[C@H](COP(=O)([O-])[O-])[C@@H](O)[C@H]2O)c(=O)[nH]1		43	["GMP"]	["58115"]	["C00144"]	["135398630"]	""	Quadruple
Met000663-m	guanosine	""				Nc1nc2c(ncn2[C@@H]2O[C@H](CO)[C@@H](O)[C@H]2O)c(=O)[nH]1		8	["GUANOSINE"]	["16750"]	["C00387"]	["135398635"]	""	Quadruple
Met000087-m	CTP	""				Nc1ccn([C@@H]2O[C@H](COP(=O)([O-])OP(=O)([O-])OP(=O)([O-])[O-])[C@@H](O)[C@H]2O)c(=O)n1		54	["CTP"]	["37563"]	["C00063"]	["7058166"]	""	Quadruple
Met000202-m	CDP	""				Nc1ccn([C@@H]2O[C@H](COP(=O)([O-])OP(=O)([O-])[O-])[C@@H](O)[C@H]2O)c(=O)n1		22	["CDP"]	["58069"]	["C00112"]	["20056867"]	""	Quadruple
Met000049-m	CMP	""				Nc1ccn([C@@H]2O[C@H](COP(=O)([O-])[O-])[C@@H](O)[C@H]2O)c(=O)n1		115	["CMP"]	["60377"]	["C00055"]	["7058165"]	""	Quadruple
Met000422-m	cytidine	""				Nc1ccn([C@@H]2O[C@H](CO)[C@@H](O)[C@H]2O)c(=O)n1		11	["CYTIDINE"]	["17562"]	["C00475"]	["6175"]	""	Quadruple
Met000200-m	UTP	""				O=c1ccn([C@@H]2O[C@H](COP(=O)([O-])OP(=O)([O-])OP(=O)([O-])[O-])[C@@H](O)[C@H]2O)c(=O)[nH]1		23	["UTP"]	["46398"]	["C00075"]	["7058168"]	""	Quadruple
Met000015-m	UDP	""				O=c1ccn([C@@H]2O[C@H](COP(=O)([O-])OP(=O)([O-])[O-])[C@@H](O)[C@H]2O)c(=O)[nH]1		802	["UDP"]	["58223"]	["C00015"]	["20056717"]	""	Quadruple
Met000143-m	UMP	UMP				O=c1ccn([C@@H]2O[C@H](COP(=O)([O-])[O-])[C@@H](O)[C@H]2O)c(=O)[nH]1		33	["UMP"]	["57865"]	["C00105"]	["1778309"]	""	Quadruple
Met000448-m	uridine	""				O=c1ccn([C@@H]2O[C@H](CO)[C@@H](O)[C@H]2O)c(=O)[nH]1		11	["URIDINE"]	["16704"]	["C00299"]	["6029"]	""	Quadruple
Met000486-m	dATP	""				Nc1ncnc2c1ncn2[C@H]1C[C@H](O)[C@@H](COP(=O)([O-])OP(=O)([O-])OP(=O)([O-])[O-])O1		10	["DATP"]	["61404"]	["C00131"]	["25320183"]	""	Quadruple
Met000776-m	dADP	""				Nc1ncnc2c1ncn2[C@H]1C[C@H](O)[C@@H](COP(=O)([O-])OP(=O)([O-])[O-])O1		7	["DADP"]	["57667"]	["C00206"]	["21125569"]	""	Quadruple
Met000643-m	dAMP	""				Nc1ncnc2c1ncn2[C@H]1C[C@H](O)[C@@H](COP(=O)([O-])[O-])O1		8	["DAMP"]	["58245"]	["C00360"]	["22848660"]	""	Quadruple
Met000552-m	2'-deoxyadenosine	""				Nc1ncnc2c1ncn2[C@H]1C[C@H](O)[C@@H](CO)O1		9	["DEOXYADENOSINE"]	["17256"]	["C00559"]	["13730"]	""	Quadruple
Met000487-m	dGTP	""				Nc1nc2c(ncn2[C@H]2C[C@H](O)[C@@H](COP(=O)([O-])OP(=O)([O-])OP(=O)([O-])[O-])O2)c(=O)[nH]1		10	["DGTP"]	["61429"]	["C00286"]	["135398598"]	""	Quadruple
Met000646-m	dGDP	""				Nc1nc2c(ncn2[C@H]2C[C@H](O)[C@@H](COP(=O)([O-])OP(=O)([O-])[O-])O2)c(=O)[nH]1		8	["DGDP"]	["58595"]	["C00361"]	["135398594"]	""	Quadruple
Met000647-m	dGMP	""				Nc1nc2c(ncn2[C@H]2C[C@H](O)[C@@H](COP(=O)([O-])[O-])O2)c(=O)[nH]1		8	["DGMP"]	["57673"]	["C00362"]	["135398596"]	""	Quadruple
Met000783-m	2'-deoxyguanosine	""				Nc1nc2c(ncn2[C@H]2C[C@H](O)[C@@H](CO)O2)c(=O)[nH]1		7	["DEOXYGUANOSINE"]	["17172"]	["C00330"]	["135398592"]	""	Quadruple
Met000644-m	dCTP	""				Nc1ccn([C@H]2C[C@H](O)[C@@H](COP(=O)([O-])OP(=O)([O-])OP(=O)([O-])[O-])O2)c(=O)n1		8	["DCTP"]	["61481"]	["C00458"]	["25244665"]	""	Quadruple
Met000984-m	dCDP	""				Nc1ccn([C@H]2C[C@H](O)[C@@H](COP(=O)([O-])OP(=O)([O-])[O-])O2)c(=O)n1		6	["DCDP"]	["58593"]	["C00705"]	["21122964"]	""	Quadruple
Met000424-m	dCMP	""				Nc1ccn([C@H]2C[C@H](O)[C@@H](COP(=O)([O-])[O-])O2)c(=O)n1		11	["DCMP"]	["57566"]	["C00239"]	["7058169"]	""	Quadruple
Met000782-m	2'-deoxycytidine	""				Nc1ccn([C@H]2C[C@H](O)[C@@H](CO)O2)c(=O)n1		7	["DEOXYCYTIDINE"]	["15698"]	["C00881"]	["13711"]	""	Quadruple
Met000847-m	dTTP	""				Cc1cn([C@H]2C[C@H](O)[C@@H](COP(=O)([O-])OP(=O)([O-])OP(=O)([O-])[O-])O2)c(=O)[nH]c1=O		7	["TTP"]	["37568"]	["C00459"]	["11988283"]	""	Quadruple
Met000080-m	dTDP	""				Cc1cn([C@H]2C[C@H](O)[C@@H](COP(=O)([O-])OP(=O)([O-])[O-])O2)c(=O)[nH]c1=O		61	["TDP"]	["58369"]	["C00363"]	["21124327"]	""	Quadruple
Met000445-m	dTMP	""				Cc1cn([C@H]2C[C@H](O)[C@@H](COP(=O)([O-])[O-])O2)c(=O)[nH]c1=O		11	["TMP"]	["63528"]	["C00364"]	["16755631"]	""	Quadruple
Met000845-m	thymidine	""				Cc1cn([C@H]2C[C@H](O)[C@@H](CO)O2)c(=O)[nH]c1=O		7	["THYMIDINE"]	["17748"]	["C00214"]	["5789"]	""	Quadruple
Met000789-m	dUTP	""				O=c1ccn([C@H]2C[C@H](O)[C@@H](COP(=O)([O-])OP(=O)([O-])OP(=O)([O-])[O-])O2)c(=O)[nH]1		7	["DUTP"]	["61555"]	["C00460"]	["25244408"]	""	Quadruple
Met000991-m	dUDP	""				O=c1ccn([C@H]2C[C@H](O)[C@@H](COP(=O)([O-])OP(=O)([O-])[O-])O2)c(=O)[nH]1		6	["DUDP"]	["60471"]	["C01346"]	["25246037"]	""	Quadruple
Met000490-m	dUMP	""				O=c1ccn([C@H]2C[C@H](O)[C@@H](COP(=O)([O-])[O-])O2)c(=O)[nH]1		10	["DUMP"]	["246422"]	["C00365"]	["18601100"]	""	Quadruple
Met000645-m	2'-deoxyuridine	""				O=c1ccn([C@H]2C[C@H](O)[C@@H](CO)O2)c(=O)[nH]1		8	["DEOXYURIDINE"]	["16450"]	["C00526"]	["13712"]	""	Quadruple
Met001011-m	ITP	""				O=c1[nH]cnc2c1ncn2[C@@H]1O[C@H](COP(=O)([O-])OP(=O)([O-])OP(=O)([O-])[O-])[C@@H](O)[C@H]1O		6	["ITP"]	["61402"]	["C00081"]	["135398642"]	""	Quadruple
Met001009-m	IDP	""				O=c1[nH]cnc2c1ncn2[C@@H]1O[C@H](COP(=O)([O-])OP(=O)([O-])[O-])[C@@H](O)[C@H]1O		6	["IDP"]	["58280"]	["C00104"]	["135573953"]	""	Quadruple
Met000358-m	IMP	""				O=c1[nH]cnc2c1ncn2[C@@H]1O[C@H](COP(=O)([O-])[O-])[C@@H](O)[C@H]1O		13	["IMP"]	["58053"]	["C00130"]	["135398639"]	""	Quadruple
Met000492-m	inosine	""				O=c1[nH]cnc2c1ncn2[C@@H]1O[C@H](CO)[C@@H](O)[C@H]1O		10	["INOSINE"]	["17596"]	["C00294"]	["135398641"]	""	Quadruple
Met008782-m	dITP	""				O=c1[nH]cnc2c1ncn2[C@H]1C[C@H](O)[C@@H](COP(=O)([O-])OP(=O)([O-])OP(=O)([O-])[O-])O1		2	["DITP"]	["61382"]	["C01345"]	["135398615"]	""	Quadruple
Met008535-m	dIDP	""				O=c1[nH]cnc2c1ncn2[C@H]1C[C@H](O)[C@@H](COP(=O)([O-])OP(=O)([O-])[O-])O1		2	["CPD0-2231"]	["62286"]	["C01344"]	["135874855"]	""	Quadruple
Met008779-m	dIMP	""				O=c1[nH]cnc2c1ncn2[C@H]1C[C@H](O)[C@@H](COP(=O)([O-])[O-])O1		2	["DIMP"]	["61194"]	["C06196"]	["135398613"]	""	Quadruple
Met002007-m	2'-deoxyinosine	""				OC[C@H]1O[C@@H](n2cnc3c(O)ncnc32)C[C@@H]1O		4	["DEOXYINOSINE"]	["28997"]	["C05512"]	["135398593"]	""	Quadruple
Met009727-m	XTP	""				O=c1[nH]c(=O)c2ncn([C@@H]3O[C@H](COP(=O)([O-])OP(=O)([O-])OP(=O)([O-])[O-])[C@@H](O)[C@H]3O)c2[nH]1		2	["XTP"]	["61314"]	["C00700"]	["25245622"]	""	Quadruple
Met015477-m	XDP	""				O=c1[nH]c(=O)c2ncn([C@@H]3O[C@H](COP(=O)([O-])OP(=O)([O-])[O-])[C@@H](O)[C@H]3O)c2[nH]1		1	["XDP"]	["59884"]	["C01337"]	["25203240"]	""	Quadruple
Met001080-m	XMP	""				O=c1[nH]c(=O)c2ncn([C@@H]3O[C@H](COP(=O)([O-])[O-])[C@@H](O)[C@H]3O)c2[nH]1		6	["XANTHOSINE-5-PHOSPHATE"]	["57464"]	["C00655"]	["23421208"]	""	Quadruple
Met001079-m	xanthosine	""				O=c1[nH]c(=O)c2ncn([C@@H]3O[C@H](CO)[C@@H](O)[C@H]3O)c2[nH]1		6	["XANTHOSINE"]	["18107"]	["C01762"]	["64959"]	""	Quadruple
Met000002-m	H2O	""				O		7226	["WATER"]	["15377"]	["C00001"]	["962"]	""	Single
Met000530-m	hydroxyl radical	""				O		9	["CPD-12377"]	["29191"]	["C16844"]	["157350"]	""	Single
Met021325-m	oxonium	""				[OH3+]		0	["OXONIUM"]	["29412"]	[]	["123332"]	""	Single
Met000001-m	H+	""				[H+]		9653	["PROTON"]	["15378"]	["C00080"]	["1038"]	""	Single
Met001040-m	OH-	""				[OH-]		6	["OH"]	["16234"]	["C01328"]	["961"]	""	Single
Met021236-m	a hydroxyl group	""				[OH-]		0	["HYDROXYL-GROUP"]	[]	[]	[]	""	Single
Met000003-m	oxygen	O2				O=O		2899	["OXYGEN-MOLECULE"]	["15379"]	["C00007"]	["977"]	""	Single
Met000008-m	CO2	""				O=C=O		1247	["CARBON-DIOXIDE"]	["16526"]	["C00011"]	["280"]	""	Single
Met000201-m	carbon monoxide	CO				[C-]#[O+]		22	["CARBON-MONOXIDE"]	["17245"]	["C00237"]	["281"]	""	Single
Met008939-m	carbonic acid	""				O=C(O)O		2	["H2CO3"]	["28976"]	["C01353"]	["767"]	""	Single
Met000146-m	hydrogencarbonate	""				O=C([O-])O		32	["HCO3"]	["17544"]	["C00288"]	["769"]	""	Single
Met010683-m	carbonate	""				O=C([O-])[O-]		1	["CO3"]	["41609"]	[]	["19660"]	""	Single
Met000331-m	triphosphate	""				O=P([O-])([O-])OP(=O)([O-])OP(=O)([O-])[O-]		14	["P3I"]	["18036"]	["C00536"]	["3440921"]	""	Single
Met018627-m	phosphane	""				P		0	["CPD-21528"]	["30278"]	[]	["24404"]	""	Single
Met013225-m	phosphinate	""				O=P[O-]		1	["CPD-27"]	["29198"]	["C05339"]	["22497"]	""	Single
Met000009-m	diphosphate	""				O=P([O-])([O-])OP(=O)([O-])O		1204	["PPI"]	["29888"]	["C00013"]	["1023"]	""	Single
Met018050-m	phosphoric acid	""				O=P(O)(O)O		0	["CPD-20124"]	["26078"]	["C00009"]	["1004"]	""	Single
Met000012-m	phosphate	""				O=P([O-])([O-])O		1039	["Pi"]	["43474"]	[]	["3681305"]	"C00009"	Single
Met000341-m	ammonia	""				N		13	["AMMONIA"]	["16134"]	["C00014"]	["222"]	""	Single
Met000022-m	ammonium	""				[NH4+]		437	["AMMONIUM"]	["28938"]	["C01342"]	["223"]	""	Single
Met000026-m	hydrogen peroxide	""				OO		383	["HYDROGEN-PEROXIDE"]	["16240"]	["C00027"]	["784"]	""	Single
Met000995-m	fluoride	""				[F-]		6	["F-"]	["17051"]	["C00742"]	["28179"]	""	Single
Met014499-m	HCl	""				Cl		1	["HCL"]	["17883"]	["C01327"]	["313"]	""	Single
Met000046-m	chloride	""				[Cl-]		134	["CL-"]	["17996"]	["C00698"]	["312"]	""	Single
Met011033-m	hydrogen bromide	""				Br		1	["CPD-12287"]	["47266"]	["C13645"]	["260"]	""	Single
Met000176-m	bromide	""				[Br-]		25	["BR-"]	["15858"]	["C01324"]	["259"]	""	Single
Met014568-m	I2	""				II		1	["IODINE-MOLECULE"]	["17606"]	["C01382"]	["807"]	""	Single
Met000140-m	iodide	""				[I-]		33	["CPD-387"]	["16382"]	["C00708"]	["30165"]	""	Single
Met000235-m	S0	""				[S]		19	["Elemental-Sulfur"]	["17909"]	["C00087"]	[]	""	Single
Met000068-m	hydrogen sulfide	""				S		65	["HS"]	["16136"]	["C00283"]	["402"]	""	Single
Met003421-m	HS-	""				[SH-]		3	["CPD-846"]	["29919"]	[]	["5047209"]	""	Single
Met013487-m	sulfide(2-)	""				[S-2]		1	["CPD-7046"]	["15138"]	[]	["29109"]	""	Single
Met009579-m	sulfur dioxide	""				O=S=O		2	["SULFUR-DIOXIDE"]	["18422"]	["C09306"]	["1119"]	""	Single
Met021229-m	sulfurous acid	""				O=S(O)O		0	["H2SO3"]	["48854"]	["C00094"]	["1100"]	""	Single
Met014513-m	hydrogensulfite	""				O=S([O-])O		1	["HSO3"]	["17137"]	["C11481"]	["104748"]	""	Single
Met000079-m	sulfite	""				O=S([O-])[O-]		62	["SO3"]	["17359"]	[]	["1099"]	""	Single
Met021234-m	bisulfate	""				O=S(=O)([O-])O		0	["HSO4"]	[]	[]	["61778"]	""	Single
Met000062-m	sulfate	""				O=S(=O)([O-])[O-]		81	["SULFATE"]	["16189"]	["C00059"]	["1117"]	""	Single
Met000186-m	thiosulfate	""				O=S(=O)([O-])S		24	["S2O3"]	["33539"]	["C00320"]	["439208"]	""	Single
Met000677-m	N2	""				N#N		8	["NITROGEN-MOLECULE"]	["17997"]	["C00697"]	["947"]	""	Single
Met000502-m	nitrous oxide	""				[N-]=[N+]=O		10	["NITROUS-OXIDE"]	["17045"]	["C00887"]	["948"]	""	Single
Met000181-m	nitric oxide	""				N=O		25	["NITRIC-OXIDE"]	["16480"]	["C00533"]	["145068"]	""	Single
Met021312-m	nitrogen dioxide	""				O=[N+]=O		0	["NITROGEN-OXIDE"]	["29424"]	[]	["3609161"]	""	Single
Met000065-m	nitrite	""				O=N[O-]		72	["NITRITE"]	["16301"]	["C00088"]	["946"]	""	Single
Met016759-m	nitric acid	""				O=[N+]([O-])O		0	["CPD-15028"]	["48107"]	[]	["944"]	"C00244"	Single
Met013957-m	peroxynitrite	""				O=NO[O-]		1	["CPD0-1395"]	["25941"]	["C16845"]	["104806"]	""	Single
Met000210-m	nitrate	""				O=[N+]([O-])[O-]		22	["NITRATE"]	["17632"]	["C00244"]	["943"]	""	Single
Met007993-m	hydrogen selenide	""				[SeH2]		2	["CPD-678"]	["16503"]	["C01528"]	["533"]	""	Single
Met009566-m	selenide	""				[Se-2]		2	["SE-2"]	["15076"]	[]	["107674"]	""	Single
Met016748-m	selenium dioxide	""				O=[Se]=O		0	["CPD-14959"]	[]	[]	["24007"]	""	Single
Met002174-m	selenite	""				O=[Se]([O-])[O-]		4	["SELENITE"]	["18212"]	["C05684"]	["1090"]	""	Single
Met003979-m	selenate	""				O=[Se](=O)([O-])[O-]		3	["SELENATE"]	["15075"]	["C05697"]	["26473"]	""	Single
Met000511-m	superoxide	""				[O-]O		10	["SUPER-OXIDE"]	["18421"]	["C00704"]	["5359597"]	""	Single
Met001062-m	selenophosphate	""				[O-]P([O-])(O)=[Se]		6	["SEPO3"]	["58618"]	["C05172"]	["25244868"]	""	Single
Met019569-m	thiophosphate	""				[O-]P([O-])(O)=S		0	["CPD-3734"]	["74752"]	[]	["20448611"]	""	Single
Met019570-m	dithiophosphate	""				[O-]P(O)(=S)[S-]		0	["CPD-3735"]	["74591"]	[]	["25202134"]	""	Single
Met000165-m	H2	""				[H]		27	["HYDROGEN-MOLECULE"]	["18276"]	["C00282"]	["783"]	""	Single
Met000796-m	a halide anion	""				[*-]		7	["Halide-Anions"]	["16042"]	["C00462"]	[]	""	Single
Met000006-m	ATP	""				Nc1ncnc2c1ncn2[C@@H]1O[C@H](COP(=O)([O-])OP(=O)([O-])OP(=O)([O-])[O-])[C@@H](O)[C@H]1O		1316	["ATP"]	["30616"]	["C00002"]	["5461108"]	""	Single
Met000016-m	ADP	""				Nc1ncnc2c1ncn2[C@@H]1O[C@H](COP(=O)([O-])OP(=O)([O-])[O-])[C@@H](O)[C@H]1O		778	["ADP"]	["456216"]	["C00008"]	["7058055"]	""	Single
Met000021-m	AMP	""				Nc1ncnc2c1ncn2[C@@H]1O[C@H](COP(=O)([O-])[O-])[C@@H](O)[C@H]1O		615	["AMP"]	["456215"]	["C00020"]	["15938965"]	""	Single
Met000056-m	GTP	""				Nc1nc2c(ncn2[C@@H]2O[C@H](COP(=O)([O-])OP(=O)([O-])OP(=O)([O-])[O-])[C@@H](O)[C@H]2O)c(=O)[nH]1		88	["GTP"]	["37565"]	["C00044"]	["135398632"]	""	Single
Met000041-m	GDP	""				Nc1nc2c(ncn2[C@@H]2O[C@H](COP(=O)([O-])OP(=O)([O-])[O-])[C@@H](O)[C@H]2O)c(=O)[nH]1		174	["GDP"]	["58189"]	["C00035"]	["135398618"]	""	Single
Met000104-m	GMP	""				Nc1nc2c(ncn2[C@@H]2O[C@H](COP(=O)([O-])[O-])[C@@H](O)[C@H]2O)c(=O)[nH]1		43	["GMP"]	["58115"]	["C00144"]	["135398630"]	""	Single
Met000087-m	CTP	""				Nc1ccn([C@@H]2O[C@H](COP(=O)([O-])OP(=O)([O-])OP(=O)([O-])[O-])[C@@H](O)[C@H]2O)c(=O)n1		54	["CTP"]	["37563"]	["C00063"]	["7058166"]	""	Single
Met000202-m	CDP	""				Nc1ccn([C@@H]2O[C@H](COP(=O)([O-])OP(=O)([O-])[O-])[C@@H](O)[C@H]2O)c(=O)n1		22	["CDP"]	["58069"]	["C00112"]	["20056867"]	""	Single
Met000049-m	CMP	""				Nc1ccn([C@@H]2O[C@H](COP(=O)([O-])[O-])[C@@H](O)[C@H]2O)c(=O)n1		115	["CMP"]	["60377"]	["C00055"]	["7058165"]	""	Single
Met000200-m	UTP	""				O=c1ccn([C@@H]2O[C@H](COP(=O)([O-])OP(=O)([O-])OP(=O)([O-])[O-])[C@@H](O)[C@H]2O)c(=O)[nH]1		23	["UTP"]	["46398"]	["C00075"]	["7058168"]	""	Single
Met000015-m	UDP	""				O=c1ccn([C@@H]2O[C@H](COP(=O)([O-])OP(=O)([O-])[O-])[C@@H](O)[C@H]2O)c(=O)[nH]1		802	["UDP"]	["58223"]	["C00015"]	["20056717"]	""	Single
Met000143-m	UMP	UMP				O=c1ccn([C@@H]2O[C@H](COP(=O)([O-])[O-])[C@@H](O)[C@H]2O)c(=O)[nH]1		33	["UMP"]	["57865"]	["C00105"]	["1778309"]	""	Single
Met000007-m	coenzyme A	""				CC(C)(COP(=O)([O-])OP(=O)([O-])OC[C@H]1O[C@@H](n2cnc3c(N)ncnc32)[C@H](O)[C@@H]1OP(=O)([O-])[O-])[C@@H](O)C(=O)NCCC(=O)NCCS		1265	["CO-A"]	["57287"]	["C00010"]	["25113190"]	""	Single
Met000048-m	glutathione	""				[NH3+][C@@H](CCC(=O)N[C@@H](CS)C(=O)NCC(=O)[O-])C(=O)[O-]		128	["GLUTATHIONE"]	["57925"]	["C00051"]	["7048684"]	""	Single
Met000050-m	formate	""				O=C[O-]		114	["FORMATE"]	["15740"]	["C00058"]	["283"]	""	Single
Met000044-m	formaldehyde	""				C=O		138	["FORMALDEHYDE"]	["16842"]	["C00067"]	["712"]	""	Single
Met000093-m	methanol	MeOH				CO		51	["METOH"]	["17790"]	["C00132"]	["887"]	""	Single
Met000036-m	a soluble [acyl-carrier protein]	acyl-carrier protein				*N[C@@H](COP(=O)([O-])OCC(C)(C)[C@@H](O)C(=O)NCCC(=O)NCCS)C(*)=O		240	["ACP"]	["18359"]	["C00229"]	[]	""	Single
Met000168-m	an [acp] domain within a polyketide synthase	polyketide synthase				*N[C@@H](COP(=O)([O-])OCC(C)(C)[C@@H](O)C(=O)NCCC(=O)NCCS)C(*)=O		27	["Polyketide-ACP-Proteins"]	[]	[]	[]	""	Single
Met000179-m	methylamine	""				C[NH3+]		25	["METHYLAMINE"]	["59338"]	["C00218"]	["644041"]	""	Single
Met000300-m	dimethylamine	""				C[NH2+]C		15	["DIMETHYLAMINE"]	["58040"]	["C00543"]	["3614769"]	""	Single
Met000254-m	methanethiol	""				CS		17	["CPD-7671"]	["16007"]	["C00409"]	["878"]	""	Single
Met000791-m	ethylamine	""				CC[NH3+]		7	["ETHANAMINE"]	["566789"]	["C00797"]	["3427831"]	""	Single
Met003688-m	formamide	""				NC=O		3	["FORMAMIDE"]	["16397"]	["C00488"]	["713"]	""	Single
Met000751-m	cyanate	""				N#C[O-]		7	["CPD-69"]	["29195"]	["C01417"]	["105034"]	""	Single
Met000232-m	protoheme	""				C=CC1=C(C)C2=Cc3c(C=C)c(C)c4n3[Fe-2]35n6c(c(C)c(CCC(=O)[O-])c6=CC6=[N+]3C(=C4)C(C)=C6CCC(=O)[O-])=CC1=[N+]25		20	["PROTOHEME"]	["17627"]	["C00032"]	[]	""	Single
Met000257-m	a deoxyribonucleic acid	[DNA]				*OP(=O)([O-])OC[C@H]1O[C@@H](*)C[C@@H]1OP(=O)([O-])OC[C@H]1O[C@@H](*)C[C@@H]1OP(=O)([O-])O*		14	["DNA-N"]	["16991"]	["C00039"]	[]	""	Single
Met000312-m	a ribonucleic acid	RNA				*OP(=O)([O-])OC[C@H]1O[C@@H](*)[C@H](O)[C@@H]1OP(=O)([O-])OC[C@H]1O[C@@H](*)[C@H](O)[C@@H]1OP(=O)([O-])O*		10	["RNA-Holder"]	[]	["C00046"]	[]	""	Single
Met015046-m	a peptidyl-carrier protein	""				*N[C@@H](COP(=O)([O-])OCC(C)(C)[C@@H](O)C(=O)NCCC(=O)NCCS)C(*)=O		1	["Peptidyl-Carrier-Proteins"]	[]	[]	[]	"C21097"	Single
Met000040-m	a protein	""				*N[C@@H](*)C(=O)N[C@@H](*)C(=O)O*		181	["General-Protein-Substrates"]	["16541"]	["C00017"]	[]	""	Single
Met000034-m	a peptide	""				*N[C@H](*)C(=O)[O-]		254	["Peptides-holder"]	[]	["C00012"]	[]	""	Single
Met000134-m	a peptide	""				*C(=O)[C@@H](*)[NH3+]		35	["Peptide-Holder-Alternative"]	[]	[]	[]	""	Single
Met000246-m	a glycerolipid	""				*[H]		18	["Glycerolipids"]	["35741"]	[]	[]	""	Single
Met001082-m	Zn2+	""				[Zn+2]		6	["ZN%2b2"]	["29105"]	["C00038"]	["32051"]	""	Single
Met000768-m	Cu+	""				[Cu+]		7	["CU%2b"]	["49552"]	[]	["104815"]	""	Single
Met000769-m	Cu2+	""				[Cu+2]		7	["CU%2b2"]	["29036"]	["C00070"]	["27099"]	""	Single
Met000718-m	Ca2+	""				[Ca+2]		7	["CA%2b2"]	["29108"]	["C00076"]	["271"]	""	Single
Met010681-m	Co+	""				[Co+]		1	["CO%2b1"]	["27638"]	["C19171"]	["104730"]	""	Single
Met002452-m	Co2+	""				[Co+2]		3	["CO%2b2"]	["48828"]	["C00175"]	["104729"]	""	Single
Met015917-m	Co3+	""				[Co+3]		0	["CO%2b3"]	["49415"]	[]	["105146"]	""	Single
Met000432-m	K+	""				[K+]		11	["K%2b"]	["29103"]	["C00238"]	["813"]	""	Single
Met001030-m	Mg2+	""				[Mg+2]		6	["MG%2b2"]	["18420"]	["C00305"]	["888"]	""	Single
Met003726-m	Hg2+	""				[Hg+2]		3	["HG%2b2"]	["16793"]	["C00703"]	["26623"]	""	Single
Met014506-m	Hg0	""				[Hg]		1	["HG0"]	["16170"]	["C01319"]	["23931"]	""	Single
Met000127-m	Na+	""				[Na+]		37	["NA%2b"]	["29101"]	["C01330"]	["923"]	""	Single
Met001583-m	Cd2+	""				[Cd+2]		4	["CD%2b2"]	["48775"]	["C01413"]	["31193"]	""	Single
Met021147-m	Cr+2	""				[Cr+2]		0	["CR%2b2"]	["33006"]	[]	["62762"]	""	Single
Met014068-m	Cr3+	""				[Cr+3]		1	["CR%2b3"]	["49544"]	["C19368"]	["27668"]	""	Single
Met014069-m	Cr6+	""				[Cr+6]		1	["CR%2b6"]	["33007"]	["C19161"]	["29131"]	""	Single
Met004479-m	Ag+	""				[Ag+]		2	["AG%2b"]	["49468"]	["C06710"]	["104755"]	""	Single
Met016731-m	Ag2+	""				[Ag+2]		0	["CPD-1486"]	["9141"]	[]	["23954"]	""	Single
Met015884-m	Ba2+	""				[Ba+2]		0	["BA%2b2"]	["37136"]	["C13881"]	["104810"]	""	Single
Met000121-m	Fe2+	""				[Fe+2]		39	["FE%2b2"]	["29033"]	["C14818"]	["27284"]	""	Single
Met000191-m	Fe3+	""				[Fe+3]		23	["FE%2b3"]	["29034"]	["C14819"]	["29936"]	""	Single
Met021203-m	Fe+4	""				[Fe+4]		0	["FE%2b4"]	[]	[]	["11963629"]	""	Single
Met001433-m	Ni2+	""				[Ni+2]		5	["NI%2b2"]	["49786"]	["C19609"]	["934"]	""	Single
Met000569-m	Mn2+	""				[Mn+2]		9	["MN%2b2"]	["29035"]	["C19610"]	["27854"]	""	Single
Met003811-m	Mn+3	""				[Mn+3]		3	["MN%2b3"]	["29041"]	["C19611"]	["105130"]	""	Single
Met002629-m	MnIVO2	""				O=[Mn]=O		3	["CPD-12610"]	["136511"]	["C21744"]	["14801"]	""	Single
Met020834-m	Mo6+	""				[Mo+6]		0	["CPD0-2009"]	["49446"]	["C00150"]	["23932"]	""	Single
Met014980-m	Pb2+	""				[Pb+2]		1	["PB%2b2"]	["49807"]	["C06696"]	["73212"]	""	Single
Met021332-m	Pd2+	""				[Pd+2]		0	["PD%2b2"]	["49824"]	[]	["105144"]	""	Single
Met016214-m	Pt2+	""				[Pt+2]		0	["CPD-11991"]	["49832"]	[]	["105166"]	""	Single
Met021364-m	Rb+	""				[Rb+]		0	["RB%2b"]	["49847"]	["C17061"]	["105153"]	""	Single

## Sheet: General Cofactors of KndPad
Entry	Name	Abbreviated Name	Synonyms	Chemical Formula	Molecular Weight	SMILES	Delta Gibbs	Reaction Number	MetaCyc	ChEBI	KEGG	PubChem	Reference	Family
Met000005-m	NADP+	""				NC(=O)c1ccc[n+]([C@@H]2O[C@H](COP(=O)([O-])OP(=O)([O-])OC[C@H]3O[C@@H](n4cnc5c(N)ncnc54)[C@H](OP(=O)([O-])[O-])[C@@H]3O)[C@@H](O)[C@H]2O)c1		1320	["NADP"]	["58349"]	["C00006"]	["15938972"]	""	Double
Met000004-m	NADPH	""				NC(=O)C1=CN([C@@H]2O[C@H](COP(=O)([O-])OP(=O)([O-])OC[C@H]3O[C@@H](n4cnc5c(N)ncnc54)[C@H](OP(=O)([O-])[O-])[C@@H]3O)[C@@H](O)[C@H]2O)C=CC1		1321	["NADPH"]	["57783"]	["C00005"]	["15983949"]	""	Double
Met000010-m	NAD+	""				NC(=O)c1ccc[n+]([C@@H]2O[C@H](COP(=O)([O-])OP(=O)([O-])OC[C@H]3O[C@@H](n4cnc5c(N)ncnc54)[C@H](O)[C@@H]3O)[C@@H](O)[C@H]2O)c1		1099	["NAD"]	["57540"]	["C00003"]	["15938971"]	""	Double
Met000011-m	NADH	""				NC(=O)C1=CN([C@@H]2O[C@H](COP(=O)([O-])OP(=O)([O-])OC[C@H]3O[C@@H](n4cnc5c(N)ncnc54)[C@H](O)[C@@H]3O)[C@@H](O)[C@H]2O)C=CC1		1081	["NADH"]	["57945"]	["C00004"]	["21604869"]	""	Double
Met000013-m	S-adenosyl-L-methionine	SAM				C[S+](CC[C@H]([NH3+])C(=O)[O-])C[C@H]1O[C@@H](n2cnc3c(N)ncnc32)[C@H](O)[C@@H]1O		951	["S-ADENOSYLMETHIONINE"]	["59789"]	["C00019"]	["24762165", "44229224"]	""	Double
Met000014-m	S-adenosyl-L-homocysteine	SAH				Nc1ncnc2c1ncn2[C@@H]1O[C@H](CSCC[C@H]([NH3+])C(=O)[O-])[C@@H](O)[C@H]1O		856	["ADENOSYL-HOMO-CYS"]	["57856"]	["C00021"]	["25246222"]	""	Double
Met000305-m	a methylated methyl donor	""				*C		15	["Methylated-methyl-acceptors"]	[]	[]	[]	""	Double
Met000301-m	a demethylated methyl donor	""				*[H]		15	["Demethylated-methyl-acceptors"]	[]	[]	[]	""	Double
Met000317-m	a 5-methyltetrahydrofolate	""				*C(=O)CC[C@H](NC(=O)c1ccc(NC[C@H]2CNc3nc(N)[nH]c(=O)c3N2C)cc1)C(=O)[O-]		14	["5-METHYL-THF-GLU-N"]	[]	[]	[]	""	Double
Met000118-m	a tetrahydrofolate	""				*C(=O)CC[C@H](NC(=O)c1ccc(NC[C@H]2CNc3nc(N)[nH]c(=O)c3N2)cc1)C(=O)[O-]		38	["THF-GLU-N"]	["28624"]	["C03541"]	["25202940"]	""	Double
Met003807-m	N5-methyltetrahydromethanopterin	""				C[C@@H]1Nc2nc(N)[nH]c(=O)c2N(C)[C@H]1[C@@H](C)Nc1ccc(C[C@H](O)[C@H](O)[C@H](O)CO[C@H]2O[C@H](COP(=O)([O-])O[C@@H](CCC(=O)[O-])C(=O)[O-])[C@@H](O)[C@H]2O)cc1		3	["METHYL-THMPT"]	["58116"]	["C04488"]	["135440045"]	""	Double
Met000516-m	tetrahydromethanopterin	THMPT				C[C@@H]1Nc2nc(N)[nH]c(=O)c2N[C@H]1[C@@H](C)Nc1ccc(C[C@H](O)[C@H](O)[C@H](O)CO[C@H]2O[C@H](COP(=O)([O-])O[C@@H](CCC(=O)[O-])C(=O)[O-])[C@@H](O)[C@H]2O)cc1		10	["THMPT"]	["58103"]	["C01217"]	["135926586"]	""	Double
Met000018-m	an oxidized [NADPH-hemoprotein reductase]	""				*n1c2nc(=O)[nH]c(=O)c-2nc2cc(C)c(C)cc21		716	["Ox-NADPH-Hemoprotein-Reductases"]	[]	[]	[]	"C03161"	Double
Met000019-m	a reduced [NADPH-hemoprotein reductase]	""				*N1c2cc(C)c(C)cc2Nc2c1[nH]c(=O)[nH]c2=O		716	["Red-NADPH-Hemoprotein-Reductases"]	[]	[]	[]	"C03024"	Double
Met000363-m	an [oxidized flavoprotein]	""				*n1c2nc(=O)[nH]c(=O)c-2nc2cc(C)c(C)cc21		13	["Oxidized-Flavoproteins"]	[]	["C03161"]	[]	""	Double
Met000364-m	a [reduced flavoprotein]	""				*N1c2cc(C)c(C)cc2Nc2c1[nH]c(=O)[nH]c2=O		13	["Reduced-Flavoproteins"]	[]	["C03024"]	[]	""	Double
Met000017-m	an oxidized unknown electron carrier	A				*CC		718	["Acceptor"]	["15339"]	["C00028"]	[]	""	Double
Met000020-m	a reduced unknown two electron carrier	A(H2)				[H]*([H])CC		710	["Donor-H2"]	["17499"]	["C00030"]	[]	""	Double
Met000017-m	an oxidized unknown electron carrier	A				*CC		718	["Acceptor"]	["15339"]	["C00028"]	[]	""	Double
Met000652-m	a reduced unknown one electron carrier	A(H)				[H]*CC		8	["Donor-H1"]	[]	[]	[]	""	Double
Met000027-m	NAD(P)+	""				*O[C@@H]1[C@H](O)[C@@H](COP(=O)([O-])OP(=O)([O-])OC[C@H]2O[C@@H]([n+]3cccc(C(N)=O)c3)[C@H](O)[C@@H]2O)O[C@H]1n1cnc2c(N)ncnc21		320	["NAD-P-OR-NOP"]	["13390"]	[]	[]	""	Double
Met000028-m	NAD(P)H	""				*O[C@@H]1[C@H](O)[C@@H](COP(=O)([O-])OP(=O)([O-])OC[C@H]2O[C@@H](N3C=CCC(C(N)=O)=C3)[C@H](O)[C@@H]2O)O[C@H]1n1cnc2c(N)ncnc21		319	["NADH-P-OR-NOP"]	["13392"]	[]	[]	""	Double
Met000029-m	an oxidized ferredoxin [iron-sulfur] cluster	""				*[Fe+3]1(*)[S-2][Fe+3](*)(*)[S-2]1		311	["Oxidized-ferredoxins"]	["17908"]	["C00139"]	[]	""	Double
Met000030-m	a reduced ferredoxin [iron-sulfur] cluster	""				*[Fe+2]1(*)[S-2][Fe+3](*)(*)[S-2]1		311	["Reduced-ferredoxins"]	["17513"]	["C00138"]	[]	""	Double
Met000060-m	FAD	""				Cc1cc2nc3c(=O)[n-]c(=O)nc-3n(C[C@H](O)[C@H](O)[C@H](O)COP(=O)([O-])OP(=O)([O-])OC[C@H]3O[C@@H](n4cnc5c(N)ncnc54)[C@H](O)[C@@H]3O)c2cc1C		82	["FAD"]	["57692"]	["C00016"]	["46906035"]	""	Double
Met000064-m	FADH2	""				Cc1cc2c(cc1C)N(C[C@H](O)[C@H](O)[C@H](O)COP(=O)([O-])OP(=O)([O-])OC[C@H]1O[C@@H](n3cnc4c(N)ncnc43)[C@H](O)[C@@H]1O)c1[nH]c(=O)[nH]c(=O)c1N2		76	["FADH2"]	["58307"]	["C01352"]	["46931118"]	""	Double
Met009289-m	an oxidized flavoprotein (FAD)	""				Cc1cc2nc3c(=O)[n-]c(=O)nc-3n(C[C@H](O)[C@H](O)[C@H](O)COP(=O)([O-])OP(=O)([O-])OC[C@H]3O[C@@H](n4cnc5c(N)ncnc54)[C@H](O)[C@@H]3O)c2cc1C		2	["Ox-FAD-Flavoproteins"]	[]	[]	[]	""	Double
Met009515-m	a reduced flavoprotein (FADH2)	""				Cc1cc2c(cc1C)N(C[C@H](O)[C@H](O)[C@H](O)COP(=O)([O-])OP(=O)([O-])OC[C@H]1O[C@@H](n3cnc4c(N)ncnc43)[C@H](O)[C@@H]1O)c1[nH]c(=O)[nH]c(=O)c1N2		2	["Red-FADH2-Flavoproteins"]	[]	[]	[]	""	Double
Met000042-m	a ferricytochrome b5	""				*[Fe-]123n4c5c(C)c(C=C)c4C=C4C(C)=C(C=C)C(=[N+]41)C=c1c(C)c(CCC(=O)[O-])c(n12)=CC1=[N+]3C(=C5)C(C)=C1CCC(=O)[O-]		150	["FERRICYTOCHROME-B5"]	["18097"]	["C00996"]	[]	""	Double
Met000043-m	a ferrocytochrome b5	""				*[Fe-2]123n4c5c(C)c(C=C)c4C=C4C(C)=C(C=C)C(=[N+]41)C=c1c(C)c(CCC(=O)[O-])c(n12)=CC1=[N+]3C(=C5)C(C)=C1CCC(=O)[O-]		150	["FERROCYTOCHROME-B5"]	[]	["C00999"]	[]	""	Double
Met000053-m	adenosine 3',5'-bisphosphate	3',5'-ADP				Nc1ncnc2c1ncn2[C@@H]1O[C@H](COP(=O)([O-])[O-])[C@@H](OP(=O)([O-])[O-])[C@H]1O		101	["3-5-ADP"]	["58343"]	["C00054"]	["23615194"]	""	Double
Met000055-m	3'-phosphoadenylyl-sulfate	PAPS				Nc1ncnc2c1ncn2[C@@H]1O[C@H](COP(=O)([O-])OS(=O)(=O)[O-])[C@@H](OP(=O)([O-])[O-])[C@H]1O		93	["PAPS"]	["58339"]	["C00053"]	["46926099"]	""	Double
Met003637-m	an oxidized b-type cytochrome	""				*[Fe-]123n4c5c(C)c(C=C)c4C=C4C(C)=C(C=C)C(=[N+]41)C=c1c(C)c(CCC(=O)[O-])c(n12)=CC1=[N+]3C(=C5)C(C)=C1CCC(=O)[O-]		3	["Cytochromes-B-Oxidized"]	[]	[]	[]	""	Double
Met003638-m	a reduced b-type cytochrome	""				*[Fe-2]123n4c5c(C)c(C=C)c4C=C4C(C)=C(C=C)C(=[N+]41)C=c1c(C)c(CCC(=O)[O-])c(n12)=CC1=[N+]3C(=C5)C(C)=C1CCC(=O)[O-]		3	["Cytochromes-B-Reduced"]	[]	[]	[]	""	Double
Met014971-m	an oxidized cytochrome	""				*SC(C)C1=C(C)C2=Cc3c(C(C)S*)c(C)c4n3[Fe-]35n6c(c(C)c(CCC(=O)[O-])c6=CC6=[N+]3C(=C4)C(C)=C6CCC(=O)[O-])=CC1=[N+]25		1	["Oxidized-cytochromes"]	[]	[]	[]	""	Double
Met015248-m	a reduced cytochrome	""				*SC(C)C1=C(C)C2=Cc3c(C(C)S*)c(C)c4n3[Fe-2]35n6c(c(C)c(CCC(=O)[O-])c6=CC6=[N+]3C(=C4)C(C)=C6CCC(=O)[O-])=CC1=[N+]25		1	["Reduced-cytochromes"]	[]	[]	[]	""	Double
Met000107-m	an oxidized c-type cytochrome	""				*SC(C)C1=C(C)C2=Cc3c(C(C)S*)c(C)c4n3[Fe-]35n6c(c(C)c(CCC(=O)[O-])c6=CC6=[N+]3C(=C4)C(C)=C6CCC(=O)[O-])=CC1=[N+]25		42	["Cytochromes-C-Oxidized"]	["15991"]	[]	[]	"C00125"	Double
Met000108-m	a reduced c-type cytochrome	""				*SC(C)C1=C(C)C2=Cc3c(C(C)S*)c(C)c4n3[Fe-2]35n6c(c(C)c(CCC(=O)[O-])c6=CC6=[N+]3C(=C4)C(C)=C6CCC(=O)[O-])=CC1=[N+]25		42	["Cytochromes-C-Reduced"]	["16928"]	["C00126"]	[]	""	Double
Met003868-m	an oxidized cytochrome c2	""				*SC(C)C1=C(C)C2=Cc3c(C(C)S*)c(C)c4n3[Fe-]35n6c(c(C)c(CCC(=O)[O-])c6=CC6=[N+]3C(=C4)C(C)=C6CCC(=O)[O-])=CC1=[N+]25		3	["Oxidized-cytochromes-c2"]	[]	["C00997"]	[]	""	Double
Met003955-m	a reduced cytochrome c2	""				*SC(C)C1=C(C)C2=Cc3c(C(C)S*)c(C)c4n3[Fe-2]35n6c(c(C)c(CCC(=O)[O-])c6=CC6=[N+]3C(=C4)C(C)=C6CCC(=O)[O-])=CC1=[N+]25		3	["Reduced-cytochromes-c2"]	[]	["C01000"]	[]	""	Double
Met008712-m	an oxidized cytochrome c3	""				*SC(C)C1=C(C)C2=Cc3c(C(C)S*)c(C)c4n3[Fe-]35n6c(c(C)c(CCC(=O)[O-])c6=CC6=[N+]3C(=C4)C(C)=C6CCC(=O)[O-])=CC1=[N+]25		2	["Cytochromes-c3-Oxidized"]	[]	["C02682"]	[]	""	Double
Met008713-m	a reduced cytochrome c3	""				*SC(C)C1=C(C)C2=Cc3c(C(C)S*)c(C)c4n3[Fe-2]35n6c(c(C)c(CCC(=O)[O-])c6=CC6=[N+]3C(=C4)C(C)=C6CCC(=O)[O-])=CC1=[N+]25		2	["Cytochromes-c3-Reduced"]	[]	["C02684"]	[]	""	Double
Met009301-m	an oxidized cytochrome c4	""				*SC(C)C1=C(C)C2=Cc3c(C(C)S*)c(C)c4n3[Fe-]35n6c(c(C)c(CCC(=O)[O-])c6=CC6=[N+]3C(=C4)C(C)=C6CCC(=O)[O-])=CC1=[N+]25		2	["Oxidized-cytochromes-C4"]	[]	[]	[]	""	Double
Met009531-m	a reduced cytochrome c4	""				*SC(C)C1=C(C)C2=Cc3c(C(C)S*)c(C)c4n3[Fe-2]35n6c(c(C)c(CCC(=O)[O-])c6=CC6=[N+]3C(=C4)C(C)=C6CCC(=O)[O-])=CC1=[N+]25		2	["Reduced-cytochromes-C4"]	[]	[]	[]	""	Double
Met009297-m	an oxidized Cyc1 cytochrome	""				*SC(C)C1=C(C)C2=Cc3c(C(C)S*)c(C)c4n3[Fe-]35n6c(c(C)c(CCC(=O)[O-])c6=CC6=[N+]3C(=C4)C(C)=C6CCC(=O)[O-])=CC1=[N+]25		2	["Oxidized-Cyc1-cytochromes"]	[]	[]	[]	""	Double
Met009526-m	a reduced Cyc1 cytochrome	""				*SC(C)C1=C(C)C2=Cc3c(C(C)S*)c(C)c4n3[Fe-2]35n6c(c(C)c(CCC(=O)[O-])c6=CC6=[N+]3C(=C4)C(C)=C6CCC(=O)[O-])=CC1=[N+]25		2	["Reduced-Cyc1-cytochromes"]	[]	[]	[]	""	Double
Met003864-m	an oxidized CycA1 cytochrome	""				*SC(C)C1=C(C)C2=Cc3c(C(C)S*)c(C)c4n3[Fe-]35n6c(c(C)c(CCC(=O)[O-])c6=CC6=[N+]3C(=C4)C(C)=C6CCC(=O)[O-])=CC1=[N+]25		3	["Oxidized-CycA1-cytochromes"]	[]	[]	[]	""	Double
Met003952-m	a reduced CycA1 cytochrome	""				*SC(C)C1=C(C)C2=Cc3c(C(C)S*)c(C)c4n3[Fe-2]35n6c(c(C)c(CCC(=O)[O-])c6=CC6=[N+]3C(=C4)C(C)=C6CCC(=O)[O-])=CC1=[N+]25		3	["Reduced-CycA1-cytochromes"]	[]	[]	[]	""	Double
Met001357-m	an oxidized cytochrome c550	an oxidized cytochrome c550				*SC(C)C1=C(C)C2=Cc3c(C(C)S*)c(C)c4n3[Fe-]35n6c(c(C)c(CCC(=O)[O-])c6=CC6=[N+]3C(=C4)C(C)=C6CCC(=O)[O-])=CC1=[N+]25		5	["Cytochromes-C550-Ox"]	[]	[]	[]	""	Double
Met001358-m	a reduced cytochrome c550	""				*SC(C)C1=C(C)C2=Cc3c(C(C)S*)c(C)c4n3[Fe-2]35n6c(c(C)c(CCC(=O)[O-])c6=CC6=[N+]3C(=C4)C(C)=C6CCC(=O)[O-])=CC1=[N+]25		5	["Cytochromes-C550-Red"]	[]	[]	[]	""	Double
Met009302-m	an oxidized cytochrome c551	""				*SC(C)C1=C(C)C2=Cc3c(C(C)S*)c(C)c4n3[Fe-]35n6c(c(C)c(CCC(=O)[O-])c6=CC6=[N+]3C(=C4)C(C)=C6CCC(=O)[O-])=CC1=[N+]25		2	["Oxidized-cytochromes-c551"]	[]	[]	[]	""	Double
Met009532-m	a reduced cytochrome c551	""				*SC(C)C1=C(C)C2=Cc3c(C(C)S*)c(C)c4n3[Fe-2]35n6c(c(C)c(CCC(=O)[O-])c6=CC6=[N+]3C(=C4)C(C)=C6CCC(=O)[O-])=CC1=[N+]25		2	["Reduced-cytochromes-c551"]	[]	[]	[]	""	Double
Met014188-m	an oxidized cytochrome c552	""				*SC(C)C1=C(C)C2=Cc3c(C(C)S*)c(C)c4n3[Fe-]35n6c(c(C)c(CCC(=O)[O-])c6=CC6=[N+]3C(=C4)C(C)=C6CCC(=O)[O-])=CC1=[N+]25		1	["Cytochromes-C552-Ox"]	[]	[]	[]	""	Double
Met014189-m	a reduced cytochrome c552	""				*SC(C)C1=C(C)C2=Cc3c(C(C)S*)c(C)c4n3[Fe-2]35n6c(c(C)c(CCC(=O)[O-])c6=CC6=[N+]3C(=C4)C(C)=C6CCC(=O)[O-])=CC1=[N+]25		1	["Cytochromes-C552-Red"]	[]	[]	[]	""	Double
Met009303-m	an oxidized cytochrome c-553	""				*SC(C)C1=C(C)C2=Cc3c(C(C)S*)c(C)c4n3[Fe-]35n6c(c(C)c(CCC(=O)[O-])c6=CC6=[N+]3C(=C4)C(C)=C6CCC(=O)[O-])=CC1=[N+]25		2	["Oxidized-cytochromes-c553"]	[]	["C00125"]	[]	""	Double
Met009533-m	a reduced cytochrome c-553	""				*SC(C)C1=C(C)C2=Cc3c(C(C)S*)c(C)c4n3[Fe-2]35n6c(c(C)c(CCC(=O)[O-])c6=CC6=[N+]3C(=C4)C(C)=C6CCC(=O)[O-])=CC1=[N+]25		2	["Reduced-cytochromes-c553"]	[]	[]	[]	"C00126"	Double
Met014190-m	an oxidized cytochrome c554	""				*SC(C)C1=C(C)C2=Cc3c(C(C)S*)c(C)c4n3[Fe-]35n6c(c(C)c(CCC(=O)[O-])c6=CC6=[N+]3C(=C4)C(C)=C6CCC(=O)[O-])=CC1=[N+]25		1	["Cytochromes-C554-Ox"]	[]	[]	[]	""	Double
Met014191-m	a reduced cytochrome c554	""				*SC(C)C1=C(C)C2=Cc3c(C(C)S*)c(C)c4n3[Fe-2]35n6c(c(C)c(CCC(=O)[O-])c6=CC6=[N+]3C(=C4)C(C)=C6CCC(=O)[O-])=CC1=[N+]25		1	["Cytochromes-C554-Red"]	[]	[]	[]	""	Double
Met003639-m	an oxidized cytochrome cL	""				*[Fe+3]		3	["Cytochromes-CL-Ox"]	["81596"]	["C18233"]	[]	""	Double
Met003640-m	a reduced cytochrome cL	""				*[Fe+2]		3	["Cytochromes-CL-Red"]	["81597"]	["C18234"]	[]	""	Double
Met003641-m	an oxidized cytochrome cm552	""				""		3	["Cytochromes-Cm552-Ox"]	[]	[]	[]	""	Double
Met003642-m	a reduced cytochrome cm552	""				""		3	["Cytochromes-Cm552-Red"]	[]	[]	[]	""	Double
Met014192-m	an oxidized d-type cytochrome	""				*[Fe-]123n4c5c(C)c(CCC(=O)[O-])c4C=C4[N+]1=C(C=c1c(C)c(C=C)c(n12)=CC1=[N+]3C(=C5)C(C=C)=C1C)[C@](C)(O)[C@@]4(O)CCC(=O)[O-]		1	["Cytochromes-D-Oxidized"]	[]	[]	[]	""	Double
Met014193-m	a reduced d-type cytochrome	""				*[Fe-2]123n4c5c(C)c(CCC(=O)[O-])c4C=C4[N+]1=C(C=c1c(C)c(C=C)c(n12)=CC1=[N+]3C(=C5)C(C=C)=C1C)[C@](C)(O)[C@@]4(O)CCC(=O)[O-]		1	["Cytochromes-D-Reduced"]	[]	[]	[]	""	Double
Met000099-m	FMN	""				Cc1cc2nc3c(=O)[n-]c(=O)nc-3n(C[C@H](O)[C@H](O)[C@H](O)COP(=O)([O-])[O-])c2cc1C		45	["FMN"]	["58210"]	["C00061"]	["44229199"]	""	Double
Met000117-m	FMNH2	""				Cc1cc2c(cc1C)N(C[C@H](O)[C@H](O)[C@H](O)COP(=O)([O-])[O-])c1[nH]c(=O)[nH]c(=O)c1N2		40	["FMNH2"]	["57618"]	["C01847"]	["44229161"]	""	Double
Met009290-m	an oxidized flavoprotein (FMN)	""				Cc1cc2nc3c(=O)[n-]c(=O)nc-3n(C[C@H](O)[C@H](O)[C@H](O)COP(=O)([O-])[O-])c2cc1C		2	["Ox-FMN-Flavoproteins"]	[]	[]	[]	""	Double
Met009516-m	a reduced flavoprotein (FMNH2)	""				Cc1cc2c(cc1C)N(C[C@H](O)[C@H](O)[C@H](O)COP(=O)([O-])[O-])c1[nH]c(=O)[nH]c(=O)c1N2		2	["Red-FMNH2-Flavoproteins"]	[]	[]	[]	""	Double
Met000076-m	an electron-transfer quinone	""				*C1=C(*)C(=O)C(*)=C(*)C1=O		62	["ETR-Quinones"]	[]	[]	[]	"C15602"	Double
Met000071-m	an electron-transfer quinol	""				*c1c(*)c(O)c(*)c(*)c1O		63	["ETR-Quinols"]	[]	[]	[]	"C15603"	Double
Met000684-m	a quinone	""				*C1=C(*)C(=O)C(*)=C(*)C1=O		8	["Quinones"]	["36141"]	["C15602"]	[]	""	Double
Met001058-m	a quinol	""				*c1c(*)c(O)c(*)c(*)c1O		6	["Reduced-Quinones"]	[]	["C15603"]	[]	""	Double
Met000159-m	a ubiquinone	UQ				*C/C(C)=C\CC1=C(C)C(=O)C(OC)=C(OC)C1=O		29	["Ubiquinones"]	["16389"]	["C00399"]	[]	""	Double
Met000155-m	an ubiquinol	UQH2				*C/C(C)=C\Cc1c(C)c(O)c(OC)c(OC)c1O		30	["Ubiquinols"]	["17976"]	["C00390"]	[]	""	Double
Met000162-m	a menaquinone	MQ				*C/C(C)=C/CC1=C(C)C(=O)c2ccccc2C1=O		28	["Menaquinones"]	["16374"]	["C00828"]	[]	""	Double
Met000167-m	a menaquinol	MQH2				*C/C(C)=C/Cc1c(C)c(O)c2ccccc2c1O		27	["Menaquinols"]	["60024"]	["C05819"]	[]	""	Double
Met000309-m	a plastoquinone	""				CC(C)=CCC/C(C)=C/CC/C(C)=C/CC/C(C)=C/CC/C(C)=C/CC/C(C)=C/CC/C(C)=C/CC/C(C)=C/CC/C(C)=C/CC1=CC(=O)C(C)=C(C)C1=O		15	["PLASTOQUINONE"]	[]	["C10385"]	[]	""	Double
Met000310-m	a plastoquinol	""				CC(C)=CCC/C(C)=C/CC/C(C)=C/CC/C(C)=C/CC/C(C)=C/CC/C(C)=C/CC/C(C)=C/CC/C(C)=C/CC/C(C)=C/Cc1cc(O)c(C)c(C)c1O		15	["Plastoquinols"]	[]	["C16695"]	[]	""	Double
Met000196-m	an oxidized factor 420	""				*C(=O)[C@H](C)OP(=O)([O-])OC[C@@H](O)[C@@H](O)[C@@H](O)Cn1c2nc(=O)[nH]c(=O)c-2cc2ccc(O)cc21		23	["Oxidized-Factor-F420"]	[]	[]	[]	"C00876"	Double
Met000199-m	a reduced factor 420	""				*C(=O)[C@H](C)OP(=O)([O-])OC[C@@H](O)[C@@H](O)[C@@H](O)CN1c2cc(O)ccc2Cc2c1[nH]c(=O)[nH]c2=O		23	["Reduced-Factor-F420"]	["15823"]	["C01080"]	[]	""	Double
Met000129-m	an oxidized thioredoxin	""				*NC1CSSCC(C(*)=O)NC(=O)C(*)NC(=O)C(*)NC1=O		36	["Ox-Thioredoxin"]	[]	["C00343"]	[]	""	Double
Met000130-m	a reduced thioredoxin	""				*NC(CS)C(=O)NC(*)C(=O)NC(*)C(=O)NC(CS)C(*)=O		36	["Red-Thioredoxin"]	[]	["C00342"]	[]	""	Double
Met000153-m	an oxidized adrenodoxin	""				*[Fe+3]1(*)[S-2][Fe+3](*)(*)[S-2]1		30	["Oxidized-adrenal-ferredoxins"]	[]	["C00667"]	[]	""	Double
Met000154-m	a reduced adrenodoxin	""				*[Fe+2]1(*)[S-2][Fe+3](*)(*)[S-2]1		30	["Reduced-adrenal-ferredoxins"]	[]	["C00662"]	[]	""	Double
Met000069-m	an oxidized electron-transfer flavoprotein	""				*Cn1c2nc(=O)[n-]c(=O)c-2nc2cc(C)c(C)cc21		64	["ETF-Oxidized"]	[]	["C04253"]	[]	""	Double
Met000070-m	a reduced electron-transfer flavoprotein	""				*CN1c2cc(C)c(C)cc2Nc2c1[nH]c(=O)[nH]c2=O		64	["ETF-Reduced"]	[]	[]	[]	"C04570"	Double
Met000220-m	an oxidized flavodoxin	""				Cc1cc2nc3c(=O)[nH]c(=O)nc-3n(C[C@H](O)[C@H](O)[C@H](O)COP(=O)([O-])[O-])c2cc1C		21	["Oxidized-flavodoxins"]	[]	["C02869"]	[]	""	Double
Met000158-m	a reduced flavodoxin	""				Cc1cc2c(cc1C)N(C[C@H](O)[C@H](O)[C@H](O)COP(=O)([O-])[O-])c1[nH]c(=O)[nH]c(=O)c1N2		29	["Reduced-flavodoxins"]	[]	["C02745"]	[]	""	Double
Met000440-m	an oxidized [2Fe-2S] ferredoxin	""				*[Fe+3]1(*)[S-2][Fe+3](*)(*)[S-2]1		11	["Oxidized-2Fe-2S-Ferredoxins"]	[]	[]	[]	"C22151"	Double
Met000442-m	a reduced [2Fe-2S] ferredoxin	""				*[Fe+2]1(*)[S-2][Fe+3](*)(*)[S-2]1		11	["Reduced-2Fe-2S-Ferredoxins"]	[]	[]	[]	"C22150"	Double
Met009296-m	an oxidized 2[4Fe-4s] ferredoxin	""				*[Fe+3]1(*)[S-2][Fe+3](*)(*)[S-2]1.*[Fe+3]1(*)[S-2][Fe+3](*)(*)[S-2]1		2	["Oxidized-2-4Fe-4S-Ferredoxins"]	[]	[]	[]	""	Double
Met009525-m	a reduced 2[4Fe-4s] ferredoxin	""				*[Fe+2]1(*)[S-2][Fe+3](*)(*)[S-2]1.*[Fe+2]1(*)[S-2][Fe+3](*)(*)[S-2]1		2	["Reduced-2-4Fe-4S-Ferredoxins"]	[]	[]	[]	""	Double
Met001988-m	a [Co(I) corrinoid Fe-S protein]	""				*N[C@@H](Cc1c[nH]c[nH+]1)C(*)=O.COc1ccc2c(c1)[nH+]cn2[C@H]1O[C@H](CO)[C@@H](OP(=O)([O-])O[C@H](C)CNC(=O)CC[C@@]2(C)C3=C(C)C4=[N+]5C(=CC6=[N+]7C(=C(C)C8=[N+]9[C@@](C)([C@@H]([C@@H]2CC(N)=O)N3[Co-3]579)[C@@](C)(CC(N)=O)[C@@H]8CCC(N)=O)[C@@](C)(CC(N)=O)[C@@H]6CCC(N)=O)C(C)(C)[C@@H]4CCC(N)=O)[C@H]1O		4	["CoI-Corrinoid-Fe-S-proteins"]	[]	[]	[]	"C06021"	Double
Met002106-m	a [methyl-Co(III) corrinoid Fe-S protein]	""				*N[C@@H](Cc1c[nH]c[nH+]1)C(*)=O.COc1ccc2c(c1)[nH+]cn2[C@H]1O[C@H](CO)[C@@H](OP(=O)([O-])O[C@H](C)CNC(=O)CC[C@@]2(C)C3=C(C)C4=[N+]5C(=CC6=[N+]7C(=C(C)C8=[N+]9[C@@](C)([C@@H]([C@@H]2CC(N)=O)N3[Co-2]579C)[C@@](C)(CC(N)=O)[C@@H]8CCC(N)=O)[C@@](C)(CC(N)=O)[C@@H]6CCC(N)=O)C(C)(C)[C@@H]4CCC(N)=O)[C@H]1O		4	["Methylated-corrinoid-Fe-S-Proteins"]	[]	[]	[]	"C06020"	Double
Met000291-m	a sulfurated [sulfur carrier]	""				*S		16	["Sulfurated-Sulfur-Acceptors"]	[]	[]	[]	""	Double
Met000292-m	an unsulfurated [sulfur carrier]	""				*[H]		16	["Unsulfurated-Sulfur-Acceptors"]	[]	[]	[]	""	Double
Met000073-m	an [HPr]-L-histidine	""				*N[C@@H](Cc1c[nH]cn1)C(*)=O		63	["Hpr-Histidine"]	[]	[]	[]	"C00615"	Double
Met000074-m	an [HPr protein]-Npi-phospho-L-histidine	""				*N[C@@H](Cc1cncn1P(=O)([O-])[O-])C(*)=O		63	["Hpr-pi-phospho-L-histidines"]	["64837"]	["C04261"]	[]	""	Double
Met000261-m	a [protein]-L-histidine	""				*N[C@@H](Cc1c[nH]cn1)C(*)=O		17	["Protein-Histidines"]	[]	["C00615"]	[]	""	Double
Met000682-m	a [protein]-Npi-phospho-L-histidine	""				*N[C@@H](Cc1cncn1P(=O)([O-])[O-])C(*)=O		8	["Protein-pi-phospho-L-histidines"]	[]	[]	[]	"C04261"	Double
Met000006-m	ATP	""				Nc1ncnc2c1ncn2[C@@H]1O[C@H](COP(=O)([O-])OP(=O)([O-])OP(=O)([O-])[O-])[C@@H](O)[C@H]1O		1316	["ATP"]	["30616"]	["C00002"]	["5461108"]	""	Quadruple
Met000016-m	ADP	""				Nc1ncnc2c1ncn2[C@@H]1O[C@H](COP(=O)([O-])OP(=O)([O-])[O-])[C@@H](O)[C@H]1O		778	["ADP"]	["456216"]	["C00008"]	["7058055"]	""	Quadruple
Met000021-m	AMP	""				Nc1ncnc2c1ncn2[C@@H]1O[C@H](COP(=O)([O-])[O-])[C@@H](O)[C@H]1O		615	["AMP"]	["456215"]	["C00020"]	["15938965"]	""	Quadruple
Met000252-m	adenosine	""				Nc1ncnc2c1ncn2[C@@H]1O[C@H](CO)[C@@H](O)[C@H]1O		17	["ADENOSINE"]	["16335"]	["C00212"]	["60961"]	""	Quadruple
Met000056-m	GTP	""				Nc1nc2c(ncn2[C@@H]2O[C@H](COP(=O)([O-])OP(=O)([O-])OP(=O)([O-])[O-])[C@@H](O)[C@H]2O)c(=O)[nH]1		88	["GTP"]	["37565"]	["C00044"]	["135398632"]	""	Quadruple
Met000041-m	GDP	""				Nc1nc2c(ncn2[C@@H]2O[C@H](COP(=O)([O-])OP(=O)([O-])[O-])[C@@H](O)[C@H]2O)c(=O)[nH]1		174	["GDP"]	["58189"]	["C00035"]	["135398618"]	""	Quadruple
Met000104-m	GMP	""				Nc1nc2c(ncn2[C@@H]2O[C@H](COP(=O)([O-])[O-])[C@@H](O)[C@H]2O)c(=O)[nH]1		43	["GMP"]	["58115"]	["C00144"]	["135398630"]	""	Quadruple
Met000663-m	guanosine	""				Nc1nc2c(ncn2[C@@H]2O[C@H](CO)[C@@H](O)[C@H]2O)c(=O)[nH]1		8	["GUANOSINE"]	["16750"]	["C00387"]	["135398635"]	""	Quadruple
Met000087-m	CTP	""				Nc1ccn([C@@H]2O[C@H](COP(=O)([O-])OP(=O)([O-])OP(=O)([O-])[O-])[C@@H](O)[C@H]2O)c(=O)n1		54	["CTP"]	["37563"]	["C00063"]	["7058166"]	""	Quadruple
Met000202-m	CDP	""				Nc1ccn([C@@H]2O[C@H](COP(=O)([O-])OP(=O)([O-])[O-])[C@@H](O)[C@H]2O)c(=O)n1		22	["CDP"]	["58069"]	["C00112"]	["20056867"]	""	Quadruple
Met000049-m	CMP	""				Nc1ccn([C@@H]2O[C@H](COP(=O)([O-])[O-])[C@@H](O)[C@H]2O)c(=O)n1		115	["CMP"]	["60377"]	["C00055"]	["7058165"]	""	Quadruple
Met000422-m	cytidine	""				Nc1ccn([C@@H]2O[C@H](CO)[C@@H](O)[C@H]2O)c(=O)n1		11	["CYTIDINE"]	["17562"]	["C00475"]	["6175"]	""	Quadruple
Met000200-m	UTP	""				O=c1ccn([C@@H]2O[C@H](COP(=O)([O-])OP(=O)([O-])OP(=O)([O-])[O-])[C@@H](O)[C@H]2O)c(=O)[nH]1		23	["UTP"]	["46398"]	["C00075"]	["7058168"]	""	Quadruple
Met000015-m	UDP	""				O=c1ccn([C@@H]2O[C@H](COP(=O)([O-])OP(=O)([O-])[O-])[C@@H](O)[C@H]2O)c(=O)[nH]1		802	["UDP"]	["58223"]	["C00015"]	["20056717"]	""	Quadruple
Met000143-m	UMP	UMP				O=c1ccn([C@@H]2O[C@H](COP(=O)([O-])[O-])[C@@H](O)[C@H]2O)c(=O)[nH]1		33	["UMP"]	["57865"]	["C00105"]	["1778309"]	""	Quadruple
Met000448-m	uridine	""				O=c1ccn([C@@H]2O[C@H](CO)[C@@H](O)[C@H]2O)c(=O)[nH]1		11	["URIDINE"]	["16704"]	["C00299"]	["6029"]	""	Quadruple
Met000486-m	dATP	""				Nc1ncnc2c1ncn2[C@H]1C[C@H](O)[C@@H](COP(=O)([O-])OP(=O)([O-])OP(=O)([O-])[O-])O1		10	["DATP"]	["61404"]	["C00131"]	["25320183"]	""	Quadruple
Met000776-m	dADP	""				Nc1ncnc2c1ncn2[C@H]1C[C@H](O)[C@@H](COP(=O)([O-])OP(=O)([O-])[O-])O1		7	["DADP"]	["57667"]	["C00206"]	["21125569"]	""	Quadruple
Met000643-m	dAMP	""				Nc1ncnc2c1ncn2[C@H]1C[C@H](O)[C@@H](COP(=O)([O-])[O-])O1		8	["DAMP"]	["58245"]	["C00360"]	["22848660"]	""	Quadruple
Met000552-m	2'-deoxyadenosine	""				Nc1ncnc2c1ncn2[C@H]1C[C@H](O)[C@@H](CO)O1		9	["DEOXYADENOSINE"]	["17256"]	["C00559"]	["13730"]	""	Quadruple
Met000487-m	dGTP	""				Nc1nc2c(ncn2[C@H]2C[C@H](O)[C@@H](COP(=O)([O-])OP(=O)([O-])OP(=O)([O-])[O-])O2)c(=O)[nH]1		10	["DGTP"]	["61429"]	["C00286"]	["135398598"]	""	Quadruple
Met000646-m	dGDP	""				Nc1nc2c(ncn2[C@H]2C[C@H](O)[C@@H](COP(=O)([O-])OP(=O)([O-])[O-])O2)c(=O)[nH]1		8	["DGDP"]	["58595"]	["C00361"]	["135398594"]	""	Quadruple
Met000647-m	dGMP	""				Nc1nc2c(ncn2[C@H]2C[C@H](O)[C@@H](COP(=O)([O-])[O-])O2)c(=O)[nH]1		8	["DGMP"]	["57673"]	["C00362"]	["135398596"]	""	Quadruple
Met000783-m	2'-deoxyguanosine	""				Nc1nc2c(ncn2[C@H]2C[C@H](O)[C@@H](CO)O2)c(=O)[nH]1		7	["DEOXYGUANOSINE"]	["17172"]	["C00330"]	["135398592"]	""	Quadruple
Met000644-m	dCTP	""				Nc1ccn([C@H]2C[C@H](O)[C@@H](COP(=O)([O-])OP(=O)([O-])OP(=O)([O-])[O-])O2)c(=O)n1		8	["DCTP"]	["61481"]	["C00458"]	["25244665"]	""	Quadruple
Met000984-m	dCDP	""				Nc1ccn([C@H]2C[C@H](O)[C@@H](COP(=O)([O-])OP(=O)([O-])[O-])O2)c(=O)n1		6	["DCDP"]	["58593"]	["C00705"]	["21122964"]	""	Quadruple
Met000424-m	dCMP	""				Nc1ccn([C@H]2C[C@H](O)[C@@H](COP(=O)([O-])[O-])O2)c(=O)n1		11	["DCMP"]	["57566"]	["C00239"]	["7058169"]	""	Quadruple
Met000782-m	2'-deoxycytidine	""				Nc1ccn([C@H]2C[C@H](O)[C@@H](CO)O2)c(=O)n1		7	["DEOXYCYTIDINE"]	["15698"]	["C00881"]	["13711"]	""	Quadruple
Met000847-m	dTTP	""				Cc1cn([C@H]2C[C@H](O)[C@@H](COP(=O)([O-])OP(=O)([O-])OP(=O)([O-])[O-])O2)c(=O)[nH]c1=O		7	["TTP"]	["37568"]	["C00459"]	["11988283"]	""	Quadruple
Met000080-m	dTDP	""				Cc1cn([C@H]2C[C@H](O)[C@@H](COP(=O)([O-])OP(=O)([O-])[O-])O2)c(=O)[nH]c1=O		61	["TDP"]	["58369"]	["C00363"]	["21124327"]	""	Quadruple
Met000445-m	dTMP	""				Cc1cn([C@H]2C[C@H](O)[C@@H](COP(=O)([O-])[O-])O2)c(=O)[nH]c1=O		11	["TMP"]	["63528"]	["C00364"]	["16755631"]	""	Quadruple
Met000845-m	thymidine	""				Cc1cn([C@H]2C[C@H](O)[C@@H](CO)O2)c(=O)[nH]c1=O		7	["THYMIDINE"]	["17748"]	["C00214"]	["5789"]	""	Quadruple
Met000789-m	dUTP	""				O=c1ccn([C@H]2C[C@H](O)[C@@H](COP(=O)([O-])OP(=O)([O-])OP(=O)([O-])[O-])O2)c(=O)[nH]1		7	["DUTP"]	["61555"]	["C00460"]	["25244408"]	""	Quadruple
Met000991-m	dUDP	""				O=c1ccn([C@H]2C[C@H](O)[C@@H](COP(=O)([O-])OP(=O)([O-])[O-])O2)c(=O)[nH]1		6	["DUDP"]	["60471"]	["C01346"]	["25246037"]	""	Quadruple
Met000490-m	dUMP	""				O=c1ccn([C@H]2C[C@H](O)[C@@H](COP(=O)([O-])[O-])O2)c(=O)[nH]1		10	["DUMP"]	["246422"]	["C00365"]	["18601100"]	""	Quadruple
Met000645-m	2'-deoxyuridine	""				O=c1ccn([C@H]2C[C@H](O)[C@@H](CO)O2)c(=O)[nH]1		8	["DEOXYURIDINE"]	["16450"]	["C00526"]	["13712"]	""	Quadruple
Met001011-m	ITP	""				O=c1[nH]cnc2c1ncn2[C@@H]1O[C@H](COP(=O)([O-])OP(=O)([O-])OP(=O)([O-])[O-])[C@@H](O)[C@H]1O		6	["ITP"]	["61402"]	["C00081"]	["135398642"]	""	Quadruple
Met001009-m	IDP	""				O=c1[nH]cnc2c1ncn2[C@@H]1O[C@H](COP(=O)([O-])OP(=O)([O-])[O-])[C@@H](O)[C@H]1O		6	["IDP"]	["58280"]	["C00104"]	["135573953"]	""	Quadruple
Met000358-m	IMP	""				O=c1[nH]cnc2c1ncn2[C@@H]1O[C@H](COP(=O)([O-])[O-])[C@@H](O)[C@H]1O		13	["IMP"]	["58053"]	["C00130"]	["135398639"]	""	Quadruple
Met000492-m	inosine	""				O=c1[nH]cnc2c1ncn2[C@@H]1O[C@H](CO)[C@@H](O)[C@H]1O		10	["INOSINE"]	["17596"]	["C00294"]	["135398641"]	""	Quadruple
Met008782-m	dITP	""				O=c1[nH]cnc2c1ncn2[C@H]1C[C@H](O)[C@@H](COP(=O)([O-])OP(=O)([O-])OP(=O)([O-])[O-])O1		2	["DITP"]	["61382"]	["C01345"]	["135398615"]	""	Quadruple
Met008535-m	dIDP	""				O=c1[nH]cnc2c1ncn2[C@H]1C[C@H](O)[C@@H](COP(=O)([O-])OP(=O)([O-])[O-])O1		2	["CPD0-2231"]	["62286"]	["C01344"]	["135874855"]	""	Quadruple
Met008779-m	dIMP	""				O=c1[nH]cnc2c1ncn2[C@H]1C[C@H](O)[C@@H](COP(=O)([O-])[O-])O1		2	["DIMP"]	["61194"]	["C06196"]	["135398613"]	""	Quadruple
Met002007-m	2'-deoxyinosine	""				OC[C@H]1O[C@@H](n2cnc3c(O)ncnc32)C[C@@H]1O		4	["DEOXYINOSINE"]	["28997"]	["C05512"]	["135398593"]	""	Quadruple
Met009727-m	XTP	""				O=c1[nH]c(=O)c2ncn([C@@H]3O[C@H](COP(=O)([O-])OP(=O)([O-])OP(=O)([O-])[O-])[C@@H](O)[C@H]3O)c2[nH]1		2	["XTP"]	["61314"]	["C00700"]	["25245622"]	""	Quadruple
Met015477-m	XDP	""				O=c1[nH]c(=O)c2ncn([C@@H]3O[C@H](COP(=O)([O-])OP(=O)([O-])[O-])[C@@H](O)[C@H]3O)c2[nH]1		1	["XDP"]	["59884"]	["C01337"]	["25203240"]	""	Quadruple
Met001080-m	XMP	""				O=c1[nH]c(=O)c2ncn([C@@H]3O[C@H](COP(=O)([O-])[O-])[C@@H](O)[C@H]3O)c2[nH]1		6	["XANTHOSINE-5-PHOSPHATE"]	["57464"]	["C00655"]	["23421208"]	""	Quadruple
Met001079-m	xanthosine	""				O=c1[nH]c(=O)c2ncn([C@@H]3O[C@H](CO)[C@@H](O)[C@H]3O)c2[nH]1		6	["XANTHOSINE"]	["18107"]	["C01762"]	["64959"]	""	Quadruple
Met000002-m	H2O	""				O		7226	["WATER"]	["15377"]	["C00001"]	["962"]	""	Single
Met000530-m	hydroxyl radical	""				O		9	["CPD-12377"]	["29191"]	["C16844"]	["157350"]	""	Single
Met021325-m	oxonium	""				[OH3+]		0	["OXONIUM"]	["29412"]	[]	["123332"]	""	Single
Met000001-m	H+	""				[H+]		9653	["PROTON"]	["15378"]	["C00080"]	["1038"]	""	Single
Met001040-m	OH-	""				[OH-]		6	["OH"]	["16234"]	["C01328"]	["961"]	""	Single
Met021236-m	a hydroxyl group	""				[OH-]		0	["HYDROXYL-GROUP"]	[]	[]	[]	""	Single
Met000003-m	oxygen	O2				O=O		2899	["OXYGEN-MOLECULE"]	["15379"]	["C00007"]	["977"]	""	Single
Met000008-m	CO2	""				O=C=O		1247	["CARBON-DIOXIDE"]	["16526"]	["C00011"]	["280"]	""	Single
Met000201-m	carbon monoxide	CO				[C-]#[O+]		22	["CARBON-MONOXIDE"]	["17245"]	["C00237"]	["281"]	""	Single
Met008939-m	carbonic acid	""				O=C(O)O		2	["H2CO3"]	["28976"]	["C01353"]	["767"]	""	Single
Met000146-m	hydrogencarbonate	""				O=C([O-])O		32	["HCO3"]	["17544"]	["C00288"]	["769"]	""	Single
Met010683-m	carbonate	""				O=C([O-])[O-]		1	["CO3"]	["41609"]	[]	["19660"]	""	Single
Met000331-m	triphosphate	""				O=P([O-])([O-])OP(=O)([O-])OP(=O)([O-])[O-]		14	["P3I"]	["18036"]	["C00536"]	["3440921"]	""	Single
Met018627-m	phosphane	""				P		0	["CPD-21528"]	["30278"]	[]	["24404"]	""	Single
Met013225-m	phosphinate	""				O=P[O-]		1	["CPD-27"]	["29198"]	["C05339"]	["22497"]	""	Single
Met000009-m	diphosphate	""				O=P([O-])([O-])OP(=O)([O-])O		1204	["PPI"]	["29888"]	["C00013"]	["1023"]	""	Single
Met018050-m	phosphoric acid	""				O=P(O)(O)O		0	["CPD-20124"]	["26078"]	["C00009"]	["1004"]	""	Single
Met000012-m	phosphate	""				O=P([O-])([O-])O		1039	["Pi"]	["43474"]	[]	["3681305"]	"C00009"	Single
Met000341-m	ammonia	""				N		13	["AMMONIA"]	["16134"]	["C00014"]	["222"]	""	Single
Met000022-m	ammonium	""				[NH4+]		437	["AMMONIUM"]	["28938"]	["C01342"]	["223"]	""	Single
Met000026-m	hydrogen peroxide	""				OO		383	["HYDROGEN-PEROXIDE"]	["16240"]	["C00027"]	["784"]	""	Single
Met000995-m	fluoride	""				[F-]		6	["F-"]	["17051"]	["C00742"]	["28179"]	""	Single
Met014499-m	HCl	""				Cl		1	["HCL"]	["17883"]	["C01327"]	["313"]	""	Single
Met000046-m	chloride	""				[Cl-]		134	["CL-"]	["17996"]	["C00698"]	["312"]	""	Single
Met011033-m	hydrogen bromide	""				Br		1	["CPD-12287"]	["47266"]	["C13645"]	["260"]	""	Single
Met000176-m	bromide	""				[Br-]		25	["BR-"]	["15858"]	["C01324"]	["259"]	""	Single
Met014568-m	I2	""				II		1	["IODINE-MOLECULE"]	["17606"]	["C01382"]	["807"]	""	Single
Met000140-m	iodide	""				[I-]		33	["CPD-387"]	["16382"]	["C00708"]	["30165"]	""	Single
Met000235-m	S0	""				[S]		19	["Elemental-Sulfur"]	["17909"]	["C00087"]	[]	""	Single
Met000068-m	hydrogen sulfide	""				S		65	["HS"]	["16136"]	["C00283"]	["402"]	""	Single
Met003421-m	HS-	""				[SH-]		3	["CPD-846"]	["29919"]	[]	["5047209"]	""	Single
Met013487-m	sulfide(2-)	""				[S-2]		1	["CPD-7046"]	["15138"]	[]	["29109"]	""	Single
Met009579-m	sulfur dioxide	""				O=S=O		2	["SULFUR-DIOXIDE"]	["18422"]	["C09306"]	["1119"]	""	Single
Met021229-m	sulfurous acid	""				O=S(O)O		0	["H2SO3"]	["48854"]	["C00094"]	["1100"]	""	Single
Met014513-m	hydrogensulfite	""				O=S([O-])O		1	["HSO3"]	["17137"]	["C11481"]	["104748"]	""	Single
Met000079-m	sulfite	""				O=S([O-])[O-]		62	["SO3"]	["17359"]	[]	["1099"]	""	Single
Met021234-m	bisulfate	""				O=S(=O)([O-])O		0	["HSO4"]	[]	[]	["61778"]	""	Single
Met000062-m	sulfate	""				O=S(=O)([O-])[O-]		81	["SULFATE"]	["16189"]	["C00059"]	["1117"]	""	Single
Met000186-m	thiosulfate	""				O=S(=O)([O-])S		24	["S2O3"]	["33539"]	["C00320"]	["439208"]	""	Single
Met000677-m	N2	""				N#N		8	["NITROGEN-MOLECULE"]	["17997"]	["C00697"]	["947"]	""	Single
Met000502-m	nitrous oxide	""				[N-]=[N+]=O		10	["NITROUS-OXIDE"]	["17045"]	["C00887"]	["948"]	""	Single
Met000181-m	nitric oxide	""				N=O		25	["NITRIC-OXIDE"]	["16480"]	["C00533"]	["145068"]	""	Single
Met021312-m	nitrogen dioxide	""				O=[N+]=O		0	["NITROGEN-OXIDE"]	["29424"]	[]	["3609161"]	""	Single
Met000065-m	nitrite	""				O=N[O-]		72	["NITRITE"]	["16301"]	["C00088"]	["946"]	""	Single
Met016759-m	nitric acid	""				O=[N+]([O-])O		0	["CPD-15028"]	["48107"]	[]	["944"]	"C00244"	Single
Met013957-m	peroxynitrite	""				O=NO[O-]		1	["CPD0-1395"]	["25941"]	["C16845"]	["104806"]	""	Single
Met000210-m	nitrate	""				O=[N+]([O-])[O-]		22	["NITRATE"]	["17632"]	["C00244"]	["943"]	""	Single
Met007993-m	hydrogen selenide	""				[SeH2]		2	["CPD-678"]	["16503"]	["C01528"]	["533"]	""	Single
Met009566-m	selenide	""				[Se-2]		2	["SE-2"]	["15076"]	[]	["107674"]	""	Single
Met016748-m	selenium dioxide	""				O=[Se]=O		0	["CPD-14959"]	[]	[]	["24007"]	""	Single
Met002174-m	selenite	""				O=[Se]([O-])[O-]		4	["SELENITE"]	["18212"]	["C05684"]	["1090"]	""	Single
Met003979-m	selenate	""				O=[Se](=O)([O-])[O-]		3	["SELENATE"]	["15075"]	["C05697"]	["26473"]	""	Single
Met000511-m	superoxide	""				[O-]O		10	["SUPER-OXIDE"]	["18421"]	["C00704"]	["5359597"]	""	Single
Met001062-m	selenophosphate	""				[O-]P([O-])(O)=[Se]		6	["SEPO3"]	["58618"]	["C05172"]	["25244868"]	""	Single
Met019569-m	thiophosphate	""				[O-]P([O-])(O)=S		0	["CPD-3734"]	["74752"]	[]	["20448611"]	""	Single
Met019570-m	dithiophosphate	""				[O-]P(O)(=S)[S-]		0	["CPD-3735"]	["74591"]	[]	["25202134"]	""	Single
Met000165-m	H2	""				[H]		27	["HYDROGEN-MOLECULE"]	["18276"]	["C00282"]	["783"]	""	Single
Met000796-m	a halide anion	""				[*-]		7	["Halide-Anions"]	["16042"]	["C00462"]	[]	""	Single
Met000006-m	ATP	""				Nc1ncnc2c1ncn2[C@@H]1O[C@H](COP(=O)([O-])OP(=O)([O-])OP(=O)([O-])[O-])[C@@H](O)[C@H]1O		1316	["ATP"]	["30616"]	["C00002"]	["5461108"]	""	Single
Met000016-m	ADP	""				Nc1ncnc2c1ncn2[C@@H]1O[C@H](COP(=O)([O-])OP(=O)([O-])[O-])[C@@H](O)[C@H]1O		778	["ADP"]	["456216"]	["C00008"]	["7058055"]	""	Single
Met000021-m	AMP	""				Nc1ncnc2c1ncn2[C@@H]1O[C@H](COP(=O)([O-])[O-])[C@@H](O)[C@H]1O		615	["AMP"]	["456215"]	["C00020"]	["15938965"]	""	Single
Met000056-m	GTP	""				Nc1nc2c(ncn2[C@@H]2O[C@H](COP(=O)([O-])OP(=O)([O-])OP(=O)([O-])[O-])[C@@H](O)[C@H]2O)c(=O)[nH]1		88	["GTP"]	["37565"]	["C00044"]	["135398632"]	""	Single
Met000041-m	GDP	""				Nc1nc2c(ncn2[C@@H]2O[C@H](COP(=O)([O-])OP(=O)([O-])[O-])[C@@H](O)[C@H]2O)c(=O)[nH]1		174	["GDP"]	["58189"]	["C00035"]	["135398618"]	""	Single
Met000104-m	GMP	""				Nc1nc2c(ncn2[C@@H]2O[C@H](COP(=O)([O-])[O-])[C@@H](O)[C@H]2O)c(=O)[nH]1		43	["GMP"]	["58115"]	["C00144"]	["135398630"]	""	Single
Met000087-m	CTP	""				Nc1ccn([C@@H]2O[C@H](COP(=O)([O-])OP(=O)([O-])OP(=O)([O-])[O-])[C@@H](O)[C@H]2O)c(=O)n1		54	["CTP"]	["37563"]	["C00063"]	["7058166"]	""	Single
Met000202-m	CDP	""				Nc1ccn([C@@H]2O[C@H](COP(=O)([O-])OP(=O)([O-])[O-])[C@@H](O)[C@H]2O)c(=O)n1		22	["CDP"]	["58069"]	["C00112"]	["20056867"]	""	Single
Met000049-m	CMP	""				Nc1ccn([C@@H]2O[C@H](COP(=O)([O-])[O-])[C@@H](O)[C@H]2O)c(=O)n1		115	["CMP"]	["60377"]	["C00055"]	["7058165"]	""	Single
Met000200-m	UTP	""				O=c1ccn([C@@H]2O[C@H](COP(=O)([O-])OP(=O)([O-])OP(=O)([O-])[O-])[C@@H](O)[C@H]2O)c(=O)[nH]1		23	["UTP"]	["46398"]	["C00075"]	["7058168"]	""	Single
Met000015-m	UDP	""				O=c1ccn([C@@H]2O[C@H](COP(=O)([O-])OP(=O)([O-])[O-])[C@@H](O)[C@H]2O)c(=O)[nH]1		802	["UDP"]	["58223"]	["C00015"]	["20056717"]	""	Single
Met000143-m	UMP	UMP				O=c1ccn([C@@H]2O[C@H](COP(=O)([O-])[O-])[C@@H](O)[C@H]2O)c(=O)[nH]1		33	["UMP"]	["57865"]	["C00105"]	["1778309"]	""	Single
Met000007-m	coenzyme A	""				CC(C)(COP(=O)([O-])OP(=O)([O-])OC[C@H]1O[C@@H](n2cnc3c(N)ncnc32)[C@H](O)[C@@H]1OP(=O)([O-])[O-])[C@@H](O)C(=O)NCCC(=O)NCCS		1265	["CO-A"]	["57287"]	["C00010"]	["25113190"]	""	Single
Met000048-m	glutathione	""				[NH3+][C@@H](CCC(=O)N[C@@H](CS)C(=O)NCC(=O)[O-])C(=O)[O-]		128	["GLUTATHIONE"]	["57925"]	["C00051"]	["7048684"]	""	Single
Met000050-m	formate	""				O=C[O-]		114	["FORMATE"]	["15740"]	["C00058"]	["283"]	""	Single
Met000044-m	formaldehyde	""				C=O		138	["FORMALDEHYDE"]	["16842"]	["C00067"]	["712"]	""	Single
Met000093-m	methanol	MeOH				CO		51	["METOH"]	["17790"]	["C00132"]	["887"]	""	Single
Met000036-m	a soluble [acyl-carrier protein]	acyl-carrier protein				*N[C@@H](COP(=O)([O-])OCC(C)(C)[C@@H](O)C(=O)NCCC(=O)NCCS)C(*)=O		240	["ACP"]	["18359"]	["C00229"]	[]	""	Single
Met000168-m	an [acp] domain within a polyketide synthase	polyketide synthase				*N[C@@H](COP(=O)([O-])OCC(C)(C)[C@@H](O)C(=O)NCCC(=O)NCCS)C(*)=O		27	["Polyketide-ACP-Proteins"]	[]	[]	[]	""	Single
Met000179-m	methylamine	""				C[NH3+]		25	["METHYLAMINE"]	["59338"]	["C00218"]	["644041"]	""	Single
Met000300-m	dimethylamine	""				C[NH2+]C		15	["DIMETHYLAMINE"]	["58040"]	["C00543"]	["3614769"]	""	Single
Met000254-m	methanethiol	""				CS		17	["CPD-7671"]	["16007"]	["C00409"]	["878"]	""	Single
Met000791-m	ethylamine	""				CC[NH3+]		7	["ETHANAMINE"]	["566789"]	["C00797"]	["3427831"]	""	Single
Met003688-m	formamide	""				NC=O		3	["FORMAMIDE"]	["16397"]	["C00488"]	["713"]	""	Single
Met000751-m	cyanate	""				N#C[O-]		7	["CPD-69"]	["29195"]	["C01417"]	["105034"]	""	Single
Met000232-m	protoheme	""				C=CC1=C(C)C2=Cc3c(C=C)c(C)c4n3[Fe-2]35n6c(c(C)c(CCC(=O)[O-])c6=CC6=[N+]3C(=C4)C(C)=C6CCC(=O)[O-])=CC1=[N+]25		20	["PROTOHEME"]	["17627"]	["C00032"]	[]	""	Single
Met000257-m	a deoxyribonucleic acid	[DNA]				*OP(=O)([O-])OC[C@H]1O[C@@H](*)C[C@@H]1OP(=O)([O-])OC[C@H]1O[C@@H](*)C[C@@H]1OP(=O)([O-])O*		14	["DNA-N"]	["16991"]	["C00039"]	[]	""	Single
Met000312-m	a ribonucleic acid	RNA				*OP(=O)([O-])OC[C@H]1O[C@@H](*)[C@H](O)[C@@H]1OP(=O)([O-])OC[C@H]1O[C@@H](*)[C@H](O)[C@@H]1OP(=O)([O-])O*		10	["RNA-Holder"]	[]	["C00046"]	[]	""	Single
Met015046-m	a peptidyl-carrier protein	""				*N[C@@H](COP(=O)([O-])OCC(C)(C)[C@@H](O)C(=O)NCCC(=O)NCCS)C(*)=O		1	["Peptidyl-Carrier-Proteins"]	[]	[]	[]	"C21097"	Single
Met000040-m	a protein	""				*N[C@@H](*)C(=O)N[C@@H](*)C(=O)O*		181	["General-Protein-Substrates"]	["16541"]	["C00017"]	[]	""	Single
Met000034-m	a peptide	""				*N[C@H](*)C(=O)[O-]		254	["Peptides-holder"]	[]	["C00012"]	[]	""	Single
Met000134-m	a peptide	""				*C(=O)[C@@H](*)[NH3+]		35	["Peptide-Holder-Alternative"]	[]	[]	[]	""	Single
Met000246-m	a glycerolipid	""				*[H]		18	["Glycerolipids"]	["35741"]	[]	[]	""	Single
Met001082-m	Zn2+	""				[Zn+2]		6	["ZN%2b2"]	["29105"]	["C00038"]	["32051"]	""	Single
Met000768-m	Cu+	""				[Cu+]		7	["CU%2b"]	["49552"]	[]	["104815"]	""	Single
Met000769-m	Cu2+	""				[Cu+2]		7	["CU%2b2"]	["29036"]	["C00070"]	["27099"]	""	Single
Met000718-m	Ca2+	""				[Ca+2]		7	["CA%2b2"]	["29108"]	["C00076"]	["271"]	""	Single
Met010681-m	Co+	""				[Co+]		1	["CO%2b1"]	["27638"]	["C19171"]	["104730"]	""	Single
Met002452-m	Co2+	""				[Co+2]		3	["CO%2b2"]	["48828"]	["C00175"]	["104729"]	""	Single
Met015917-m	Co3+	""				[Co+3]		0	["CO%2b3"]	["49415"]	[]	["105146"]	""	Single
Met000432-m	K+	""				[K+]		11	["K%2b"]	["29103"]	["C00238"]	["813"]	""	Single
Met001030-m	Mg2+	""				[Mg+2]		6	["MG%2b2"]	["18420"]	["C00305"]	["888"]	""	Single
Met003726-m	Hg2+	""				[Hg+2]		3	["HG%2b2"]	["16793"]	["C00703"]	["26623"]	""	Single
Met014506-m	Hg0	""				[Hg]		1	["HG0"]	["16170"]	["C01319"]	["23931"]	""	Single
Met000127-m	Na+	""				[Na+]		37	["NA%2b"]	["29101"]	["C01330"]	["923"]	""	Single
Met001583-m	Cd2+	""				[Cd+2]		4	["CD%2b2"]	["48775"]	["C01413"]	["31193"]	""	Single
Met021147-m	Cr+2	""				[Cr+2]		0	["CR%2b2"]	["33006"]	[]	["62762"]	""	Single
Met014068-m	Cr3+	""				[Cr+3]		1	["CR%2b3"]	["49544"]	["C19368"]	["27668"]	""	Single
Met014069-m	Cr6+	""				[Cr+6]		1	["CR%2b6"]	["33007"]	["C19161"]	["29131"]	""	Single
Met004479-m	Ag+	""				[Ag+]		2	["AG%2b"]	["49468"]	["C06710"]	["104755"]	""	Single
Met016731-m	Ag2+	""				[Ag+2]		0	["CPD-1486"]	["9141"]	[]	["23954"]	""	Single
Met015884-m	Ba2+	""				[Ba+2]		0	["BA%2b2"]	["37136"]	["C13881"]	["104810"]	""	Single
Met000121-m	Fe2+	""				[Fe+2]		39	["FE%2b2"]	["29033"]	["C14818"]	["27284"]	""	Single
Met000191-m	Fe3+	""				[Fe+3]		23	["FE%2b3"]	["29034"]	["C14819"]	["29936"]	""	Single
Met021203-m	Fe+4	""				[Fe+4]		0	["FE%2b4"]	[]	[]	["11963629"]	""	Single
Met001433-m	Ni2+	""				[Ni+2]		5	["NI%2b2"]	["49786"]	["C19609"]	["934"]	""	Single
Met000569-m	Mn2+	""				[Mn+2]		9	["MN%2b2"]	["29035"]	["C19610"]	["27854"]	""	Single
Met003811-m	Mn+3	""				[Mn+3]		3	["MN%2b3"]	["29041"]	["C19611"]	["105130"]	""	Single
Met002629-m	MnIVO2	""				O=[Mn]=O		3	["CPD-12610"]	["136511"]	["C21744"]	["14801"]	""	Single
Met020834-m	Mo6+	""				[Mo+6]		0	["CPD0-2009"]	["49446"]	["C00150"]	["23932"]	""	Single
Met014980-m	Pb2+	""				[Pb+2]		1	["PB%2b2"]	["49807"]	["C06696"]	["73212"]	""	Single
Met021332-m	Pd2+	""				[Pd+2]		0	["PD%2b2"]	["49824"]	[]	["105144"]	""	Single
Met016214-m	Pt2+	""				[Pt+2]		0	["CPD-11991"]	["49832"]	[]	["105166"]	""	Single
Met021364-m	Rb+	""				[Rb+]		0	["RB%2b"]	["49847"]	["C17061"]	["105153"]	""	Single
