# Supplementary material for: PyMiner: A method for metabolic pathway design based on the uniform similarity of substrate-product pairs and conditional search
Source: PLoS One. 2022 Apr 11;17(4):e0266783. doi: 10.1371/journal.pone.0266783 (PMC9000129; doi:10.1371/journal.pone.0266783)
Supplement: S3 Table — (XLSX) [file pone.0266783.s017.xlsx]

## Sheet: PyMiner-KndPad
The summary of biosynthesis pathways retrieved by PyMiner and other methods
No.	Source	Target	Host	Steps Native/Foreign	Pathway Rank					References	Origin	Source Id	Target Id	Database	Maximum Length	Similarity Difference Ratio	Shortest	Total Length	Infeasible Length	Endogenous Length	Heterogeneous Length	Atom Utilization	Atom Conservation	Metabolic Flux(mmol gDW-1 hr-1)
					PyMiner	RouteSearch	MRE	EcoSynther	PATHcre8
1	glycerol	(R)-propane-1,2-diol	eco	5/0	1	—	No	—	10	[1]		Met000137-m	Met003447-m	KndPad	5	0.1	False	5	0	5	0	0.83	1.0	2.65
2	glycerol	1,3-propanediol	eco	0/2, 0/2	1, 2	—	1, No	1, 2	1, No	[2]	MRE	Met000137-m	Met007819-m	KndPad	5	0.1	False	2, 2	0, 0	0, 0	2, 2	0.83, 0.83	1.0, 1.0	2.76, 2.71
3	glycerol	3-hydroxypropionate	eco	0/2	1	—	No	No	No	[3]		Met000137-m	Met000457-m	KndPad	5	0.1	False	2	0	0	2	0.83	0.83	2.98
4	pyruvate	isopropanol	eco	3/2	3	—	32	—	No	[4]		Met000035-m	Met002067-m	KndPad	5	0.2	False	5	0	3	2	0.5	0.75	2.9
5	pyruvate	isobutanol	eco	3/2	1	1	No	No	No	[5]	RouteSearch	Met000035-m	Met003761-m	KndPad	5	0.1	False	5	0	3	2	0.5	0.6	2.08
6	L-tyrosine	umbelliferone	eco	0/4	1	1	No	No	No	[6]	RouteSearch	Met000097-m	Met000958-m	KndPad	5	0.1	False	4	0	0	4	0.85	0.92	1.04
7	L-tyrosine	(2S)-naringenin	eco	0/4	1	—	1	No	1	[7]	MRE	Met000097-m	Met000361-m	KndPad	5	0.1	False	4	0	0	4	0.85	0.55	0.69
8	L-tyrosine	trans-resveratrol	eco	0/3	1	—	1	Top x	1	[8]	MRE	Met000097-m	Met001306-m	KndPad	5	0.1	False	3	0	0	3	0.77	0.59	0.69
9	L-tryptophan	violacein	eco	0/5	3*	—	No	No	1	[9]		Met000095-m	Met015451-m	KndPad	5	0.1	False	5	0	0	5	0.87	0.5	0.45
10	erythrose-4P	cis,cis-muconate	eco	3/3	1	—	1	—	No	[10]		Met000560-m	Met004690-m	KndPad	8	0.1	False	6	0	3	3	0.75	0.6	1.66
11	glycerol	(R)-propane-1,2-diol	sce	3/2, 3/2	1, 3*	—	7, 6	—	9, 7	[11]	MRE	Met000137-m	Met003447-m	KndPad	5	0.1	False	5, 5	0, 0	3, 3	2, 2	0.83, 0.83	1.0, 1.0	2.88, 2.54
12	pyruvate	2,3-butanediol	sce	2/1	1	—	1	—	3	[12]		Met000035-m	Met010604-m	KndPad	5	0.1	False	3	0	2	1	0.5	0.5	2.42
13	L-phenylalanine	(2S)-naringenin	sce	1/4	2	—	2	—	No	[13]		Met000102-m	Met000361-m	KndPad	5	0.1	False	5	0	1	4	0.83	0.5	0.6
14	acetyl-CoA	artemisinate	sce	8/2	1	—	91	—	No	[14]	MRE	Met000025-m	Met002678-m	KndPad	16	0.1	True	10	0	8	2	0.67	0.12	0.47
15	acetyl-CoA	taxa-4,11-diene	sce	9/1	1	—	3, 45	—	No	[15]		Met000025-m	Met009614-m	KndPad	16	0.1	True	10	0	9	1	0.67	0.1	0.35
16	acetyl-CoA	all-trans-lycopene	sce	9/2	1	—	1, 39&	—	No	[16]		Met000025-m	Met000279-m	KndPad	16	0.1	True	11	0	9	2	0.67	0.05	0.17
17	acetyl-CoA	glycyrrhetinate	sce	10/3	1	—	3, 4	—	No	[17]		Met000025-m	Met001201-m	KndPad	16	0.1	True	13	0	10	3	0.67	0.06	0.23
18	L-phenylalanine	(2S)-pinocembrin	sce	0/4	1	—	1	—	2	[18]		Met000102-m	Met001287-m	KndPad	5	0.1	False	4	0	0	4	0.83	0.53	0.59
19	pyruvate	isoprene	syz	5/3	2	—	228	—	No	[19]	PATHcre8	Met000035-m	Met008377-m	KndPad	8	0.3	False	8	0	5	3	0.33	0.4	1.75
20	acetyl-CoA	isoprene	syz	2/6	1*	—	11	—	No	[19]	PATHcre8	Met000025-m	Met008377-m	KndPad	8	0.1	False	8	0	2	6	0.67	0.4	1.75
	Notes: Default input values were used in all calculations unless otherwise stated 1* means tying for first place, and 3* means tying for third place. & means maximum pathway length 10 was used for MRE in this example, because some unclear error occurred if 11 was used.																	Notes: All reactions in one pathway were regarded as reversible while calculating the main metabolic flux of the target product. The uptake rate of all uncertain cofactors(eg, acceptor / reduced acceptor) were set to be -1000 mmol gDW-1 h-1.
	References
1	1. Clomburg JM, Gonzalez R. Metabolic engineering of Escherichia coli for the production of 1,2-propanediol from glycerol. Biotechnology and bioengineering. 2011; 108(4):867-879. 2. Nakamura CE, Whited GM. Metabolic engineering for the microbial production of 1,3-propanediol. Current opinion in biotechnology. 2003; 14(5):454-459. 3. Chu HS, Kim YS, Lee CM, Lee JH, Jung WS, Ahn JH, et al. Metaboli…
2
3
4
5
6
7
8
9
10
11
12
13
14
15
16
17
18
19
20

## Sheet: Case Study
Detailed information of typical cases evaluated by PyMiner
Pyruvate to Isobutanol(1st):
Compound Name:	pyruvate	=>	(S)-2-acetolactate	=>	(2R)-2,3-dihydroxy-3-methylbutanoate	=>	3-methyl-2-oxobutanoate	=>	isobutanal	=>	isobutanol
MetaCyc Compound Id:	PYRUVATE		2-ACETO-LACTATE		CPD-13357		2-KETO-ISOVALERATE		CPD-7000		ISOBUTANOL
MetaCyc Reaction Id:		ACETOLACTSYN-RXN		ACETOLACTREDUCTOISOM-RXN		DIHYDROXYISOVALDEHYDRAT-RXN		RXN-7643		RXN-7657
Enzyme or Gene Abbr:		IlvB		IlvC		IlvD		KivD		ADH2
References:	Trinh CT, Li J, Blanch HW, Clark DS. Redesigning Escherichia coli metabolism for anaerobic production of isobutanol. Applied and environmental microbiology. 2011; 77(14):4894-4904.
Key Inputs:	Source: {"Met000035-m"}; Target: Met003761-m; Host Organism: eco; Database: KndPad; Maximum Length: 5; Shortest: False;
Rank:	1st /
Visualisation:
Explaination:
L-phenylalanine to (2S)-Pinocembrin(1st):
Compound Name:	L-phenylalanine	=>	cinnamate	=>	cinnamoyl-CoA	=>	pinocembrin chalcone	=>	(2S)-pinocembrin
MetaCyc Compound Id:	PHE		CPD-674		CINNAMOYL-COA		CPD-6993		CPD-6991
MetaCyc Reaction Id:		PHENYLALANINE-AMMONIA-LYASE-RXN		RXN-2001		RXN-7645		RXN-7647
Enzyme or Gene Abbr:		PAL		4CL		CHS		CHI
References:	Liu X, Cheng J, Zhu X, Zhang G, Yang S, Guo X, et al. De novo biosynthesis of multiple pinocembrin derivatives in Saccharomyces cerevisiae. ACS synthetic biology. 2020; 9(11):3042-3051.
Key Inputs:	Source: {"Met000102-m"}; Target: Met001287-m; Host Organism: sce; Database: KndPad; Maximum Length: 5; Shortest: False;
Rank:	1st /
Visualisation:
Explaination:
Acetyl-CoA to Taxa-4,11-diene(1st):
Compound Name:	acetyl-CoA	=>	acetoacetyl-CoA	=>	(S)-3-hydroxy-3-methylglutaryl-CoA	=>	(R)-mevalonate	=>	(R)-5-phosphomevalonate	=>	(R)-mevalonate diphosphate	=>	isopentenyl diphosphate	=>	geranyl diphosphate	=>	(2E,6E)-farnesyl diphosphate	=>	geranylgeranyl diphosphate	=>	taxa-4,11-diene
MetaCyc Compound Id:	ACETYL-COA		ACETOACETYL-COA		3-HYDROXY-3-METHYL-GLUTARYL-COA		MEVALONATE		CPD-499		CPD-641		DELTA3-ISOPENTENYL-PP		GERANYL-PP		FARNESYL-PP		GERANYLGERANYL-PP		TAXA-411-DIENE
MetaCyc Reaction Id:		ACETYL-COA-ACETYLTRANSFER-RXN		HYDROXYMETHYLGLUTARYL-COA-SYNTHASE-RXN		1.1.1.34-RXN		MEVALONATE-KINASE-RXN		PHOSPHOMEVALONATE-KINASE-RXN		DIPHOSPHOMEVALONTE-DECARBOXYLASE-RXN		GPPSYN-RXN		FPPSYN-RXN		FARNESYLTRANSTRANSFERASE-RXN		4.2.3.17-RXN
Enzyme or Gene Abbr:		ERG10		HMGS		HMG1, HMG2		ERG12		ERG8		MVD1		FPP1		FPP1		BTS1		TDC1
References:	Engels B, Dahm P, Jennewein S. Metabolic engineering of taxadiene biosynthesis in yeast as a first step towards Taxol (Paclitaxel) production. Metabolic engineering. 2008; 10(3-4):201-206.
Key Inputs:	Source: {"Met000025-m"}; Target: Met009614-m; Host Organism: sce; Database: KndPad; Maximum Length: 16; Shortest: True;
Rank:	1st /
Visualisation:
Explaination:	As described in the reference, geranyl diphosphate and farnesyl diphosphate are main compounds in the pathway from acetyl-CoA to taxa-4,11-diene. However, MRE didn't retrieve these details.
Compound Name:	acetyl-CoA	=>	acetoacetyl-CoA	=>	(S)-3-hydroxy-3-methylglutaryl-CoA	=>	(R)-mevalonate	=>	(R)-5-phosphomevalonate	=>	(R)-mevalonate diphosphate	=>	isopentenyl diphosphate	=>	geranyl diphosphate	=>	(2E,6E)-farnesyl diphosphate	=>	geranylgeranyl diphosphate	=>	taxa-4,11-diene
MetaCyc Compound Id:	ACETYL-COA		ACETOACETYL-COA		3-HYDROXY-3-METHYL-GLUTARYL-COA		MEVALONATE		CPD-499		CPD-641		DELTA3-ISOPENTENYL-PP		GERANYL-PP		FARNESYL-PP		GERANYLGERANYL-PP		TAXA-411-DIENE
MetaCyc Reaction Id:		ACETYL-COA-ACETYLTRANSFER-RXN		HYDROXYMETHYLGLUTARYL-COA-SYNTHASE-RXN		HYDROXYMETHYLGLUTARYL-COA-REDUCTASE-RXN		MEVALONATE-KINASE-RXN		PHOSPHOMEVALONATE-KINASE-RXN		DIPHOSPHOMEVALONTE-DECARBOXYLASE-RXN		GPPSYN-RXN		FPPSYN-RXN		FARNESYLTRANSTRANSFERASE-RXN		4.2.3.17-RXN
Enzyme or Gene Abbr:		ERG10		HMGS		mvaA		ERG12		ERG8		MVD1		FPP1		FPP1		BTS1		TDC1
References:	Ma SM, Garcia DE, Redding-Johanson AM, Friedland GD, Chan R, Batth TS, et al. Optimization of a heterologous mevalonate pathway through the use of variant HMG-CoA reductases. Metabolic engineering. 2011; 13(5):588-597.
Key Inputs:	Source: {"Met000025-m"}; Target: Met009614-m; Host Organism: sce; Database: KndPad; Maximum Length: 16; Shortest: True;
Rank:	2nd /
Visualisation:
Explaination:
Compound Name:	acetyl-CoA	=>	acetoacetyl-CoA	=>	(S)-3-hydroxy-3-methylglutaryl-CoA	=>	(R)-mevalonate	=>	(R)-5-phosphomevalonate	=>	isopentenyl phosphate	=>	isopentenyl diphosphate	=>	geranyl diphosphate	=>	(2E,6E)-farnesyl diphosphate	=>	geranylgeranyl diphosphate	=>	taxa-4,11-diene
MetaCyc Compound Id:	ACETYL-COA		ACETOACETYL-COA		3-HYDROXY-3-METHYL-GLUTARYL-COA		MEVALONATE		CPD-499		CPD-10818		DELTA3-ISOPENTENYL-PP		GERANYL-PP		FARNESYL-PP		GERANYLGERANYL-PP		TAXA-411-DIENE
MetaCyc Reaction Id:		ACETYL-COA-ACETYLTRANSFER-RXN		HYDROXYMETHYLGLUTARYL-COA-SYNTHASE-RXN		1.1.1.34-RXN		MEVALONATE-KINASE-RXN		RXN-10067		RXN-10068		GPPSYN-RXN		FPPSYN-RXN		FARNESYLTRANSTRANSFERASE-RXN		4.2.3.17-RXN
Enzyme or Gene Abbr:		ERG10		HMGS		HMG1, HMG2		ERG12		mvaD		ipkA		FPP1		FPP1		BTS1		TDC1
References:
Key Inputs:	Source: {"Met000025-m"}; Target: Met009614-m; Host Organism: sce; Database: KndPad; Maximum Length: 16; Shortest: True;
Rank:	5th /
Visualisation:
Explaination:
Pyruvate to Isoprene(2nd):
Compound Name:	pyruvate	=>	1-deoxy-D-xylulose 5-phosphate	=>	2-C-methyl-D-erythritol 4-phosphate	=>	4-(cytidine 5'-diphospho)-2-C-methyl-D-erythritol	=>	2-phospho-4-(cytidine 5'-diphospho)-2-C-methyl-D-erythritol	=>	2-C-methyl-D-erythritol-2,4-cyclodiphosphate	=>	(E)-4-hydroxy-3-methylbut-2-en-1-yl diphosphate	=>	prenyl diphosphate	=>	isoprene
MetaCyc Compound Id:	PYRUVATE		DEOXYXYLULOSE-5P		2-C-METHYL-D-ERYTHRITOL-4-PHOSPHATE		4-CYTIDINE-5-DIPHOSPHO-2-C		2-PHOSPHO-4-CYTIDINE-5-DIPHOSPHO-2-C-MET		2C-METH-D-ERYTHRITOL-CYCLODIPHOSPHATE		HYDROXY-METHYL-BUTENYL-DIP		CPD-4211		CPD-9436
MetaCyc Reaction Id:		DXS-RXN		DXPREDISOM-RXN		2.7.7.60-RXN		2.7.1.148-RXN		RXN0-302		RXN0-882		RXN0-884		4.2.3.27-RXN
Enzyme or Gene Abbr:		dxs		dxr		ispD		ispE		ispF		GcpE		ispH		IspS
References:
Key Inputs:	Sources: {"Met000035-m"}; Target: Met008377-m; Host Organism: syz; Database: KndPad; Maximum Length: 8; Similarity Difference Ratio: 0.3; Shortest: False;
Rank:	1st /
Visualisation:
Explaination:
Compound Name:	pyruvate	=>	1-deoxy-D-xylulose 5-phosphate	=>	2-C-methyl-D-erythritol 4-phosphate	=>	4-(cytidine 5'-diphospho)-2-C-methyl-D-erythritol	=>	2-phospho-4-(cytidine 5'-diphospho)-2-C-methyl-D-erythritol	=>	2-C-methyl-D-erythritol-2,4-cyclodiphosphate	=>	(E)-4-hydroxy-3-methylbut-2-en-1-yl diphosphate	=>	prenyl diphosphate	=>	isoprene
MetaCyc Compound Id:	PYRUVATE		DEOXYXYLULOSE-5P		2-C-METHYL-D-ERYTHRITOL-4-PHOSPHATE		4-CYTIDINE-5-DIPHOSPHO-2-C		2-PHOSPHO-4-CYTIDINE-5-DIPHOSPHO-2-C-MET		2C-METH-D-ERYTHRITOL-CYCLODIPHOSPHATE		HYDROXY-METHYL-BUTENYL-DIP		CPD-4211		CPD-9436
MetaCyc Reaction Id:		DXS-RXN		DXPREDISOM-RXN		2.7.7.60-RXN		2.7.1.148-RXN		RXN0-302		RXN-15878		RXN0-884		4.2.3.27-RXN
Enzyme or Gene Abbr:		dxs		dxr		ispD		ispE		ispF		ispG		ispH		IspS
References:	Bentley FK, Zurbriggen A, Melis A. Heterologous expression of the mevalonic acid pathway in cyanobacteria enhances endogenous carbon partitioning to isoprene. Molecular plant. 2014; 7(1):71-86.
Key Inputs:	Sources: {"Met000035-m"}; Target: Met008377-m; Host Organism: syz; Database: KndPad; Maximum Length: 8; Similarity Difference Ratio: 0.3; Shortest: False;
Rank:	2nd /
Visualisation:
Explaination:
