# Supplementary material for: PyMiner: A method for metabolic pathway design based on the uniform similarity of substrate-product pairs and conditional search
Source: PLoS One. 2022 Apr 11;17(4):e0266783. doi: 10.1371/journal.pone.0266783 (PMC9000129; doi:10.1371/journal.pone.0266783)
Supplement: S4 Table — (XLSX) [file pone.0266783.s018.xlsx]

## Sheet: Case Study from RouteSearch
Extra metabolic pathways from the validation set that RouteSearch applied
L-tyrosine to umbelliferone(1st):
Compound Name:	L-tyrosine	=>	4-coumarate	=>	4-coumaryl-CoA	=>	2,4-dihydroxycinnamoyl-CoA	=>	umbelliferone
MetaCyc Compound Id:	TYR		COUMARATE		P-COUMAROYL-COA		CPD-14010		CPD-8186
MetaCyc Reaction Id:		RXN-9697		4-COUMARATE--COA-LIGASE-RXN		RXN-12963		RXN-12965
Enzyme or Gene Abbr:		TAL		4CL		F6'H		Spontaneous
References:	Yang SM, Shim GY, Kim BG, Ahn JH. Biological synthesis of coumarins in Escherichia coli. Microbial cell factories. 2015; 14:65.
Key Inputs:	Host Organism: eco; Database: MetaCyc; Maximum Length: 5; Shortest: False;
Rank:	1st / 1st
Visualisation:
Pyruvate to isobutanol(1st):
Compound Name:	pyruvate	=>	(S)-2-acetolactate	=>	2,3-dihydroxy-3-methylbutanoate	=>	3-methyl-2-oxobutanoate	=>	isobutanal	=>	isobutanol
MetaCyc Compound Id:	PYRUVATE		2-ACETO-LACTATE		CPD-13357		2-KETO-ISOVALERATE		CPD-7000		ISOBUTANOL
MetaCyc Reaction Id:		ACETOLACTSYN-RXN		ACETOLACTREDUCTOISOM-RXN		DIHYDROXYISOVALDEHYDRAT-RXN		RXN-7643		RXN-7657
Enzyme or Gene Abbr:		ilvB		ilvC		ilvD		Kdc		Adh
References:	Atsumi S, Wu TY, Eckl EM, Hawkins SD, Buelter T, Liao JC. Engineering the isobutanol biosynthetic pathway in Escherichia coli by comparison of three aldehyde reductase/alcohol dehydrogenase genes. Applied microbiology and biotechnology. 2010; 85(3):651-657.
	Savrasova EA, Kivero AD, Shakulov RS, Stoynova NV. Use of the valine biosynthetic pathway to convert glucose into isobutanol. Journal of industrial microbiology and biotechnology. 2011; 38(9):1287-1294.
Key Inputs:	Host Organism: eco; Database: MetaCyc; Maximum Length: 5; Shortest: False;
Rank:	1st / 1st
Visualisation:
3-methyl-2-oxobutanoate to 3-methylbutanol(4th):
Compound Name:	3-methyl-2-oxobutanoate	=>	(2S)-2-isopropylmalate	<=>	2-isopropylmaleate	<=>	(2R,3S)-3-isopropylmalate	=>	(2S)-2-isopropyl-3-oxosuccinate	=>	4-methyl-2-oxopentanoate	=>	3-methylbutanal	<=>	3-methylbutanol
MetaCyc Compound Id:	2-KETO-ISOVALERATE		3-CARBOXY-3-HYDROXY-ISOCAPROATE		CPD-9451		2-D-THREO-HYDROXY-3-CARBOXY-ISOCAPROATE		CPD-7100		2K-4CH3-PENTANOATE		CPD-7031		CPD-7032
MetaCyc Reaction Id:		2-ISOPROPYLMALATESYN-RXN		3-ISOPROPYLMALISOM-RXN		RXN-8991		3-ISOPROPYLMALDEHYDROG-RXN		RXN-7800		RXN-7692		RXN-7693
Enzyme or Gene Abbr:		leuA		leuC, leuD		leuC, leuD		leuB		Spontaneous		kivD		ADH2
References:	Connor MR, Liao JC. Engineering of an Escherichia coli strain for the production of 3-methyl-1-butanol. Applied and environmental microbiology. 2008; 74(18):5769-5775.
Key Inputs:	Host Organism: eco; Database: MetaCyc; Maximum Length: 8; Shortest: False;
Rank:	4th / 4th
Visualisation:
Aldehydo-D-xylose to ethylene glycol(1st, 2nd):
Compound Name:	Aldehydo-D-xylose	=>	D-xylonate	=>	2-dehydro-3-deoxy-D-arabinonate	<=>	glycolaldehyde	=>	ethylene glycol
MetaCyc Compound Id:	CPD-15377		D-XYLONATE		2-DH-3-DO-D-ARABINONATE		GLYCOLALDEHYDE		GLYCOL
MetaCyc Reaction Id:		RXN-14022		XYLONATE-DEHYDRATASE-RXN		4.1.2.28-RXN		GLYCOLALDREDUCT-RXN
Enzyme or Gene Abbr:		Xdh		yjhG/yagF		yjhH/yagE		fucO
References:
Key Inputs:	Host Organism: eco; Database: MetaCyc; Maximum Length: 5; Shortest: False; Infeasibility: True;
Rank:	1st / 1st
Visualisation:
Explaination:	D-xylose (as the sole carbon source) should be added to growth medium.
Compound Name:	Aldehydo-D-xylose	=>	D-xylonate	=>	2-dehydro-3-deoxy-D-arabinonate	<=>	glycolaldehyde	=>	ethylene glycol
MetaCyc Compound Id:	CPD-15377		D-XYLONATE		2-DH-3-DO-D-ARABINONATE		GLYCOLALDEHYDE		GLYCOL
MetaCyc Reaction Id:		RXN-14022		XYLONATE-DEHYDRATASE-RXN		4.1.2.28-RXN		RXN-14023
Enzyme or Gene Abbr:		Xdh		yjhG/yagF		yjhH/yagE		yqhD
References:	Liu H, Ramos KRM, Valdehuesa KNG, Nisola GM, Lee WK, Chung WJ. Biosynthesis of ethylene glycol in Escherichia coli. Applied microbiology and biotechnology. 2013; 97(8):3409-3417.
Key Inputs:	Host Organism: eco; Database: MetaCyc; Maximum Length: 5; Shortest: False; Infeasibility: True;
Rank:	2nd / 2nd
Visualisation:
Explaination:	D-xylose (as the sole carbon source) is an exogenous metabolite and should be added to growth medium.
Beta-D-glucose to 1,3-propanediol(1st, 2nd, 3rd, 5th):
Compound Name:	D-glucopyranose	=>	D-glucopyranose 6-phosphate	<=>	D-fructose-6-phosphate	<=>			1,3-dihydroxyacetone	<=>			glycerol	=>	3-hydroxypropionaldehyde	<=>	1,3-propanediol
MetaCyc Compound Id:	Glucopyranose		D-glucopyranose-6-phosphate		FRUCTOSE-6P				DIHYDROXYACETONE				GLYCEROL		HYDROXYPROPANAL		CPD-347
MetaCyc Reaction Id:		GLUCOKIN-RXN		PGLUCISOM-RXN		RXN0-313				GLYCDEH-RXN				GLYCEROL-DEHYDRATASE-RXN		13-PROPANEDIOL-DEHYDROGENASE-RXN
Enzyme or Gene Abbr:		glk		pgi		fsaA, fsaB				gldA				dhaB		dhaT
References:
Key Inputs:	Host Organism: eco; Database: MetaCyc; Maximum Length: 8; Shortest: False;
Visualisation:
Rank:	1st / 1st or 2nd
Compound Name:	D-glucopyranose	=>	D-glucopyranose 6-phosphate	<=>	D-fructose-6-phosphate	<=>			1,3-dihydroxyacetone	<=>			glycerol	=>	3-hydroxypropionaldehyde	<=>	1,3-propanediol
MetaCyc Compound Id:	Glucopyranose		D-glucopyranose-6-phosphate		FRUCTOSE-6P				DIHYDROXYACETONE				GLYCEROL		HYDROXYPROPANAL		CPD-347
MetaCyc Reaction Id:		GLUCOKIN-RXN		PGLUCISOM-RXN		RXN0-313				GLYCDEH-RXN				GLYCEROL-DEHYDRATASE-RXN		RXN0-6487
Enzyme or Gene Abbr:		glk		pgi		fsaA, fsaB				gldA				dhaB		yqhD
References:
Key Inputs:	Host Organism: eco; Database: MetaCyc; Maximum Length: 8; Shortest: False;
Rank:	2nd / 1st or 2nd
Visualisation:
Compound Name:	D-glucopyranose	=>	D-glucopyranose 6-phosphate	<=>	D-fructose-6-phosphate	=>	D-fructos 1,6-bisphosphate	<=>	dihydroxyacetone phosphate	=>	sn-glycerol 3-phosphate	<=>	glycerol	=>	3-hydroxypropionaldehyde	<=>	1,3-propanediol
MetaCyc Compound Id:	Glucopyranose		D-glucopyranose-6-phosphate		FRUCTOSE-6P		FRUCTOSE-16-DIPHOSPHATE		DIHYDROXY-ACETONE-PHOSPHATE		GLYCEROL-3P		GLYCEROL		HYDROXYPROPANAL		CPD-347
MetaCyc Reaction Id:		GLUCOKIN-RXN		PGLUCISOM-RXN		6PFRUCTPHOS-RXN		F16ALDOLASE-RXN		GLYC3PDEHYDROGBIOSYN-RXN(1.1.1.8-RXN)		GLYCEROL-KIN-RXN		GLYCEROL-DEHYDRATASE-RXN		13-PROPANEDIOL-DEHYDROGENASE-RXN
Enzyme or Gene Abbr:		glk		pgi		pfkA, pfkB		fbaA, fbaB		gpsA		glpK		dhaB		dhaT
References:	Nakamura CE, Whited GM. Metabolic engineering for the microbial production of 1,3-propanediol. Current opinion in biotechnology. 2003; 14(5):454-459.
	Guo J, Cao Y, Liu H, Zhang R, Xian M, Liu H. Improving the production of isoprene and 1, 3-propanediol by metabolically engineered Escherichia coli through recycling redox cofactor between the dual pathways. Applied microbiology and biotechnology. 2019; 103(6):2597-2608.
Key Inputs:	Host Organism: eco; Database: MetaCyc; Maximum Length: 8; Shortest: False;
Rank:	3rd / 48th or 49th
Visualisation:
Compound Name:	D-glucopyranose	=>	D-glucopyranose 6-phosphate	<=>	D-fructose-6-phosphate	=>	D-fructos 1,6-bisphosphate	<=>	dihydroxyacetone phosphate	=>	sn-glycerol 3-phosphate	<=>	glycerol	=>	3-hydroxypropionaldehyde	<=>	1,3-propanediol
MetaCyc Compound Id:	Glucopyranose		D-glucopyranose-6-phosphate		FRUCTOSE-6P		FRUCTOSE-16-DIPHOSPHATE		DIHYDROXY-ACETONE-PHOSPHATE		GLYCEROL-3P		GLYCEROL		HYDROXYPROPANAL		CPD-347
MetaCyc Reaction Id:		GLUCOKIN-RXN		PGLUCISOM-RXN		6PFRUCTPHOS-RXN		F16ALDOLASE-RXN		GLYC3PDEHYDROGBIOSYN-RXN(1.1.1.8-RXN)		GLYCEROL-KIN-RXN		GLYCEROL-DEHYDRATASE-RXN		RXN0-6487
Enzyme or Gene Abbr:		glk		pgi		pfkA, pfkB		fbaA, fbaB		gpsA		glpK		dhaB		yqhD
References:	Nakamura CE, Whited GM. Metabolic engineering for the microbial production of 1,3-propanediol. Current opinion in biotechnology. 2003; 14(5):454-459.
	Guo J, Cao Y, Liu H, Zhang R, Xian M, Liu H. Improving the production of isoprene and 1, 3-propanediol by metabolically engineered Escherichia coli through recycling redox cofactor between the dual pathways. Applied microbiology and biotechnology. 2019; 103(6):2597-2608.
Key Inputs:	Host Organism: eco; Database: MetaCyc; Maximum Length: 8; Shortest: False;
Rank:	5th / 48th or 49th
Visualisation:
Note: Rank: Pathway rank of PyMiner / Pathway rank of RouteSearch The green indicates endogenous steps while the blue denotes exogenous steps. The rank of the pathway retrieved by RouteSearch is derived from [1]. References: 1. Latendresse M, Krummenacker M, Karp PD. Optimal metabolic route search based on atom mappings. Bioinformatics. 2014; 30(14):2043-2050.

## Sheet: Case Study from MRE
Extra metabolic pathways from the validation set that MRE applied
L-tyrosine to naringenin(1st):
Compound Name:	L-Tyrosine	<=>	4-Coumarate	<=>	p-Coumaroyl-CoA	<=>	Naringenin chalcone	<=>	Naringenin
KEGG Compound Id:	C00082		C00811		C00223		C06561		C00509
KEGG Reaction Id:		R00737		R01616		R01613		R02446
Enzyme or Gene Abbr:		TAL		4CL		CHS		CHI
References:	Santos CNS, Koffas M, Stephanopoulos G. Optimization of a heterologous pathway for the production of flavonoids from glucose. Metabolic engineering. 2011; 13(4):392-400.
Key Inputs:	Host Organism: eco; Database: KEGG; Maximum Length: 5; Shortest: False;
Rank:	1st / 1st
Visualisation:
Glycerol to 1,3-propanediol(1st):
Compound Name:	Glycerol	<=>	3-Hydroxypropanal	<=>	1,3-Propanediol
KEGG Compound Id:	C00116		C00969		C02457
KEGG Reaction Id:		R01047		R03119
Enzyme or Gene Abbr:		dhaB		dhaT
References:	Nakamura CE, Whited GM. Metabolic engineering for the microbial production of 1,3-propanediol. Current opinion in biotechnology. 2003; 14(5):454-459.
Key Inputs:	Host Organism: eco; Database: KEGG; Maximum Length: 5; Shortest: False;
Rank:	1st / 1st
Visualisation:
Glycerol to 1,2-propanediol(1st, 1st, 5th):
Compound Name:	Glycerol	<=>	Glycerol 3-phosphate	<=>	Dihydroxyacetone phosphate	<=>	Methylglyoxal	<=>	(R)-Lactaldehyde	<=>	(R)-1,2-Propanediol
KEGG Compound Id:	C00116		C00093		C00111		C00546		C00937		C02912
KEGG Reaction Id:		R00847		R00842		R01016		R02527		R03080
Enzyme or Gene Abbr:
References:	Jeon E, Lee S, Kim D, Yoon H, Oh M, Park C, et al. Development of a Saccharomyces cerevisiae strain for the production of 1, 2-propanediol by gene manipulation. Enzyme and Microbial Technology. 2009; 45(1):42-47.
	Jung JY, Yun HS, Lee JW, Oh MK. Production of 1, 2-propanediol from glycerol in Saccharomyces cerevisiae. Journal of microbiology and biotechnology. 2011; 21(8):846-853.
	Islam ZU, Klein M, Aßkamp MR, Ødum AS, Nevoigt E. A modular metabolic engineering approach for the production of 1,2-propanediol from glycerol by Saccharomyces cerevisiae. Metabolic engineering. 2017; 44:223-235.
Key Inputs:	Host Organism: sce; Database: KEGG; Maximum Length: 5; Shortest: False;
Rank:	1st / 12th
Visualisation:
Compound Name:	Glycerol	<=>	Glycerol 3-phosphate	<=>	Dihydroxyacetone phosphate	<=>	Methylglyoxal	<=>	(R)-Lactaldehyde	<=>	(R)-1,2-Propanediol
KEGG Compound Id:	C00116		C00093		C00111		C00546		C00937		C02912
KEGG Reaction Id:		R00847		R00848		R01016		R02527		R03080
Enzyme or Gene Abbr:
References:	Jeon E, Lee S, Kim D, Yoon H, Oh M, Park C, et al. Development of a Saccharomyces cerevisiae strain for the production of 1, 2-propanediol by gene manipulation. Enzyme and Microbial Technology. 2009; 45(1):42-47.
	Jung JY, Yun HS, Lee JW, Oh MK. Production of 1, 2-propanediol from glycerol in Saccharomyces cerevisiae. Journal of microbiology and biotechnology. 2011; 21(8):846-853.
	Islam ZU, Klein M, Aßkamp MR, Ødum AS, Nevoigt E. A modular metabolic engineering approach for the production of 1,2-propanediol from glycerol by Saccharomyces cerevisiae. Metabolic engineering. 2017; 44:223-235.
Key Inputs:	Host Organism: sce; Database: KEGG; Maximum Length: 5; Shortest: False;
Rank:	1st / 7th
Visualisation:
Compound Name:	Glycerol	<=>	1,3-Dihydroxyacetone	<=>	Dihydroxyacetone phosphate	<=>	Methylglyoxal	<=>	(R)-Lactaldehyde	<=>	(R)-1,2-Propanediol
KEGG Compound Id:	C00116		C00184		C00111		C00546		C00937		C02912
KEGG Reaction Id:		R01039		R01011		R01016		R02527		R03080
Enzyme or Gene Abbr:
References:	Jeon E, Lee S, Kim D, Yoon H, Oh M, Park C, et al. Development of a Saccharomyces cerevisiae strain for the production of 1, 2-propanediol by gene manipulation. Enzyme and Microbial Technology. 2009; 45(1):42-47.
	Jung JY, Yun HS, Lee JW, Oh MK. Production of 1, 2-propanediol from glycerol in Saccharomyces cerevisiae. Journal of microbiology and biotechnology. 2011; 21(8):846-853.
	Islam ZU, Klein M, Aßkamp MR, Ødum AS, Nevoigt E. A modular metabolic engineering approach for the production of 1,2-propanediol from glycerol by Saccharomyces cerevisiae. Metabolic engineering. 2017; 44:223-235.
Key Inputs:	Host Organism: sce; Database: KEGG; Maximum Length: 5; Shortest: False;
Rank:	5th / 6th
Visualisation:
Acetyl-CoA to artemisinate(1st):
Compound Name:	Acetyl-CoA	<=>	Acetoacetyl-CoA	<=>	HMG-CoA	<=>	(R)-Mevalonate	<=>	(R)-5-Phosphomevalonate	<=>	(R)-5-Diphosphomevalonate	<=>	Isopentenyl diphosphate	<=>	Geranyl diphosphate	<=>	Farnesyl diphosphate	<=>	Amorpha-4,11-diene	<=>	Artemisinate
KEGG Compound Id:	C00024		C00332		C00356		C00418		C01107		C01143		C00129		C00341		C00448		C16028		C20309
KEGG Reaction Id:		R00238		R01978		R02082		R02245		R03245		R01121		R01658		R02003		R07630		R10026
Enzyme or Gene Abbr:
References:	Ro DK, Paradise EM, Ouellet M, Fisher KJ, Newman KL, Ndungu JM, et al. Production of the antimalarial drug precursor artemisinic acid in engineered yeast. Nature. 2006; 440(7086):940-943.
	Paddon CJ, Westfall PJ, Pitera DJ, Benjamin K, Fisher K, McPhee D, et al. High-level semi-synthetic production of the potent antimalarial artemisinin. Nature. 2013; 496(7446):528-532.
	Paddon CJ, Keasling JD. Semi-synthetic artemisinin: a model for the use of synthetic biology in pharmaceutical development. Nature reviews microbiology. 2014; 12(5):355-367.
Key Inputs:	Host Organism: sce; Database: KEGG; Maximum Length: 16; Shortest: True;
Rank:	1st / 3rd, 4th, 91th
Visualisation:
Explaination:	As described in the above-mentioned references, acetoacetyl-CoA(C00332) and geranyl diphosphate(C00341) are main compounds in the pathway from acetyl-CoA(C00024) to artemisinic acid(C20309). However, the third pathway extracted by MRE doesn't retrieve these details, namely reactions R00238 and R01658. In addition, the fourth pathway extracted by MRE includes reaction R01658, which is one step lon…
L-Tyrosine to resveratrol(1st):
Compound Name:	L-Tyrosine	<=>	4-Coumarate	<=>	4-Coumaroyl-CoA	<=>	Resveratrol
KEGG Compound Id:	C00082		C00811		C00223		C03582
KEGG Reaction Id:		R00737		R01616		R01614
Enzyme or Gene Abbr:		TAL		4CL		STS
References:	Park JY, Lim JH, Ahn JH, Kim BG. Biosynthesis of resveratrol using metabolically engineered Escherichia coli. Applied biological chemistry. 2021; 64:20.
Key Inputs:	Host Organism: eco; Database: KEGG; Maximum Length: 5; Shortest: False;
Rank:	1st / 1st
Visualisation:
D-Xylose to Xylitol(1st, 3rd, 4th):
Compound Name:	D-Xylose	<=>	Xylitol
KEGG Compound Id:	C00181		C00379
KEGG Reaction Id:		R01431
Enzyme or Gene Abbr:
References:	Cirino PC, Chin JW, Ingram LO. Engineering Escherichia coli for xylitol production from glucose-xylose mixtures. Biotechnology and bioengineering. 2006; 95(6):1167-1176.
Key Inputs:	Host Organism: eco; Database: KEGG; Maximum Length:5; Shortest: False;
Rank:	1st / 1st
Visualisation:
Compound Name:	D-Xylose	<=>	Xylitol
KEGG Compound Id:	C00181		C00379
KEGG Reaction Id:		R09477
Enzyme or Gene Abbr:
References:	Cirino PC, Chin JW, Ingram LO. Engineering Escherichia coli for xylitol production from glucose-xylose mixtures. Biotechnology and bioengineering. 2006; 95(6):1167-1176.
Key Inputs:	Host Organism: eco; Database: KEGG; Maximum Length:5; Shortest: False;
Rank:	3rd / 2nd
Visualisation:
Compound Name:	D-Xylose	<=>	D-Xylulose	<=>	Xylitol
KEGG Compound Id:	C00181		C00310		C00379
KEGG Reaction Id:		R01432		R01896
Enzyme or Gene Abbr:		xylA
References:	Cirino PC, Chin JW, Ingram LO. Engineering Escherichia coli for xylitol production from glucose-xylose mixtures. Biotechnology and bioengineering. 2006; 95(6):1167-1176.
Key Inputs:	Host Organism: eco; Database: KEGG; Maximum Length:5; Shortest: False;
Rank:	4th / 3rd
Visualisation:
PRPP to L-Histidine(1st, 3rd):
Compound Name:	PRPP	<=>	1-(5-Phospho-D-ribosyl)-ATP	<=>	Phosphoribosyl-AMP	<=>	5-(5-Phospho-D-ribosylaminoformimino)-1-(5-phosphoribosyl)-imidazole-4-carboxamide	<=>	N-(5'-Phospho-D-1'-ribulosylformimino)-5-amino-1-(5''-phospho-D-ribosyl)-4-imidazolecarboxamide	<=>	D-erythro-1-(Imidazol-4-yl)glycerol 3-phosphate	<=>	3-(Imidazol-4-yl)-2-oxopropyl phosphate	<=>	L-Histidinol phosphate	<=>	L-Histidinol	<=>			L-Histidine
KEGG Compound Id:	C00119		C02739		C02741		C04896		C04916		C04666		C01267		C01100		C00860				C00135
KEGG Reaction Id:		R01071		R04035		R04037		R04640		R04558		R03457		R03243		R03013		R01158
Enzyme or Gene Abbr:
References:	Alifano P, Fani R, Liò P, Lazcano A, Bazzicalupo M, Carlomagno MS, et al. Histidine biosynthetic pathway and genes: structure, regulation, and evolution. Microbiological reviews. 1996; 60(1):44-69.
Key Inputs:	Host Organism: eco; Database: KEGG; Maximum Length:10; Maximum Time(s): 6000; Similarity Difference Ratio: 0.2; Search Method: dfs_naive; Shortest: False;
Rank:	1st / No
Visualisation:
Explaination:	The endogenous pathway of escherichia coli from PRPP(C00119) to L-histidine(C00135) reported in the reference was not retrieved by MRE. The steps of the native pathway from PRPP to L-histidine is 9 instead of 8, shorter by 1 step compared to the reference. However, inorder to retrieve the reaction R04558 that transform BBM-III(C04916) to IGP(C04666), we released Similarity Difference Ratio to 0.2.
Compound Name:	PRPP	<=>	1-(5-Phospho-D-ribosyl)-ATP	<=>	Phosphoribosyl-AMP	<=>	5-(5-Phospho-D-ribosylaminoformimino)-1-(5-phosphoribosyl)-imidazole-4-carboxamide	<=>	N-(5'-Phospho-D-1'-ribulosylformimino)-5-amino-1-(5''-phospho-D-ribosyl)-4-imidazolecarboxamide	<=>	D-erythro-1-(Imidazol-4-yl)glycerol 3-phosphate	<=>	3-(Imidazol-4-yl)-2-oxopropyl phosphate	<=>	L-Histidinol phosphate	<=>	L-Histidinol	<=>	L-Histidinal	<=>	L-Histidine
KEGG Compound Id:	C00119		C02739		C02741		C04896		C04916		C04666		C01267		C01100		C00860		C01929		C00135
KEGG Reaction Id:		R01071		R04035		R04037		R04640		R04558		R03457		R03243		R03013		R03012		R01163
Enzyme or Gene Abbr:
References:	Alifano P, Fani R, Liò P, Lazcano A, Bazzicalupo M, Carlomagno MS, et al. Histidine biosynthetic pathway and genes: structure, regulation, and evolution. Microbiological reviews. 1996; 60(1):44-69.
Key Inputs:	Host Organism: eco; Database: KEGG; Maximum Length:10; Maximum Time(s): 6000; Similarity Difference Ratio: 0.2; Search Method: dfs_naive; Shortest: False;
Rank:	3rd / No
Visualisation:
Explaination:	The endogenous pathway of escherichia coli from PRPP(C00119) to L-histidine(C00135) reported in the reference was not retrieved by MRE. The steps of the native pathway from PRPP to L-histidine is 9 instead of 8, shorter by 1 step compared to the reference. However, in order to retrieve the reaction R04558 that transform BBM-III(C04916) to IGP(C04666), we released the Similarity Difference Ratio t…
Chorismate to L-Tryptophan(2nd):
Compound Name:	Chorismate	<=>	Anthranilate	<=>	N-(5-Phospho-D-ribosyl)anthranilate	<=>	1-(2-Carboxyphenylamino)-1-deoxy-D-ribulose 5-phosphate	<=>	Indoleglycerol phosphate	<=>	L-Tryptophan
KEGG Compound Id:	C00251		C00108		C04302		C01302		C03506		C00078
KEGG Reaction Id:		R00986		R01073		R03509		R03508		R02722
Enzyme or Gene Abbr:
References:	Toyn JH, Gunyuzlu PL, White WH, Thompson LA, Hollis GF. A counterselection for the tryptophan pathway in yeast: 5-fluoroanthranilic acid resistance. Yeast. 2000; 16(6):553-560.
	Nookaew I, Jewett MC, Meechai A, Thammarongtham C, Laoteng K, Cheevadhanarak S, et al. The genome-scale metabolic model iIN800 of Saccharomyces cerevisiae and its validation: a scaffold to query lipid metabolism. BMC systems biology. 2018; 2:71.
Key Inputs:	Host Organism: sce; Database: KEGG; Maximum Length: 5; Shortest: False;
Rank:	2nd / 1st
Visualisation:
Note: Rank: Pathway rank of PyMiner / Pathway rank of MRE. The green indicates endogenous steps while the blue denotes exogenous steps. The default values of the input parameters of MRE were used, except for the maximum value of one pathway's length, which was set to accommodate the known pathways. For example, 5, 10 and 10 were used respectively while searching for the biosynthetic pathways of 1…

## Sheet: Case Study from EcoSynther
Extra metabolic pathways from the validation set that EcoSynther applied
Lycopene Biosynthesis(1st):
Compound Name:	trans,trans-Farnesyl diphosphate	<=>	Geranylgeranyl diphosphate	<=>	15-cis-Phytoene	<=>	Lycopene
KEGG Compound Id:	C00448		C00353		C05421		C05432
KEGG Reaction Id:		R02061		R10177		R09716
Enzyme or Gene Abbr:		crtE		crtB		crtI
References:	Alper H, Jin YS, Moxley JF, Stephanopoulos G. Identifying gene targets for the metabolic engineering of lycopene biosynthesis in Escherichia coli. Metabolic engineering. 2005; 7(3):155-164.
Key Inputs:	Sources: {}; Host Organism: eco; Database: KEGG; Maximum Length: 5; Shortest: False;
Rank:	1st / Top x
Visualisation:
Explaination:	Because a probability-based algorithm is used by EcoSynther, whether the reported pathway is retrieved or not is uncertain. And if this pathway is retrieved by EcoSynther, the rank of it is also uncertain.
Resveratrol Biosynthesis(1st, 6th, 3rd):
Compound Name:	trans-Cinnamate	<=>	4-Coumarate	<=>	p-Coumaroyl-CoA	<=>	Resveratrol
KEGG Compound Id:	C00423		C00811		C00223		C03582
KEGG Reaction Id:		R02253		R01616		R01614
Enzyme or Gene Abbr:		C4H		4CL		STS
References:	Park JY, Lim JH, Ahn JH, Kim BG. Biosynthesis of resveratrol using metabolically engineered Escherichia coli. Applied biological chemistry. 2021; 64:20.
Key Inputs:	Sources: {}; Host Organism: eco; Database: KEGG; Maximum Length: 5; Shortest: False;
Rank:	1st / Top x
Visualisation:
Explaination:	Because a probability-based algorithm is used by EcoSynther, whether the reported pathway is retrieved or not is uncertain. And if this pathway is retrieved by EcoSynther, the rank of it is also uncertain.
Compound Name:	L-tyrosine	<=>	4-coumarate	<=>	p-Coumaroyl-CoA	<=>	Resveratrol
KEGG Compound Id:	C00082		C00811		C00223		C03582
KEGG Reaction Id:		R00737		R01616		R01614
Enzyme or Gene Abbr:		TAL		4CL		STS
References:	Park JY, Lim JH, Ahn JH, Kim BG. Biosynthesis of resveratrol using metabolically engineered Escherichia coli. Applied biological chemistry. 2021; 64:20.
Key Inputs:	Sources: {}; Host Organism: eco; Database: KEGG; Maximum Length: 5; Shortest: False;
Rank:	6th / Top x
Visualisation:
Explaination:	Because a probability-based algorithm is used by EcoSynther, whether the reported pathway is retrieved or not is uncertain. And if this pathway is retrieved by EcoSynther, the rank of it is also uncertain.
Compound Name:	L-phenylalanine	=>	cinnamate	=>	4-coumarate	=>	4-coumaroyl-CoA	=>	trans-resveratrol
MetaCyc Compound Id:	PHE		CPD-674		COUMARATE		P-COUMAROYL-COA		CPD-83
MetaCyc Reaction Id:		PHENYLALANINE-AMMONIA-LYASE-RXN		TRANS-CINNAMATE-4-MONOOXYGENASE-RXN		4-COUMARATE--COA-LIGASE-RXN		RXN-87
Enzyme or Gene Abbr:		PAL		C4H		4CL		STS
References:	Park JY, Lim JH, Ahn JH, Kim BG. Biosynthesis of resveratrol using metabolically engineered Escherichia coli. Applied biological chemistry. 2021; 64:20.
Key Inputs:	Sources: {}; Host Organism: eco; Database: MetaCyc; Maximum Length: 5; Shortest: False;
Rank:	3rd / No
Visualisation:
Explaination:	If we use MetaCyc as the primary database, we can retrieve the pathway from L-phenylalanine to trans-resveratrol.
Note: Rank: Pathway rank of PyMiner / Pathway rank of EcoSynther The green indicates endogenous steps while the blue denotes exogenous steps. Top x means that the rank of the corresponding pathway is uncertain.

## Sheet: Case Study from PATHcre8
Extra metabolic pathways from the validation set that PATHcre8 applied
(R)-Mevalonate to isoprene(1st):
Compound Name:	(R)-Mevalonate	<=>	(R)-5-Phosphomevalonate	<=>	(R)-5-Diphosphomevalonate	<=>	Isopentenyl diphosphate	<=>	Dimethylallyl diphosphate	<=>	Isoprene
KEGG Compound Id:	C00418		C01107		C01143		C00129		C00235		C16521
KEGG Reaction Id:		R02245		R03245		R01121		R01123		R08199
Enzyme or Gene Abbr:
References:	Bentley FK, Zurbriggen A, Melis A. Heterologous expression of the mevalonic acid pathway in cyanobacteria enhances endogenous carbon partitioning to isoprene. Molecular plant. 2014; 7(1):71-86.
Key Inputs:	Host Organism: syz; Database: KEGG; Maximum Length: 5; Shortest: False; Infeasibility: True;
Rank:	1st / 2nd
Visualisation:
Explaination:	C00418 is an exogenous metabolite.
Compound Name:	(R)-Mevalonate	<=>	(R)-5-Phosphomevalonate	<=>	Isopentenyl phosphate	<=>	Isopentenyl diphosphate	<=>	Dimethylallyl diphosphate	<=>	Isoprene
KEGG Compound Id:	C00418		C01107		C20345		C00129		C00235		C16521
KEGG Reaction Id:		R02245		R10561		R10093		R01123		R08199
Enzyme or Gene Abbr:
References:
Key Inputs:	Host Organism: syz; Database: KEGG; Maximum Length: 5; Shortest: False; Infeasibility: True;
Rank:	2nd / 1st
Visualisation:
Explaination:	C00418 is an exogenous metabolite.
Acetoacetyl-CoA to isopentenyl diphosphate(3rd):
Compound Name:	Acetoacetyl-CoA	<=>	(S)-3-Hydroxy-3-methylglutaryl-CoA	<=>	(R)-Mevalonate	<=>	(R)-5-Phosphomevalonate	<=>	(R)-5-Diphosphomevalonate	<=>	Isopentenyl diphosphate
KEGG Compound Id:	C00332		C00356		C00418		C01107		C01143		C00129
KEGG Reaction Id:		R01978		R02081		R02245		R03245		R01121
Enzyme or Gene Abbr:
References:
Key Inputs:	Host Organism: syz; Database: KEGG; Maximum Length: 5; Shortest: False;
Rank:	1st / 4th
Visualisation:
Compound Name:	Acetoacetyl-CoA	<=>	(S)-3-Hydroxy-3-methylglutaryl-CoA	<=>	(R)-Mevalonate	<=>	(R)-5-Phosphomevalonate	<=>	Isopentenyl phosphate	<=>	Isopentenyl diphosphate
KEGG Compound Id:	C00332		C00356		C00418		C01107		C20345		C00129
KEGG Reaction Id:		R01978		R02081		R02245		R10561		R10093
Enzyme or Gene Abbr:
References:
Key Inputs:	Host Organism: syz; Database: KEGG; Maximum Length: 5; Shortest: False;
Rank:	2nd / 2nd
Visualisation:
Compound Name:	Acetoacetyl-CoA	<=>	(S)-3-Hydroxy-3-methylglutaryl-CoA	<=>	(R)-Mevalonate	<=>	(R)-5-Phosphomevalonate	<=>	(R)-5-Diphosphomevalonate	<=>	Isopentenyl diphosphate
KEGG Compound Id:	C00332		C00356		C00418		C01107		C01143		C00129
KEGG Reaction Id:		R01978		R02082		R02245		R03245		R01121
Enzyme or Gene Abbr:
References:	Bentley FK, Zurbriggen A, Melis A. Heterologous expression of the mevalonic acid pathway in cyanobacteria enhances endogenous carbon partitioning to isoprene. Molecular plant. 2014; 7(1):71-86.
Key Inputs:	Host Organism: syz; Database: KEGG; Maximum Length: 5; Shortest: False;
Rank:	3rd / 3rd
Visualisation:
Compound Name:	Acetoacetyl-CoA	<=>	(S)-3-Hydroxy-3-methylglutaryl-CoA	<=>	(R)-Mevalonate	<=>	(R)-5-Phosphomevalonate	<=>	Isopentenyl phosphate	<=>	Isopentenyl diphosphate
KEGG Compound Id:	C00332		C00356		C00418		C01107		C20345		C00129
KEGG Reaction Id:		R01978		R02082		R02245		R10561		R10093
Enzyme or Gene Abbr:
References:
Key Inputs:	Host Organism: syz; Database: KEGG; Maximum Length: 5; Shortest: False;
Rank:	4th / 1st
Visualisation:
3-Oxostearoyl-[acp] to Octadecanoic acid(1st):
Compound Name:	3-Oxostearoyl-[acp]	<=>	(R)-3-Hydroxyoctadecanoyl-[acp]	<=>	(2E)-Octadecenoyl-[acp]	<=>	Octadecanoyl-[acyl-carrier protein]	<=>	Octadecanoic acid
KEGG Compound Id:	C16219		C16220		C16221		C04088		C01530
KEGG Reaction Id:		R07763		R07764		R07765		R08163
Enzyme or Gene Abbr:
References:	Liu X, Sheng J, Curtiss III R. Fatty acid production in genetically modified cyanobacteria. Proceedings of the national academy of sciences. 2011; 108(17):6899-6904.
Key Inputs:	Host Organism: syz; Database: KEGG; Maximum Length: 5; Shortest: False; Infeasibility: True;
Rank:	1st / 1st
Visualisation:
Explaination:	C16219 is an exogenous metabolite.
3-Oxostearoyl-[acp] to Oleic acid(1st):
Compound Name:	3-Oxostearoyl-[acp]	<=>	(R)-3-Hydroxyoctadecanoyl-[acp]	<=>	(2E)-Octadecenoyl-[acp]	<=>	Octadecanoyl-[acyl-carrier protein]	<=>	Oleoyl-[acyl-carrier protein]	<=>	(9Z)-Octadecenoic acid
KEGG Compound Id:	C16219		C16220		C16221		C04088		C01203		C00712
KEGG Reaction Id:		R07763		R07764		R07765		R03370		R02814
Enzyme or Gene Abbr:
References:	Liu X, Sheng J, Curtiss III R. Fatty acid production in genetically modified cyanobacteria. Proceedings of the national academy of sciences. 2011; 108(17):6899-6904.
Key Inputs:	Host Organism: syz; Database: KEGG; Maximum Length: 5; Shortest: False; Infeasibility: True;
Rank:	1st / 1st
Visualisation:
Explaination:	C16219 is an exogenous metabolite.
3-Oxostearoyl-[acp] to Palmitic acid(1st):
Compound Name:	Malonyl-[acp]										Palmitic acid
KEGG Compound Id:	C01209										C00249
KEGG Reaction Id:
Enzyme or Gene Abbr:
References:	https://www.kegg.jp/pathway/map00061+C01209+C05749+C05752+C05755+C05223+C05761+C05764+C00249
	https://biocyc.org/META/NEW-IMAGE?type=PATHWAY&object=PWY-5971&detail-level=3
Key Inputs:	Host Organism: syz; Database: KEGG; Maximum Length: 5; Similarity Difference Ratio: 1.0; Shortest: False; Infeasibility: True;
Rank:	1st / 2nd
Visualisation:
Explaination:	C01209 is NOT the main substance of product C05762 in reaction R04968. And we dropped this reactant-product pair (C01209_C05762) in our method. Therefore, there are no pathways from Malonyl-[acp] (C01209) to Palmitic acid (C00249) within 5 steps that are biochemically meaningful. The first reaction of the 1st retrieved pathway by PATHcre8 is R04968, of which substance-product pair C01209_C05762 i…
3-Oxostearoyl-[acp] to Lauric acid(1st):
Compound Name:	Malonyl-[acp]										Lauric acid
KEGG Compound Id:	C01209										C02679
KEGG Reaction Id:
Enzyme or Gene Abbr:
References:	https://www.kegg.jp/pathway/map00061+C01209+C05749+C05752+C05755+C05223+C02679
	https://biocyc.org/META/NEW-IMAGE?type=PATHWAY&object=PWY-5971&detail-level=3
Key Inputs:	Host Organism: syz; Database: KEGG; Maximum Length: 5; Similarity Difference Ratio: 1.0; Shortest: False; Infeasibility: True;
Rank:	1st / 1st
Visualisation:
Explaination:	C01209 is NOT the main substance of product C05756 in reaction R04963. And we dropped this reactant-product pair (C01209_C05756) in our method. Therefore, there are no are biochemically meaningful pathways from Malonyl-[acp] (C01209) to Lauric acid (C02679) within 5 steps. The first reaction of the fist retrieved pathway by PATHcre8 is R04963, of which substance-product pair C01209_C05756 is used…
Long-chain acyl-CoA to Wax ester(No):
Compound Name:	Long-chain acyl-CoA										Wax ester
KEGG Compound Id:	C02843										C01629
KEGG Reaction Id:
Enzyme or Gene Abbr:
References:	https://www.kegg.jp/entry/C01629
Key Inputs:	Host Organism: syz; Database: KEGG; Maximum Length: 5; Similarity Difference Ratio: 1.0; Shortest: False; Infeasibility: True;
Rank:	No / 3rd
Visualisation:
Explaination:	Compounds (e.g. C01629) WITHOUT structure information were excluded from the distilled metabolic network we constructed for pathway search. In our method, we use compounds' structure information to construct substance-product pairs. Therefore, compounds lack of structure information will not be included. In effect, the third retrieved pathway by PATHcre8 is composed of one manually added reaction…
L-tyrosine to naringenin(1st):
Compound Name:	L-Tyrosine	<=>	4-Coumarate	<=>	p-Coumaroyl-CoA	<=>	Naringenin chalcone	<=>	Naringenin
KEGG Compound Id:	C00082		C00811		C00223		C06561		C00509
KEGG Reaction Id:		R00737		R01616		R01613		R02446
Enzyme or Gene Abbr:		TAL		4CL		CHS		CHI
References:	Santos CNS, Koffas M, Stephanopoulos G. Optimization of a heterologous pathway for the production of flavonoids from glucose. Metabolic engineering. 2011; 13(4):392-400.
Key Inputs:	Host Organism: eco; Database: KEGG; Maximum Length: 5; Shortest: False;
Rank:	1st / 1st
Visualisation:
Glycerol to 1,3-propanediol(1st):
Compound Name:	Glycerol	<=>	3-Hydroxypropanal	<=>	1,3-Propanediol
KEGG Compound Id:	C00116		C00969		C02457
KEGG Reaction Id:		R01047		R03119
Enzyme or Gene Abbr:		dhaB		dhaT
References:	Nakamura CE, Whited GM. Metabolic engineering for the microbial production of 1,3-propanediol. Current opinion in biotechnology. 2003; 14(5):454-459.
Key Inputs:	Host Organism: eco; Database: KEGG; Maximum Length: 5; Shortest: False;
Rank:	1st / 1st
Visualisation:
L-Tyrosine to resveratrol(1st):
Compound Name:	L-Tyrosine	<=>	4-Coumarate	<=>	4-Coumaroyl-CoA	<=>	Resveratrol
KEGG Compound Id:	C00082		C00811		C00223		C03582
KEGG Reaction Id:		R00737		R01616		R01614
Enzyme or Gene Abbr:		TAL		4CL		STS
References:	Park JY, Lim JH, Ahn JH, Kim BG. Biosynthesis of resveratrol using metabolically engineered Escherichia coli. Applied biological chemistry. 2021; 64:20.
Key Inputs:	Host Organism: eco; Database: KEGG; Maximum Length: 5; Shortest: False;
Rank:	1st / 1st
Visualisation:
D-Xylose to Xylitol(1st, 3rd, 4th):
Compound Name:	D-Xylose	<=>	Xylitol
KEGG Compound Id:	C00181		C00379
KEGG Reaction Id:		R01431
Enzyme or Gene Abbr:
References:	Cirino PC, Chin JW, Ingram LO. Engineering Escherichia coli for xylitol production from glucose-xylose mixtures. Biotechnology and bioengineering. 2006; 95(6):1167-1176.
Key Inputs:	Host Organism: eco; Database: KEGG; Maximum Length:5; Shortest: False;
Rank:	1st / 1st
Visualisation:
Compound Name:	D-Xylose	<=>	Xylitol
KEGG Compound Id:	C00181		C00379
KEGG Reaction Id:		R09477
Enzyme or Gene Abbr:
References:	Cirino PC, Chin JW, Ingram LO. Engineering Escherichia coli for xylitol production from glucose-xylose mixtures. Biotechnology and bioengineering. 2006; 95(6):1167-1176.
Key Inputs:	Host Organism: eco; Database: KEGG; Maximum Length:5; Shortest: False;
Rank:	3rd / 2nd
Visualisation:
Compound Name:	D-Xylose	<=>	D-Xylulose	<=>	Xylitol
KEGG Compound Id:	C00181		C00310		C00379
KEGG Reaction Id:		R01432		R01896
Enzyme or Gene Abbr:
References:	Cirino PC, Chin JW, Ingram LO. Engineering Escherichia coli for xylitol production from glucose-xylose mixtures. Biotechnology and bioengineering. 2006; 95(6):1167-1176.
Key Inputs:	Host Organism: eco; Database: KEGG; Maximum Length:5; Shortest: False;
Rank:	4th / 3rd
Visualisation:
Tryptophan to Histidine(No):
Compound Name:	L-Tryptophan										L-Histidine
KEGG Compound Id:	C00078										C00135
KEGG Reaction Id:
Enzyme or Gene Abbr:
References:
Key Inputs:	Host Organism: eco; Database: KEGG; Maximum Length: 5; Similarity Difference Ratio: 1.0; Shortest: False; Infeasibility: True;
Rank:	No / 4th
Visualisation:
Explaination:	C00078 is NOT the main substance of product C00025 in reaction R00684. And we dropped this substance-product pair (C00078_C00025) in our method. Therefore, there are no are biochemically meaningful pathways from L-Tryptophan (C00078) to L-Histidine (C00135) within 5 steps. The first reaction of the fourth retrieved pathway by PATHcre8 is R000684, of which substance-product pair C00078_C00025 is u…
Methylmalonate to (R)-Methylmalonyl-CoA(1st):
Compound Name:	Methylmalonate	<=>	(R)-Methylmalonyl-CoA
KEGG Compound Id:	C02170		C01213
KEGG Reaction Id:		R03383
Enzyme or Gene Abbr:
References:	Boghigian BA, Zhang H, Pfeifer BA. Multi‐factorial engineering of heterologous polyketide production in Escherichia coli reveals complex pathway interactions. Biotechnology and bioengineering. 2011; 108(6):1360-1371.
Key Inputs:	Host Organism: eco; Database: KEGG; Maximum Length: 5; Shortest: False; Infeasibility: True;
Rank:	1st / 1st
Visualisation:
Explaination:	C02170 is an exogenous metabolite.
3-Oxopropanoate to Malonyl-CoA(1st):
Compound Name:	3-Oxopropanoate	<=>	Malonyl-CoA
KEGG Compound Id:	C00222		C00083
KEGG Reaction Id:		R00740
Enzyme or Gene Abbr:
References:	Fehér T, Planson AG, Carbonell P, Fernández‐Castané A, Grigoras I, Dariy E, et al. Validation of RetroPath, a computer-aided design tool for metabolic pathway engineering. Biotechnology journal. 2014; 9(11):1446-1457.
	Osterhout,R.E., Burgard,A.P., Pharkya,P. and Andrae,S. (2016) Methods for enhancing microbial production of specific length fatty alcohols in the presence of methanol. U.S. Patent Application No. 15/038,922.
Key Inputs:	Host Organism: eco; Database: KEGG; Maximum Length: 5; Shortest: True;
Rank:	1st / 1st
Visualisation:
Acetyl-CoA to Malonyl-CoA(1st):
Compound Name:	Acetyl-CoA	<=>	Malonyl-CoA
KEGG Compound Id:	C00024		C00083
KEGG Reaction Id:		R00742
Enzyme or Gene Abbr:
References:	Fehér T, Planson AG, Carbonell P, Fernández‐Castané A, Grigoras I, Dariy E, et al. Validation of RetroPath, a computer-aided design tool for metabolic pathway engineering. Biotechnology journal. 2014; 9(11):1446-1457.
	Davis MS, Solbiati J, Cronan JE. Overproduction of acetyl-CoA carboxylase activity increases the rate of fatty acid biosynthesis in Escherichia coli. Journal of Biological Chemistry. 2000; 275(37):28593-28598.
Key Inputs:	Host Organism: eco; Database: KEGG; Maximum Length: 5; Shortest: True;
Rank:	1st / 1st
Visualisation:
Malonate to Malonyl-CoA(1st):
Compound Name:	Malonate	<=>	Malonyl-CoA
KEGG Compound Id:	C00383		C00083
KEGG Reaction Id:		R12300
Enzyme or Gene Abbr:
References:	Fehér T, Planson AG, Carbonell P, Fernández‐Castané A, Grigoras I, Dariy E, et al. Validation of RetroPath, a computer-aided design tool for metabolic pathway engineering. Biotechnology journal. 2014; 9(11):1446-1457.
Key Inputs:	Host Organism: eco; Database: KEGG; Maximum Length: 5; Shortest: True; Infeasibility: True;
Rank:	1st / No
Visualisation:
Explaination:	The pathway from malonate (C00383) to malonyl-CoA (C00083) by reaction R12300 was not retrieved by PATHcre8. However, because of the inaccurate atom-atom mapping of reaction R00743 generated by RDT [1], the pathway from malonate (C00383) to malonyl-CoA (C00083) by reaction R00743 was not retrieved by our method. C00383 is an exogenous metabolite.
Malonyl-CoA to Naringenin(No):
Compound Name:	Malonyl-CoA				Naringenin
KEGG Compound Id:	C00083				C00509
KEGG Reaction Id:
Enzyme or Gene Abbr:
References:	Kaneko M, Hwang EI, Ohnishi Y, Horinouchi S. Heterologous production of flavanones in Escherichia coli: potential for combinatorial biosynthesis of flavonoids in bacteria. Journal of industrial microbiology and biotechnology. 2003; 30(8):456-461.
	Miyahisa I, Kaneko M, Funa N, Kawasaki H, Kojima H, Ohnishi Y, et al. Efficient production of (2 S)-flavanones by Escherichia coli containing an artificial biosynthetic gene cluster. Applied microbiology and biotechnology. 2005; 68(4):498-504.
	Fehér T, Planson AG, Carbonell P, Fernández‐Castané A, Grigoras I, Dariy E, et al. Validation of RetroPath, a computer-aided design tool for metabolic pathway engineering. Biotechnology journal. 2014; 9(11):1446-1457.
Key Inputs:	Host Organism: eco; Database: KEGG; Maximum Length: 5; Shortest: False;
Rank:	No / 1st
Visualisation:
Explaination:	Because non-crucial substance-product pairs are dropped by our method, there are no dominated pathways less than 3 steps from malonyl-CoA (C00083) to naringenin (C00509) as retrieved by PATHcre8. In other words, C00083 is NOT the critical substance of product C06561 in reaction R01613 as showed in visualisation. And we dropped this substance-product pair. Therefore, there are no pathways from C00…
Glycerol to (R)-Propane-1,2-diol(1st, 1st, 5th):
Compound Name:	Glycerol	<=>	Glycerol 3-phosphate	<=>	Dihydroxyacetone phosphate	<=>	Methylglyoxal	<=>	(R)-Lactaldehyde	<=>	(R)-1,2-Propanediol
KEGG Compound Id:	C00116		C00093		C00111		C00546		C00937		C02912
KEGG Reaction Id:		R00847		R00842		R01016		R02527		R03080
Enzyme or Gene Abbr:
References:	Jeon E, Lee S, Kim D, Yoon H, Oh M, Park C, et al. Development of a Saccharomyces cerevisiae strain for the production of 1, 2-propanediol by gene manipulation. Enzyme and Microbial Technology. 2009; 45(1):42-47.
	Jung JY, Yun HS, Lee JW, Oh MK. Production of 1, 2-propanediol from glycerol in Saccharomyces cerevisiae. Journal of microbiology and biotechnology. 2011; 21(8):846-853.
	Islam ZU, Klein M, Aßkamp MR, Ødum AS, Nevoigt E. A modular metabolic engineering approach for the production of 1,2-propanediol from glycerol by Saccharomyces cerevisiae. Metabolic engineering. 2017; 44:223-235.
Key Inputs:	Host Organism: sce; Database: KEGG; Maximum Length: 5; Shortest: False;
Rank:	1st / 4th
Visualisation:
Compound Name:	Glycerol	<=>	Glycerol 3-phosphate	<=>	Dihydroxyacetone phosphate	<=>	Methylglyoxal	<=>	(R)-Lactaldehyde	<=>	(R)-1,2-Propanediol
KEGG Compound Id:	C00116		C00093		C00111		C00546		C00937		C02912
KEGG Reaction Id:		R00847		R00848		R01016		R02527		R03080
Enzyme or Gene Abbr:
References:	Jeon E, Lee S, Kim D, Yoon H, Oh M, Park C, et al. Development of a Saccharomyces cerevisiae strain for the production of 1, 2-propanediol by gene manipulation. Enzyme and Microbial Technology. 2009; 45(1):42-47.
	Jung JY, Yun HS, Lee JW, Oh MK. Production of 1, 2-propanediol from glycerol in Saccharomyces cerevisiae. Journal of microbiology and biotechnology. 2011; 21(8):846-853.
	Islam ZU, Klein M, Aßkamp MR, Ødum AS, Nevoigt E. A modular metabolic engineering approach for the production of 1,2-propanediol from glycerol by Saccharomyces cerevisiae. Metabolic engineering. 2017; 44:223-235.
Key Inputs:	Host Organism: sce; Database: KEGG; Maximum Length: 5; Shortest: False;
Rank:	1st / 9th
Visualisation:
Compound Name:	Glycerol	<=>	1,3-Dihydroxyacetone	<=>	Dihydroxyacetone phosphate	<=>	Methylglyoxal	<=>	(R)-Lactaldehyde	<=>	(R)-1,2-Propanediol
KEGG Compound Id:	C00116		C00184		C00111		C00546		C00937		C02912
KEGG Reaction Id:		R01039		R01011		R01016		R02527		R03080
Enzyme or Gene Abbr:
References:	Jeon E, Lee S, Kim D, Yoon H, Oh M, Park C, et al. Development of a Saccharomyces cerevisiae strain for the production of 1, 2-propanediol by gene manipulation. Enzyme and Microbial Technology. 2009; 45(1):42-47.
	Jung JY, Yun HS, Lee JW, Oh MK. Production of 1, 2-propanediol from glycerol in Saccharomyces cerevisiae. Journal of microbiology and biotechnology. 2011; 21(8):846-853.
	Islam ZU, Klein M, Aßkamp MR, Ødum AS, Nevoigt E. A modular metabolic engineering approach for the production of 1,2-propanediol from glycerol by Saccharomyces cerevisiae. Metabolic engineering. 2017; 44:223-235.
Key Inputs:	Host Organism: sce; Database: KEGG; Maximum Length: 5; Shortest: False;
Rank:	1st / 7th
Visualisation:
(R)-5-Phosphomevalonate to Artemisinic acid(1st):
Compound Name:	(R)-5-Phosphomevalonate	<=>	(R)-5-Diphosphomevalonate	<=>	Isopentenyl diphosphate	<=>	Geranyl diphosphate	<=>	trans,trans-Farnesyl diphosphate	<=>	Amorpha-4,11-diene	<=>	Artemisinate
KEGG Compound Id:	C01107		C01143		C00129		C00341		C00448		C16028		C20309
KEGG Reaction Id:		R03245		R01121		R01658		R02003		R07630		R10026
Enzyme or Gene Abbr:
References:	Ro DK, Paradise EM, Ouellet M, Fisher KJ, Newman KL, Ndungu JM, et al. Production of the antimalarial drug precursor artemisinic acid in engineered yeast. Nature. 2006; 440(7086):940-943.
	Paddon CJ, Westfall PJ, Pitera DJ, Benjamin K, Fisher K, McPhee D, et al. High-level semi-synthetic production of the potent antimalarial artemisinin. Nature. 2013; 496(7446):528-532.
	Paddon CJ, Keasling JD. Semi-synthetic artemisinin: a model for the use of synthetic biology in pharmaceutical development. Nature reviews microbiology. 2014; 12(5):355-367.
Key Inputs:	Host Organism: sce; Database: KEGG; Maximum Length: 6; Shortest: False;
Rank:	1st / 2nd
Visualisation:
Explaination:	As described in the several references, Geranyl diphosphate (C00341) is a main compound in the pathway from (R)-5-Phosphomevalonate (C01107) to artemisinic acid (C20309) However, PATHcre8 doesn't retrieve this detailed reaction, namely reaction R01658.
Cocaine to Pseudoecgonyl-CoA(1st):
Compound Name:	Cocaine	<=>	Ecgonine methyl ester	<=>	Ecgonine	<=>	Pseudoecgonine	<=>	Pseudoecgonyl-CoA
KEGG Compound Id:	C01416		C12448		C10858		C12449		C12450
KEGG Reaction Id:		R06728		R06729		R06730		R06731
Enzyme or Gene Abbr:
References:	Lister DL, Sproule RF, Britt AJ, Lowe CR, Bruce NC. Degradation of cocaine by a mixed culture of Pseudomonas fluorescens MBER and Comamonas acidovorans MBLF. Applied and environmental microbiology. 1996; 62(1):94-99.
Key Inputs:	Host Organism: Null; Database: KEGG; Maximum Length: 5; Shortest: False;
Rank:	1st / 1st
Visualisation:
Explaination:	There were no genome-scale metabolic models of Pseudomonas fluorescens in BiGG [2], therefore, we set Host Organism Null.
Compound Name:	Cocaine	<=>	Ecgonine methyl ester	<=>	Ecgonine	<=>	Pseudoecgonine	<=>	Pseudoecgonyl-CoA
KEGG Compound Id:	C01416		C12448		C10858		C12449		C12450
KEGG Reaction Id:		R08430		R06729		R06730		R06731
Enzyme or Gene Abbr:
References:
Key Inputs:	Host Organism: Null; Database: KEGG; Maximum Length: 5; Shortest: False;
Rank:	2nd / No
Visualisation:
Explaination:	There were no genome-scale metabolic models of Pseudomonas fluorescens in BiGG [2], therefore, we set Host Organism Null.
Note: Rank: Pathway rank of PyMiner / Pathway rank of PATHcre8 The green indicates endogenous steps while the blue denotes exogenous steps. The default values of the input parameters of PATHcre8 were used, except for the number of top paths, which was set to accommodate the known pathways. References: 1. Rahman SA, Torrance G, Baldacci L, Cuesta SM, Fenninger F, Gopal N, et al. Reaction Decoder T…
